# Supplementary material for: Transcriptional profiling of PRKG2-null growth plate identifies putative down-stream targets of PRKG2
Source: BMC Res Notes. 2015 Apr 30;8:177. doi: 10.1186/s13104-015-1136-6 (PMC4419418; doi:10.1186/s13104-015-1136-6)
Supplement: Additional file 1: — List of annotations for all putative DE genes and enriched pathways. Additional file 1 contains all probe and annotation information for the cDNA microarray used in this study. Specifically, the data is split into worksheets by the specific analysis and annotation information. Each work sheet contains probe IDs differentially expressed at p<0.05 at one of three different PMT measures. SwissProt IDs are the human or mouse IDs for the corresponding bovine transcript. Gene names from DAVID are the corresponding gene names from Swissprot as Swissprot IDs were used to run the DAVID analysis. [file 13104_2015_1136_MOESM1_ESM.xls]

## Sheet: Data explanation
Each work sheet contains a list of genes differentially expressed at P<0.05 at one of three different photomechanical transfer unit (PMT) measures
SwissProt IDs are the human or mouse IDs for the corresponding bovine transcript
Gene names from DAVID are the corresponding gene names from Swissprot as Swissprot IDs were used to run the DAVID analysis.

## Sheet: PMT70
Probe ID	PMT	Oligo	FValue	ProbF	PRKG2+/R678X signal	PRKG2R678X/R678X signal	Diff mean (PRKG2+/R678X - PRKG2R678X/R678X )	Fold change
8223:3281_CL1Contig1-B:f	70PMT	ACGGTCCCCGAGGCTACCCTGGAGTCTCTACCTGTTCCTACCAAGTTGCCGGCATTTGATCTGTTCAACT	21546.6	0.0001	-0.323	0.4499	-0.7729	2.16604
DN640308.1-B:r	70PMT	GAGGGGAAAAGATTGTAAGCAAGTCCATTGCTAATAGTGGTTGTATTTGTTTTTCTCCAAGTTTCCCTGT	212.77	0.0001	0.9491	-0.1161	1.0652	2.90142
15907:23234_47690091-A:f	70PMT	TGCGCTTCGACAAGCCCATCAAGCAGGCCTTCTACAACACCGGGGCGGTGCTGTTCGTGTGCCTGTGCTG	61510.9	0.0001	-0.07652	-2.2731	2.19658	8.9942
1706:7871_CL3Contig1-B:f	70PMT	AATAATGCTGAGCCTGCTGCTGTAATCGTGGAAAAGCCACTGAGTGTCCCGCCAGCTCAAGGGCTGTCTA	172.29	0.0002	-0.2628	1.2948	-1.5576	4.74741
6392:3601_CL1Contig1-B:r	70PMT	AGGAAGCGGCGCTGCGGCTGGCTGGATCTGATGATCCTGAGATATGCCCACATGGTCAACGGATTCACCG	6447.98	0.0002	0.8222	1.3789	-0.5567	1.7449
3417:45360_61767829-B:f	70PMT	GTGTCAGTGACGTTCGAAGATGTGGCTGTGCTCTTTACACGGGATGAGTGGAGAAAGCTGGCTCCTCCTC	4967.15	0.0002	-2.8468	-0.1621	-2.6847	14.6538
11894:8029_CL1Contig1-B:f	70PMT	TAACCCAATACCTCAAGGAAATAGCAAAACTAGATGATTTTTTGGACCTGAATCACAAATACTGGGAAAG	166.82	0.0002	-0.7943	0.7286	-1.5229	4.5855
404:3202_CL2Contig1-B:r	70PMT	GTAATAAATGAACCCACCGCAGCAGCTATGGCCTATGGTCTCCACAAAGCTGAAGTCTTTCACGTCTTGG	3646.48	0.0003	-2.2248	0.3526	-2.5774	13.1629
18517:16076_CL2Contig3-B:r	70PMT	TCATGGTCCTCAAAAATATAGCCGCCTCGGGGAAATTCTCCAGTGACCGAACGATTAAGGAGTATGCCCG	3324.24	0.0003	0.1707	-0.4435	0.6142	1.84818
CV983994.1-A:r	70PMT	TCCAGGGTCAGTTCGGTGCGGTATTGCCCAACTACCTGTTCCTCGGTGGCACCCTCGACTATGCCGCCAA	2889.17	0.0003	-1.1069	-2.4278	1.3209	3.74679
19809:7936_42726789-A:r	70PMT	TGGAGGACGGGAAGGTGGTTAAGAACAATGCATCCACCAGCTACGACGTGACTGACAAATCCATCACGCC	2379.51	0.0004	0.4632	1.4964	-1.0332	2.81004
9078:5659_CL1Contig2-A:r	70PMT	TGGGGTCATCAAAGTGTTCAACGACATGAAAGTGCGTAAGTCGTCGACACCAGAGGAAGTGAAGAAGCGC	1885.25	0.0005	0.5441	-1.4884	2.0325	7.63315
14802:23390_CL1Contig1-B:r	70PMT	CCCAGTGGCACACAGAGTTCTCGGGAATATGACGGAAACATTCGACAAGCAACGGTTAAGTGGGCAATGC	95.11	0.0006	-2.8735	0.04076	-2.91426	18.4352
4771:2661_CL2Contig1-B:r	70PMT	GCAGTGCTTCAGATGAAGAATGTGGACTTGAAAATACAGACTGGGCTAGTCCAGTGTCTATATTTAAACT	1794.3	0.0006	-2.7355	0.1295	-2.865	17.5491
5006:22161_CL1Contig1-B:f	70PMT	AGAGGTTGCCATGGATTCCATCGTCCACATGACGCAGCACATCTCGCCCACCCAGCGAGCAGAAGTCGTT	1408.93	0.0007	-1.4035	0.5981	-2.0016	7.40089
12584:14075_51808872-B:f	70PMT	AGCAGGAGAGGTGGACCAGAGAGCTCGCCAGCTGGAGGGCCGTGGTTGGGGAGCACGACCGCATGATGCA	91.19	0.0007	-2.8517	0.4511	-3.3028	27.1887
XM_584696.2	70PMT	CTGGCTCAGAGTCCATAGAGGAGGCCACCCCAGGATCCCAGATGAACAACCGGAAGGAAGATATGGAAAT	1436.57	0.0007	0.2985	-2.0277	2.3262	10.239
17249:2188_CL1Contig1-B:f	70PMT	GTGTCACCTTCGTCTTGAACGACCACAGCATGGCCTTCACTGGAGACGCCCTGCTTATCCGAGGGTGTGG	1434.52	0.0007	0.8466	1.2832	-0.4366	1.54744
14977:21671_162958-B:f:Mismatch:1	70PMT	AAGGAATGGAGAGAACAGTAATCATCCCAGCTGATATAATACTGAATTGTTTCAAAATCAATCATAATTA	1195.72	0.0008	3.4695	0.7233	2.7462	15.5833
11886:15297_CL1Contig1-A:f	70PMT	CCCTCTGGGAGATGAGGTCCGGAAGGGAAAACAGGGCTTGAGAGGGTGGTGGGTGTTTGCATTAATATCA	1205.79	0.0008	0.1241	1.3965	-1.2724	3.56941
19996:6078_CL1Contig1-B:f	70PMT	AGAGGACTCCTGTGTTGCAAGAGAATTTTGTCCGTTCCCTCCGGGACATGGGTTTTAGTGATGTCCATGT	1082.83	0.0009	-0.04898	1.3153	-1.36428	3.9129
2151:35967_CL8Contig1-A:f	70PMT	ATCCCGACATGCTGGTAACCAAAGCCGTCGTCTACAGAGAAACAGACCCATCCCCTGAGGAGAGGGACAA	1137.03	0.0009	0.01073	-1.7325	1.74323	5.71578
15589:45360_37713074-A:f	70PMT	CAGAGGAGTGGATTGGTGTAAGAAGGAAGTGCTTCTATTTTTCGGATGATACCAGAAATTGGACAGCCAG	1113.96	0.0009	-0.4699	-2.1707	1.7008	5.47833
DN639736.1-B:r	70PMT	TCGAGCGGGACGCACGGCTGCAGCCGGTGGGTTGGTCAGCGAATTAGTTCCATGACGCCCCCGGACCTGA	1075.79	0.0009	-0.8103	-0.07606	-0.73424	2.0839
8034:11414_CL1Contig3-B:r	70PMT	TGCTGCAGACAGAGCCACAGAACAACCAGGCCAAAGAACTGGAACGGCTCATTGACAAGGCCATGAAGAA	1090.94	0.0009	0.7175	-1.9144	2.6319	13.9002
14398:45360_CL1511Contig1-B:f	70PMT	CCAGTGTCTTGAAACAGACTTGAGCAGAGGGGAACACTTGATGGCACAGAGCCTTGTGAAGCTGTAGGCT	1032.54	0.001	-0.7631	-2.1374	1.3743	3.95231
9927:3506_CL3Contig1-B:r	70PMT	GTTAGCACCGGGTACCCGAAGAGACATCTACGATCAGAAGCTAACATTACAACCCGTGGACAACTCGACG	983.34	0.001	-0.04412	1.1215	-1.16562	3.20791
CN999043.1-B:r	70PMT	TAATACAGAACACCCGTCAACGTGCACACTTCCACAAACATGCGGACATGGCATTGCCAGTGAACCCAGT	871.3	0.0011	0.8887	-1.5465	2.4352	11.4181
5393:2104_61761119-B:r	70PMT	GAGAAGTCCTTCCTGGAGTATTATGACTTCTATGAGGTGGCCTGCAAAGATCGCCTGCACCTTCAAGGCC	862.61	0.0012	0.3261	-1.6525	1.9786	7.23261
11532:32575_CL11Contig2-A:f	70PMT	TGAACACGTTCACAGGCAGGAGCCAGCAGATCGTCTGTTGCTGTGTGTCGGAGATGAACGAGTGGGACAC	854.69	0.0012	-2.0712	-1.0071	-1.0641	2.89823
11936:2887_CL2Contig1-B:f	70PMT	AATGCCATGGATGCCCACGAAGCCGCCCAGATGCACCAGAACTTCTCGCAGCAGCTACTCCAAGACCACA	64.04	0.0013	-0.8406	-2.7946	1.954	7.05686
19749:6445_CL1Contig2-A:f	70PMT	CCACATCAGGGCCCCACGGAAGGCACTGGGGATTGGAGCAGTGAGGAACCAGAGGAAGAACAAGAGGAAA	771.94	0.0013	0.2994	-1.0674	1.3668	3.92278
15744:17237_CL1Contig1-A:r	70PMT	GGCCACACTGCTCCTGGCTGTGTCCAACCTGTGTTTCGATCCAATCCTGTACTATCATCTCTCAAAAGCT	768.92	0.0013	1.4742	0.6676	0.8066	2.24028
10126:1_28156383-A:r	70PMT	CTCTACAAGCCTCATGGACAATTTTCCCCACACTGTCTTATATTGGAGGAGGCATTCCGCCACTGGGCAG	692.89	0.0014	-0.6108	-1.6462	1.0354	2.81623
13432:45360_163254-A:f	70PMT	AAGTGGCTACTCCTACAGCAGCGGTCACAGCCTTGGAGGTGGCTTCAGTTCTGGCAGTGGCAGAGCCATA	59.7	0.0015	-1.6988	0.3237	-2.0225	7.55719
11021:618_CL1Contig1-B:r	70PMT	ATGCTTTGATGAAGAAGGCCTTCAGCTCGTCCGCCTTCAACTCCAACGCCTTCCTCACCCGGCTGCTCAT	647.24	0.0015	-1.6632	0.0581	-1.7213	5.59179
8196:3766_CL4Contig1-B:r	70PMT	GGCTTATTTCAAACATCATTTTACTTTGGATATATGGCGGTATTTAGCACAGCCTTGGGGATAATGTGTG	650.73	0.0015	-0.1916	0.7653	-0.9569	2.60361
CX954556.1-A:r	70PMT	TATTCGTAGGCCACGCCTTCGTAGACCGCCCCGGTCTGGGTGTTGACCGCCACGAAGCGCGGCAGCTTCT	685.13	0.0015	0.7636	1.8427	-1.0791	2.94203
15919:17740_CL3Contig1-B:f	70PMT	TCATGGTGGACTGGTTCCGGCTCGTCCATGAGAAGCAGCTGCTGTTGAGGCTGGAGTCAGAGCTGATGTA	666.98	0.0015	0.01295	-2.0807	2.09365	8.11448
NM_001034765.1	70PMT	GCGGCTCTGCCATATCTCGTGACCGTGTGTAGTGCCAGCACAGCTTATGGCATCTCGTTGAGGAAAAAGA	605.1	0.0016	-0.8563	-2.5015	1.6452	5.18205
2115:792_CL1Contig2-B:f	70PMT	AGTGCCAGATCGTGGTGCAGAAGAAGGATGGTTGCGACTGGATCCGGTGCACTGTCTGCCACACTGAGAT	573.33	0.0017	-1.5626	0.4911	-2.0537	7.7967
DN818427.1-A:r	70PMT	CAGACGTAGGCCATTTTGACACGCACCTGGATAGGATCTGCTTCATCTGTAATGAGCTTTAGTGCGGCCG	593.42	0.0017	1.4434	0.7874	0.656	1.92707
6456:15280_47684175-A:f	70PMT	CTCTCAAGGAAGAGCCCCTGATGCGGCCCTTTGGACGTCTCCTCAAGCCTGTTGTGGAATGCAGACACCC	571.91	0.0017	-2.8552	0.7868	-3.642	38.1681
DN640375.1-A:r	70PMT	TCTGTGTTGTTTCTGGGGTTCAGTGCTTGGCCTCGCGAATCATGTTGCGGGCGATCACCAATTGCTGGAT	599.04	0.0017	0.8211	0.9937	-0.1726	1.18839
8528:9440_CL1Contig1-B:f	70PMT	CCCAAACCAGACCTAGACGCATACGTGTTTCTGAAAGTGAAAGAGCGGCAAGAAAACATCCTGGTGGAAC	540.53	0.0018	1.0746	-0.9053	1.9799	7.24202
9943:13773_CL1Contig2-B:f	70PMT	GCAGGACTTCAGGAAGGGGACCAAGTCCTAGCTGTGAATGATGTGGATTTCCAAGATATTGAGCACAGCA	540.97	0.0018	0.5341	2.1359	-1.6018	4.96196
18750:4342_CL1Contig1-B:f	70PMT	GTGGGAGAGCTTTTGTGTCTTGATGCGGGATTCTACCATTTCCTCCCAGTCTGCTTTGGTACTGGAAACC	548.11	0.0018	0.3397	-0.8206	1.1603	3.19089
9717:31319_CL6Contig1-B:f	70PMT	TCCTGTGATATGGTTTTTGGCCCAGCAAATCTAGGAGAAGATGCTATAAAAAACTTCAGAGCAAAACATC	53.87	0.0018	-2.091	0.08329	-2.17429	8.79594
12768:10142_CL2Contig1-B:r	70PMT	AACTAGAAGTGTGCCAGCTTCAAAAACCCGATGTGGTGGGTATCAGGAGGCAGCGGCTTAAGGGTGATGC	532.94	0.0019	-1.7588	0.02024	-1.77904	5.92417
16473:10685_16744394-A:f	70PMT	CAAAGCATTCCGAGGCCTCCGTCTTGACCGTGGCTGACCTGGCAGACCTGTTTACCAAAGACACCGAAGA	528.66	0.0019	0.2255	-3.2031	3.4286	30.8334
CV984773.1-B:r	70PMT	CACCCGGTACCATGACAGCCAGGGCATCAATGGAGATCACCCTCAGAACCATTTTAGACTCAACGTACAG	536.23	0.0019	0.08344	1.0009	-0.91746	2.50292
1108:20483_CL1Contig2-B:f	70PMT	CCTGCGAACGCAACTTTTGGGACCCATCTCCGCAGCTGGATGCTCAGCGGGAAATAAAACTCTGTCAAAA	53.31	0.0019	-2.1093	0.8868	-2.9961	20.0074
15527:8592_28309677-A:r	70PMT	AAACACATGCTACTGTAACTCCGTTCTTCAGGCCCTGTACTTCTGCCGGCCGTTCCGGGAGAACGTGCTG	507.19	0.002	-0.4428	0.1498	-0.5926	1.80868
10406:7781_CL1Contig3-B:f	70PMT	AGCTCAAGATCCAGAGGGACTTCATGCTGAGCTTCTCCAGAGACCCCAAGGGCTACATCCAGGACCTCCT	52.13	0.002	-0.5044	1.3132	-1.8176	6.15706
16593:15275_61761503-A:f	70PMT	CAGTATCCCAATTGAGGAAGTCTTTAAAATTTATGGGGCTGGCTCTTCTTCCAGTTCTGGTGCTGCCAAG	503.06	0.002	-1.2247	0.1488	-1.3735	3.94915
3050:5706_CL1Contig1-B:f	70PMT	CATGGTCTCTCAGAACGACGGGTCTTTCATTTCCAAGAAAGAGTGGTACGTGTAGACCCCTGTCCAGAGC	490.98	0.002	-1.2872	-0.6504	-0.6368	1.89042
17250:9034_6861161-A:f	70PMT	GCGGTCCCGGAGTGCGACACAGAGGTCCGATCTCAAGGGGCCTCCAAGCCCCAGGGGCACCCCAAAGACT	492.48	0.002	-1.3463	-0.1377	-1.2086	3.34879
CV984420.1-B:r	70PMT	GGAGTGTCCACAAAGCTATTCATATTGACAACACAGGGCCTCCCTTAAGCCGTTCCACCACGGACACCTA	491.41	0.002	-1.1556	0.9043	-2.0599	7.84519
CN998337.1-A:r	70PMT	AACGCATCAACAGCGAGCTGTCCAAGCTGGAAAGCGAGCTCGAGGAAAAATTCGCGCGTTGGGAATTGCT	469.28	0.0021	0.03869	-2.4163	2.45499	11.6463
CN654764.1-A:r	70PMT	ATCAGCGTAGGCGTGCTCGTGGCGTTCCTGACCTACATCAGCCGCTTCTACACGCGCCTGGATTCGATGA	468.53	0.0021	-1.3558	1.1059	-2.4617	11.7247
CN998142.1-A:r	70PMT	ATGCGGGCCGCGGCGGACGACTGACGCATTACTTTTACTCATACGTGGTTCGCAATAATTGATTGGTCAG	470.86	0.0021	-0.5974	0.3282	-0.9256	2.52338
4147:45360_4335923-A:f	70PMT	CTATCGCAAGAAATCCTATGAAAGTTGCACACGGGTGCATAGTTTTTTCTGGAGGAGATGGTGCTCACTC	470.06	0.0021	-0.7844	0.7549	-1.5393	4.66133
8558:1167_15381648-A:f	70PMT	ATAAAGGCACGTTGTACGAGCTCACGTTCCGAGGGGACCACAAGCACCAGTTCAGACGCCTGGTCTTATT	452.55	0.0022	0.1874	-1.1941	1.3815	3.98087
8124:9586_CL3Contig1-A:r	70PMT	GGACTCTGCGTTGGCACCCTCTTGCCTGCGATCCATCCTGCTGCACGCACATCCCCTAATATTCTTGAAT	460.01	0.0022	-2.3036	-0.2453	-2.0583	7.83264
11494:22061_45208435-B:f	70PMT	GTGCTCTGCACCAAAGTATATTGATTACCTGATGACTTGGGTTCAGGACCAGTTGGATGATGAGACATTA	47.72	0.0023	0.311	-3.0458	3.3568	28.6972
11113:26834_CL1Contig1-B:f	70PMT	AAACCAGGAGCCTTGGACAAGAGACTATGGCTGAGAGCACGTGGCGGTGCCCTCCTTGCGATGAAGACTG	423.38	0.0024	0.01052	-3.1956	3.20612	24.6831
9659:11373_CL3Contig1-B:r	70PMT	AGAGGTGGACTTCCAGGAGTATGTGGTGCTGGTGGCTGCCCTCACGGTGGCGTGCAACAACTTCTTCTGG	415.89	0.0024	0.7281	1.164	-0.4359	1.54635
CK728118.1-B:r	70PMT	GGAAGGACTTTGGAGAGGACAGTTAGTCATGTTAACTATGGTTAGTCCTGCCCCTTGGCTTCTCTGAGTG	416.07	0.0024	1.0327	-1.6895	2.7222	15.2138
7747:45360_37717855-A:f	70PMT	CACAGAGGATCGAATGGAGCAGTCCTTAGTGGGGGCCACAAGTTGCAAAAAACTGGGACGACCAACGGAA	404.2	0.0025	-0.786	1.03	-1.816	6.14722
CV975881.1-B:r	70PMT	CTTGAACTTGACCTCCTCTTGCCTGATACGACCCATCACTTCATATCCAGTCTATACTTGGCAGGGAAGG	393.13	0.0025	0.3889	-0.8598	1.2487	3.48581
CK729710.1-B:r	70PMT	GTGTGCCCGCTGTTTGGAAAGCCACATAAATTACACTGGAGAGACACTAATTGGCTGTATTATCTGGGTC	404.67	0.0025	0.4151	-2.5015	2.9166	18.4784
16908:18278_CL2Contig1-B:r	70PMT	AAAAAGTGGTGCCACCTCCAAGTTCTTCCTCCTCCCTGGTCCCCAAACCCCCATCCAGTCACAAACAAGT	379.28	0.0026	0.3629	0.723	-0.3601	1.43347
2865:1396_15381905-A:f	70PMT	ACCCTCAACCCGGCCTCCAAATGGTCCAAGATCCAGATTGTAACGAAGCAGACAGGCAACGAGTGTGTGA	386.27	0.0026	-1.9432	-0.3979	-1.5453	4.68938
18755:9417_CL1Contig1-B:f	70PMT	ATAAAGCTCAGCACCTCACGAGACTTCAAGATCAAGGGAAACATCCTGGACGTGGTTCTTCGGCAGGAGG	44.33	0.0026	-0.1128	-1.9193	1.8065	6.0891
15925:24506_CL1Contig1-A:r	70PMT	TCCTCATGGAAAGTAGTGATGCAACCGGCCTGAGTTTATAGTGGCAGGACTGAGCTGCGAAGCACCATTC	44.08	0.0027	-1.1113	0.0745	-1.1858	3.2733
9202:2004_CL1Contig1-B:f	70PMT	TGACAGAGATTGGCAAAGACGTGATCGGTTTGAGGATCAGCCCTCTGCAGTTTCGCTGAGGCCCCTTTCT	373.62	0.0027	1.8403	-0.5947	2.435	11.4158
3877:3318_CL3Contig1-B:f	70PMT	AAGATAGAACCAGAAAAATGGCCGATTCCAGGCCCCGTTCCACGGAGTGTGCCACAAACAGACTTCTCTC	352.63	0.0028	0.5446	-1.6133	2.1579	8.65295
CX954271.1-B:r	70PMT	AATGTCCATCTCGACCCATCTAACTCCAGGGAGTGTGTAAGAGCTGGGAAATGAGGACAGCACATCCGGT	355.23	0.0028	0.8193	-0.0637	0.883	2.41814
DN642745.1-B:r	70PMT	CCCCCCCAAAACATTTTAGGAAGCTAGGCACATCAAAATCAGTATGCTTATTAAAAAAACTGAAAGTCCC	357.66	0.0028	-1.1792	1.0176	-2.1968	8.99618
13866:45360_CL136Contig3-B:r	70PMT	TGAAGCGGCAGGAAGAAGAGCGCCGCAGGCAGAAGGAGCGCTATGAGAAAGAGAAGGCTTTCAAGAGAAA	353.13	0.0028	-0.2803	0.8879	-1.1682	3.2162
6090:42823_CL7Contig1-B:r	70PMT	AGAGCGCTCTGGGTTAATACGAGCCCGCCTTCGAGGAGCAGCTGCTTCAAAAGGACAAGTCATAACTTTC	344.15	0.0029	-1.7686	0.1467	-1.9153	6.78898
CK729542.1-B:r	70PMT	CAGTCCACGTGTCAGACTGTGTTCACATAATTCCAGATGTGATTTGCCTGTTGCACCGGGTTGCTATCGC	326.48	0.003	-2.0033	0.9059	-2.9092	18.3421
4121:6172_CL2Contig3-B:f	70PMT	AAGACCGACTCGGATATCATTGCCAAGATGAAAGGCACCTTCGTGGAGCGGGACCGCAAGCGGGAGAAGA	316.28	0.0031	-2.114	-0.6954	-1.4186	4.13133
5721:2047_CL1Contig2-B:f	70PMT	GATACATCATTGAGACTTGTACTGGACGATGCCAGTGTCCCCCAGCCCCATCTTGGTGTAGTGACAAAGC	40.72	0.0031	-2.902	0.03188	-2.93388	18.8004
16891:15889_CL16Contig1-A:r	70PMT	GGGTTAGGGCCAGACACTTACAGGAGGGTTATGCCTTTGATCCATAGAATTACACTGATTTGTGCTCTGG	319.61	0.0031	-1.2439	-0.0768	-1.1671	3.21266
DN639022.1-B:r	70PMT	ATCTTTAGGGTGGAGTTGGGAACAGCCTGGACACAAACCGCGACGTTTAGGTAACGTGCTTTGGAGGAAG	314.68	0.0032	0.29	-0.8435	1.1335	3.10651
NM_174209.2	70PMT	CAAGTGCTGCCGCTGCAAGGAAGATAATTTTCAAGCGTTATGAAGGCGGAGAAGGATTCCGAAGACGAAG	40.18	0.0032	0.3868	-3.0339	3.4207	30.5908
DN641440.1-A:r	70PMT	TGTCGCCGGTGCACTGTCACTATCTGAAAAACATGGGCGTGCGTTCCTCCATGAGCATTTCGCTGCTCAA	312.13	0.0032	-1.6094	0.229	-1.8384	6.28647
CO000803.1-B:r	70PMT	CGGACCCCCTGAACGGAGGAGGTTGTATGTTGGCCATTAGTTTCAATCACTGGAAGCGCTGCAAATACTA	298.42	0.0033	-1.3521	-0.226	-1.1261	3.08361
11142:4332_CL1Contig3-B:f	70PMT	AAACGCGGCATCTCATCAGAGGAAGAGGAAGGAGAGGTGGACAGTGAAGTGGAACTGGCCTCAAGCCAGA	38.78	0.0034	0.3313	-3.2044	3.5357	34.319
CK728677.1-B:r	70PMT	AAATTGAGGGAAACCCCCTCCTCCCAAGAAGCCTGCCTGAAAATGCTCAGTTCTTTGGCCACTCCCGTAG	38.5	0.0034	-0.2712	0.6225	-0.8937	2.44416
CN998029.1-B:r	70PMT	CCCTTCATTCCAAGCACTTTATGCTGTCTGTAATGGGATCTATTTTTGCACTGGAATATCTGAGAATTGC	287.33	0.0035	-0.584	-1.9082	1.3242	3.75918
5967:39153_CL1Contig1-B:r	70PMT	CCTACCCCGGAAATAACATGGTCTCGTGGTGGAAGAACAATTCACGATCAAGAACAGCGAGGGCGATTCC	283.52	0.0035	0.1853	-0.6985	0.8838	2.42008
8464:4557_29252454-A:f	70PMT	CCCTAATCCACAGAGAATATCAACCCTTTTCACTGTTGTCAAATCCAGCCAAAGGAACAGCCCATGACAC	275.69	0.0036	0.2685	1.5443	-1.2758	3.58157
13019:10213_CL1Contig1-A:f	70PMT	GAGCAGCGGCCGAATGATAATTGATGGGCTTCGAGTCTTAGAAGAAAGTCTTCCCCCTACAGGAGCTGAC	276.65	0.0036	-0.6074	-2.6646	2.0572	7.82403
10697:7290_CL1Contig2-A:r	70PMT	GCACATTCCTCGAGTTAAGCACCAAAACCTCGCAACATGGCCGAGATGAGCTTTCTGAGCAGCGAGGTGT	275.8	0.0036	0.5817	1.5368	-0.9551	2.59893
13461:45360_CL866Contig1-B:r	70PMT	GCGTCGGCATGGTCTTCGCACGCCACCCCTTAGTTCTACTATGAGGTCTCCTTTACATTCTCCTGAACAT	273.35	0.0036	1.6608	0.9481	0.7127	2.03949
12471:12938_CL1Contig1-A:f	70PMT	CAGACTCAGATTCCAGCTCTTCCAGTAGTAGCAGCACCAGCACAGACAGTAGTTCTGATGATGAACCACC	36.95	0.0037	-2.768	-0.3259	-2.4421	11.4972
CK727841.1-A:r	70PMT	CCCTTCCTCTCATTTTAAACTAAATTGGTAACCGTTTTTTATGAACAGCTTAATCCTTAGATATGGGAGT	36.32	0.0038	0.3779	0.9185	-0.5406	1.71704
12226:7481_CL2Contig1-B:r	70PMT	TACTGCCCCCTGGTGCTGAAATTTCAGTTCTGCAGCAGAGCCTACTTCCGCCAGATGTGCTGCAAAACCT	264.86	0.0038	0.9382	2.6334	-1.6952	5.44774
19566:17760_CL1Contig1-B:r	70PMT	TTCACAGCCCTGCTGGTCACCGGATTCCTGCTCCTCGTGCCGCTGCTCGTGCTTGCCCTGGCCAGCTACC	259.24	0.0038	3.3863	4.1202	-0.7339	2.08319
CV981166.1-A:r	70PMT	TTCCTGGTGCAGCTGTTTTTCATCTTCTTCGGCCTTCCGTCCCTCGGTTTGAAAATCACCGAATGGCAGG	259.61	0.0038	0.6387	-1.8237	2.4624	11.7329
19062:4589_CL1Contig1-B:f	70PMT	AGGCTGGAAAACGGGCGCTTTGTGTACCGCATCCACCGCTCGCCCATGTGTGAGTACATGATCAACTTTA	255.7	0.0039	-1.5901	0.4351	-2.0252	7.57763
8512:8284_61766102-B:f	70PMT	GGAGCCAACAGCTACTTCTTTACATTGCTCTTCTCACCCCAAATGAGCGGCTACAGGGGACAGTCTTCAT	257.87	0.0039	-1.8112	0.2164	-2.0276	7.59583
18594:27063_CL1Contig1-A:f	70PMT	TTCTGAAGACGAGGATTTGGAGAATGAGCTGGAGATGGGCCCCCCTCAGAGGCTGCTGGTGGACAGCACA	254.7	0.0039	0.6582	0.02085	0.63735	1.89146
6539:34974_18532945-A:f	70PMT	AAATAGCAGCAGGCTGGGAAATGGAGTGCTGTATGCCTCTGTGAACCCGGAGTATTTCAGCGCAGCTGAT	242.98	0.0041	-2.274	-0.2314	-2.0426	7.71063
5514:14293_CL1Contig1-B:f	70PMT	AGGCCATTGCCACCCTCATTGAGAAGCAGGCGCAGATCGTGGTGAAGCCCAGAATGGTGTCAGAAGAAGA	234.29	0.0042	-2.2363	-1.2781	-0.9582	2.607
15440:30721_CL15Contig1-B:r	70PMT	CAGTGGATTCGAGCTAAGTATGAGAGACAGGAATTTATGGCCGATGGGAAAACCATCTCACCCCCAGGTA	34.41	0.0042	-0.3798	0.5185	-0.8983	2.45543
1674:10136_CL1Contig1-B:f	70PMT	CTCCTCAGTGGTGACGATGGAAGGACAGCGCCTGAGCCTGACCCTTGATGACAGCCTCCTGGTGCCAGCT	234.64	0.0042	-0.2628	-0.779	0.5162	1.67565
19225:113_CL1Contig3-B:f	70PMT	GCGTGCGGCTGGATGAGGCCTTTGACTTTGTGAAGCAACGCCGGGGAGTCATTTCCCCCAACTTCAGTTT	234.98	0.0042	-1.2484	-0.3419	-0.9065	2.47564
CV979324.1-B:r	70PMT	AGCACTGGCAAAGCTGACCCATTACTTAAATTTCACTGGGGAGGCACAAGGGGCTGATTGTACTGTCTGC	230.58	0.0043	0.838	0.09427	0.74373	2.10377
NM_001035425.1	70PMT	ATTTAGGACACAAAAACAGCAGCCCTCCCAAAGAGCCTCAGCCTAAAAGGGTGGAAGAGGTCTACAGGGC	230.7	0.0043	-2.2997	-0.6044	-1.6953	5.44828
11496:44331_CL1Contig2-B:r	70PMT	TACACGGATGGGGCGGATGACACGTTCGCAGCCTACACACGGCAGCAGCTATACCAGGCCATCTTCTATG	229.82	0.0043	-1.4301	-0.1266	-1.3035	3.68216
CN654726.1-B:r	70PMT	CCAAACCAAGACCCCTAGGTTAATTTTGGAGAGCATTAGGTCACCTCTTTTTGGCTATCTGCTACCCTTA	226.13	0.0044	5.225	6.1713	-0.9463	2.57616
11912:11270_CL1Contig1-B:r	70PMT	AAAGCTGAAGTGTTTTACCAAGCTATGGACGGTAAATGATGCAAAAGACTTGCAAAAGTGGACGGAAGAA	223.14	0.0045	-1.403	-0.2732	-1.1298	3.09504
11996:3883_CL1Contig1-B:f	70PMT	TCAGAATGCAGTTTTGACTGCGGTTTCATTAGAATGTGATCTCAACAAAGCAGGGAATGACGGATGAAAC	220.39	0.0045	-1.5654	0.309	-1.8744	6.51691
10117:7331_CL1Contig1-B:f	70PMT	TGTCCGAGTTCTATGAGGAGACCACGGTGAAGTTCTCGGAGCTGTCAGAGGAGATGCTGTGGGAGTACAT	223.14	0.0045	-1.8166	-0.5731	-1.2435	3.46773
3608:6724_CL2Contig1-B:f	70PMT	GTACGATGCCGGCCGGGATGGATTCATTGACCTGATGGAGCTAAAGCTCATGATGGAGAAACTTGGAGCC	214.77	0.0046	-2.2039	0.2906	-2.4945	12.1157
XM_580523.2	70PMT	TCCTCGAAGAGATTCATACAGAGACCGGTACAACAGAAGACGAGGGCGAAGTCGCAGTTACAGCAGGAGT	214.92	0.0046	-0.5247	0.08679	-0.61149	1.84318
4300:5327_CL2Contig1-B:r	70PMT	CTACAACAGCACGAGCCCTAAAGGAAAAAGATGACCAGGTCTACTGTCAGCCGGAGTTGCTCTGTGAAGG	32.24	0.0047	-1.8675	-0.1925	-1.675	5.3388
DN822509.1-A:r	70PMT	TCGGCATAGCCATGCTTGGCGTAGAACGCGCGGCTCTGCGTATTGAAGGTGTCGGTCTCCAGCCGCGCCT	32.23	0.0047	1.0817	-1.9704	3.0521	21.1597
18417:19257_CL1Contig1-A:f	70PMT	TGGGAGTCCATGTGATTCTGTTTGACATCAGCCGCCCTGCCCAGACCATTCCAGAAGGCATCCGGTTTAT	209.23	0.0047	-0.5843	0.2668	-0.8511	2.34222
CK729523.1-B:r	70PMT	AACGCATACCTTTGTGTTTGCTTTAATCTGTTTTCTAGCATCAGTCTCCACATTGTACTTAATGAACATG	208.34	0.0048	2.7425	1.9984	0.7441	2.10455
20316:27596_61765470-A:f	70PMT	GGCGTGGTCTTGGCAACTGAGAAGAAACAGAAATCCATTCTGTATGATGAGCGAAGTGTCCACAAAGTGG	205.48	0.0048	-0.1039	0.8245	-0.9284	2.53046
15343:2443_CL1Contig1-B:f	70PMT	GTACTGTTCCATCAGCAACAAGAAATAAAGGAAGTTCAGAGAGATGAAGCTCTCCAACTGCCAAAGGACC	206.13	0.0048	0.5407	-0.9618	1.5025	4.49291
11750:19247_CL1Contig1-B:f	70PMT	TCCCAGCCCACCTCCCACTCCCAAGTTTTTCAGCTGTAATTTTTGTTGTGCTTTGTGTGTTTTTGTCATC	205.15	0.0048	3.2527	2.9706	0.2821	1.32591
CV982143.1-A:r	70PMT	ATTTCACCATCTGCTATGGCGACCTGAACAACTTCAAGCCGTTCAACGACGTCTACGGCTACTGGCGCGG	202.97	0.0049	-0.8035	0.4715	-1.275	3.5787
NM_001035412.1:Length:3	70PMT	CAGAGCTCAGATTGCCAAGATCGTGACCCTCCAGGAACAGCAGAACCTCAGTGCAGGTGACTTAGAATCC	201.75	0.0049	0.4889	-2.4668	2.9557	19.2152
CX954900.1-A:r	70PMT	CCTTTGCCACCTTGCACGAAGCCCACTCCTTTCTTGAACAGAACCCGGATATCGAGATGTTCGAGCTGTT	31.75	0.0049	0.4616	-1.8054	2.267	9.65041
CV983248.1-A:r	70PMT	CAGTTTCAGCGTCTGTTTATAGAGGTCTTCGTCGGCCATGCCCCAGGCGTTTTTGAAGCTGATTTCCGCT	197.99	0.005	-0.2609	-1.8747	1.6138	5.02186
16777:45360_60445807-A:f	70PMT	CTGAGACTGTTTCTGAGGATGACGACGTGCGTTACTCTACAAATTCCATGTTGCAAGTAGAACCACTTGG	200.37	0.005	0.1572	-2.2319	2.3891	10.9037
4184:2178_6708083-A:f	70PMT	TGACGACTTTGTGGAGCTGATGACCCCCAAATTGCTTGCAGAAACTGCTGGGATGATTGGTGTCCAGGAG	195.17	0.0051	-0.4381	0.3144	-0.7525	2.1223
4575:13039_CL1Contig2-B:f	70PMT	TGAGACGGACGCTGAAGAGCGGGCTGGGAGAGGATCTGGTGCAGGCACTTGGACTGAGCAAGGGTCCTGG	196.21	0.0051	-2.003	-0.8869	-1.1161	3.05292
CN998439.1-B:r	70PMT	AATGTTTTAGGCTTTTTGGACCTTACAGTCTGGGCTGTAGTTCCTCAGCACTGCCGCTGCAGGGTGAAGG	188.5	0.0053	-0.3719	0.7386	-1.1105	3.03588
4938:6444_CL1Contig1-B:f	70PMT	AGGGCAGACGCTTTACAACTGTCGGTGGAAGAATTTGTGGAGCGATATGAAAGACCGTACAAGCCCGTGG	30.39	0.0053	-2.0407	0.9398	-2.9805	19.6977
12071:9007_CL1Contig1-B:r	70PMT	CACCCTAGATGGACCCCAGAAGTAACCAACCTAGCTCTCCATAGCTTCCATATGCCCTCCATATCCCCAT	187.56	0.0053	0.6774	-1.1764	1.8538	6.38403
4657:1524_CL4Contig1-A:r	70PMT	CCGCAGGGTTTGCAGCTTTTTTATGACCCAGGGGGGAGTTTCCCTTGGAATGAGGTTTGAAATAAAGCAC	185.95	0.0053	0.09936	-1.5033	1.60266	4.96623
2464:16076_CL3Contig2-B:f	70PMT	AAGGAGTGGACCAAGAAAGTCATCAGGAACATCGCCTGCTCGGGCAAGTTCTCCAGTGACCGGACCATCA	184.52	0.0054	-0.6238	-2.0919	1.4681	4.34098
13437:285_18532628-A:f	70PMT	GGGCACTGTGAACCTCTATGGAGTGTGAACATGGTGTGCATTGATAGCTGTGTATTCACTAACAGAAGAC	182.52	0.0054	0.2997	-1.0175	1.3172	3.73295
5385:1861_CL4Contig1-A:r	70PMT	GGTTGCCTGGCAGGGTAGAGAAGGAACATCTCCCACTGTGTTTCATTAACTGTTGCCTTGGGCCGCATGA	30.06	0.0054	-1.4202	0.5727	-1.9929	7.33678
6668:1502_CL2Contig1-B:r	70PMT	TTAACGTGACCATGCTCCAGAAAGAGCTGTATGACTTTGCTAAGGAGAATCTCATGGATGACGATGAGGG	184.51	0.0054	-1.1771	0.7626	-1.9397	6.95666
6363:45664_CL3Contig1-A:r	70PMT	ATCGAGCAAGTGAACAACCTGCGAGAGATACAAGCGCTGAGGCGCCTGAACCCACACCCGAACATCCTCA	180.18	0.0055	-1.0169	-0.337	-0.6799	1.97368
CO727832.1-B:r	70PMT	CTGATGCTCTAGAACGAGCCTAGTTGCCTTCGTGTATATTTACTGCCTGCTTGAGTGCTTCTCTGTGTGG	180.96	0.0055	1.0031	0.494	0.5091	1.66379
11313:1017_CL2Contig2-B:f	70PMT	TGCTGAGGCTTGGGCAGCATGACGACGGAGACCTTCGTGAAGGATATCAAGCCCGGGCTCAAGAATCTGA	29.44	0.0056	-2.2554	-0.3724	-1.883	6.57319
3054:3390_CL1Contig1-B:r	70PMT	CCTCGTGCTCCAAATACTGGATGTTGCTCTAAGGGACAAGTTGTGTCTTTCTAGCCAGCAGATCTGTAAT	174.18	0.0057	1.4783	1.0547	0.4236	1.52745
CN654494.1-B:r	70PMT	GAAGGGACAGGCCCTGCTCCAAGGGGCTTGGTCCCCACTCAAATTCTAATGTTTATTTTTGGCTGCACCA	175.2	0.0057	-1.3026	0.2176	-1.5202	4.57314
10243:27950_CL1Contig1-A:f	70PMT	GCACAGTGGCAGAGGTCCAGCCTAACCCAGGCTCTGTTGCTATTTCAGATGATGCACCTTGTGTGAGCAA	174.08	0.0057	-1.3457	0.6193	-1.965	7.13491
1482:5974_CL1Contig2-B:r	70PMT	TGAACTACCTGCCTTTCTTCCTGATGGAGAAGACGCTCTTCCTCTACCACTACCTGCCGGCGCTCACCTT	174.08	0.0057	1.364	0.7017	0.6623	1.93925
8738:6836_46418790-B:f	70PMT	AGCTCCTGAGGGCAGGGAAGGTTTCTTCCAGCCACGTGGATGAAGTTTGGCCCAACCTTTACATAGGACA	169.88	0.0058	1.4303	1.1351	0.2952	1.3434
7055:10828_CL3Contig3-B:r	70PMT	ATGGGTGATTTTGATGCAAACAATATCTTCAAGGCATTCTTTGGCGGTCCTGGGGGCTTCAGCTTTGAAG	171.9	0.0058	1.2571	-0.3546	1.6117	5.01132
3515:744_CL7Contig1-B:f	70PMT	CATGACTATAATCTATATCTGAGCAATGAAAGCCACCCCTTCCCCTTCCCTGGCTGGCTCAAAGGCCCAC	28.75	0.0058	-1.9693	0.9778	-2.9471	19.0506
10816:45360_29259954-A:f	70PMT	TCCAAAGACTGCAGAGAGCTGAGACGATGTGCCTGTGAAAAAGCTGCAGCCATGGTGAAAGTGCAGAGTC	169.81	0.0058	0.8296	-0.5209	1.3505	3.85935
1545:24976_CL2Contig1-B:r	70PMT	ATTCTGAACCCTTAGACTCCCTGCGCATTCCTCCAGGCCCTTCCCAAGATTCCCTGTACTCAGACCCCTT	169.38	0.0059	-1.9793	0.2128	-2.1921	8.954
8583:10275_CL1Contig2-B:f	70PMT	ATCTAGAAAATATATTTGATTGGAATGTTAAGCAGTTGTTTCTTTATTTATCAGCTGAATATTCAACAAA	166.11	0.006	1.6132	0.8084	0.8048	2.23625
16122:24358_47686063-A:f	70PMT	GCGCGGTCCGGAGCACAGTAACATACAGCACTTTGTGGAGAAAGTCGTCTTCCACTTGCACGAAAGCTTT	163.83	0.006	-1.4429	-0.3239	-1.119	3.06179
18434:12165_CL2Contig1-B:f	70PMT	TGTTCATGGATCTTCGCTGGACTCAGGTGCTCTTCTACAGCCCAAAAGAGGTTAAAGTGGTGGCCAGAGG	28.25	0.006	-0.8616	-2.7015	1.8399	6.29591
12133:4801_CL1Contig1-A:r	70PMT	TGCAAAGCCCAGCATCACAGCGTCCCCGGAGCCCACTGATACAACCACCCCAGAGTCTTTTGTCATGAAG	28.12	0.0061	-1.8355	0.4717	-2.3072	10.0463
CK728621.1-B:r	70PMT	CCACCACCACCACCCTCAAACATATCCACAGCCAATATCCTTTCAGTTTACATAGTCAGAAAAACAAGCT	158.7	0.0062	1.1906	1.9324	-0.7418	2.09971
3558:5010_CL1Contig1-B:f	70PMT	GCGGATCTGATGGCTCCCGGCTCTACGACTGCGTGTGGAGGTACAACTCAAGCGTGAATGAGTGGACAGA	160.62	0.0062	-1.0541	0.4567	-1.5108	4.53035
19187:542_CL1Contig4-B:f	70PMT	GGCTTGGTGGCCGTTCCAGTGTCCATCTTCTTCAGCCTGCCACACCAGAAGTTCTTTGACCACTATATCC	27.79	0.0062	0.6939	1.1204	-0.4265	1.53189
9890:44763_CL1Contig1-B:f	70PMT	TTCTCAACGACCAAATCTTCCCATCTCTGGTGCTGGTCGCAGCAATCTGCAGCCTCCCAGGAAAGTTGCT	156.12	0.0063	0.8107	-1.8242	2.6349	13.9419
18456:1368_CL2Contig1-A:r	70PMT	TTTGGCTCTCAGTCTCGCGTGGCTAGTCGGGCTCAGCCATCCATTCACCTGATGGTCCATCTGCCTTTTT	158.41	0.0063	0.5571	-0.4182	0.9753	2.65196
408:8387_29202468-A:f	70PMT	TTTGAGCCTAAAGATCCAAGAAAAATAAACAGATCTCCCTTAAAATGTACCCTCTTTCGACCCAGACGAG	153.85	0.0064	0.5875	-1.1785	1.766	5.84742
7528:45360_CL290Contig1-A:r	70PMT	CCCGTGAAAGCAGGAACACTTCCAGCCAAACTGCTGAAGAAATCTGCCAGTGTCCAGGGCTTCTTCTTGA	152.47	0.0065	-1.5053	-2.53	1.0247	2.78626
CX953910.1-B:r	70PMT	CGCACCAGGTTGAACTCCCTGTGTTAAATAGGAGCACAGATCACTCTTACAGTCTTCATTCTCTGCTCTT	27.17	0.0065	0.4498	-0.1987	0.6485	1.91267
7267:1138_CL5Contig1-A:r	70PMT	GGTCCAGGAGTCCCTTCATTTATGGCTTTTGGCTTCGTGGACAACCAGCCCTTCATTCGCTATGACAGTG	27.14	0.0065	-2.9666	0.0787	-3.0453	21.0163
20225:5211_49407016-A:f	70PMT	GTTTGTCCCCCAGGATACTATGGGGATGGCCTAAATGCCATCATTGTGTTTGCCGCCTGTTTTCTGCCAG	151.6	0.0065	-1.5397	0.8077	-2.3474	10.4583
970:1654_CL1Contig2-B:r	70PMT	ACTTCTCCCTCCACCATCCGCTCCATGGGAAGCTCTTCAGCACCTACCTGCGTCCCTCCCAGACACCACC	151.12	0.0066	0.8616	1.9083	-1.0467	2.84824
9429:13413_CL3Contig1-B:f	70PMT	AGGGGAGGTGGGCGGGATCTCAGGCCAACCCCCTCCAGTTCATGACAGTGTTTGGCCTTTCTTGGGGAAC	26.91	0.0066	-1.6049	0.5801	-2.185	8.89065
6436:6192_29402650-B:r	70PMT	CCTCTTGCACATCTGAGAACCCACGGTGAGCACTGGTGGCATGAGAAACAGTAATCACTGTTCACCACAG	150.24	0.0066	-1.7221	0.01727	-1.73937	5.69376
CO729007.1-B:r	70PMT	TATGTGACATCCAAGACTAGGTGATAAGAGGCACAGTGGATTCCTCCTGGTTCTCTCGTCTGTGTCACTC	26.93	0.0066	-2.9233	-0.1826	-2.7407	15.4978
DN823269.1-B:r	70PMT	GCCCCTCATTCGTGGTGTTCACAACAACGCTCATCAGACATCCAGCCGACACGATGAACCCAACTTAGAA	146.75	0.0067	-0.1558	0.8889	-1.0447	2.84255
CO000807.1-A:r	70PMT	GCCGGCGGCCCCGAGCAGTGGAGGCGGCCAGCGAGAGACCAGAGGCTACCGCCCTCCTCCGCCGAAGAGG	148.67	0.0067	0.6615	-0.3735	1.035	2.81511
14672:11416_CL1Contig1-B:f	70PMT	GGAGGAAATAAGCAAGATAAAGAATGGCCACCCAAGTCTGAGCAATGGCAATGGAATCCACCACGGGGCC	147.36	0.0067	-1.8327	0.06504	-1.89774	6.6708
CV975903.1-B:r	70PMT	CCCCTGTCCCGCTTATTCTTCCTCTACCAGATCCAGTGAATTCCTTAGGTTGGACAAAGTGTGTTTGCCC	146.44	0.0068	-0.8315	0.1417	-0.9732	2.6464
2838:9295_CL1Contig1-B:f	70PMT	GAAGGGTAGTGCCCATGTGTGTCTCTACCATCCAGACACGTTTGAGCAGCTGGCAGAGGTAGATGTCACA	146.27	0.0068	-1.9599	0.4672	-2.4271	11.326
DN637870.1-B:r	70PMT	GAGGTATTTGAGAAGTAGGGGCTGCAGAGAGAGCAAGCACACCTTTTTAGGGATGGGGCATAGGGTAGAC	26.36	0.0068	0.7853	-1.4038	2.1891	8.92718
DN641385.1-B:r	70PMT	GTGACGCCCCTGTGTGGGCGGCAATGTACTGGTCCTCCGAGCGAAACGTTTGTAAATTGTGTTGATGTAT	144.74	0.0068	3.0961	2.4325	0.6636	1.94177
6210:630_CL1Contig1-A:r	70PMT	TGCCCAGGACCTCATGGATGGGCTGCCCCCGGGCGACAGCAAATCAGCTGGCCTGGTTTGATACTGACCT	145.69	0.0068	4.7943	5.6539	-0.8596	2.36222
14544:7481_CL1Contig1-A:f	70PMT	TTTAAAGGACACTGCATCTGGCTGACACCTGACATTCTCAAACGAGATGGCAACTGGGGTGCCTGGAGTC	146.37	0.0068	-0.732	1.0131	-1.7451	5.72647
4781:9873_CL1Contig2-B:f:Mismatch:1	70PMT	CTCCATCCAGTTCCTCAGCAGAGTCTTCACCAACACCTTGGTGTTTGGCACCTCGGACCGTGTCTATGAG	142.99	0.0069	1.5972	-0.6282	2.2254	9.25718
XM_582590.2	70PMT	GTCCAGAGTCTAATTGAGGGCTTGCTCCAGTATTCGTGGCCCAGTGACAAAGATCCTCTGGTGGTCCCTT	143.36	0.0069	0.2089	1.3556	-1.1467	3.14779
10135:8063_61944749-A:r	70PMT	TGATGAGCAGTTGCGAATGCAAGAATTGTACGGAGACACCAAGGACGACGACACCGAGAAAGATCCCGGT	26.28	0.0069	0.9101	-1.6498	2.5599	12.9345
DN639960.1-B:r	70PMT	GCATTAACCTCCGGGGCCTATGTACGATGGGTAAATACACTGACACTGACAAGAGGAACCCTTCCCGGAA	25.9	0.007	0.5972	-2.3233	2.9205	18.5506
3976:6963_16350859-A:f	70PMT	GGAATGGGATGCCTGGGCGCGTCTGTGTTGCACGAGGTCCGCACATGCACCATGTCATCATGCATCTCTA	142.02	0.007	-0.5629	-2.259	1.6961	5.45264
17319:10359_CL1Contig1-B:r	70PMT	GGTTCACAATCTTCAAGCCACCCAGTCGAGTCTTGTACGAAGATTCCAGGGTCTCTCTCTACCTGTGCAC	141.19	0.007	-1.9953	-0.632	-1.3633	3.90907
CX954610.1-A:r	70PMT	AAACTGTTCAAGGACGGGGGGCTTGATAAAGACAAGGACAAGGGTGGCGACAAGCAATGTTGCCCTGGCA	139.25	0.0071	1.5912	2.5753	-0.9841	2.6754
860:23066_CL2Contig2-B:r	70PMT	TGTGAGCCTCATCAACGCCCATTCACTGGACCCAGCCACCCTGTATGAACTGGAAGAACTGGAGACAGCT	139.22	0.0071	-1.7984	-0.9002	-0.8982	2.45518
12887:4198_CL1Contig1-A:f	70PMT	GCTTGAAACCCACCGACATCCAGCCGGACATCTTCAGCTATCTCCTGCACCTCATGTACACAGGGAAGAT	25.41	0.0073	0.5835	1.4781	-0.8946	2.44636
CX955089.1-B:r	70PMT	TTATAAGGTGTGACACGTCAGGTCCGCCTGTCCTTGGGTTCAGCTGTCCTGGGCACAAACTAGAAACAGG	25.34	0.0073	-2.2416	0.1835	-2.4251	11.3034
321:26488_CL1Contig3-B:f	70PMT	TAATGAGACCATCATCACCAGTGACCGCTTCACTTCGGCAAGCTACCAAGAGGGCGGGAACTTCATCTCT	25.14	0.0074	-1.6504	0.6908	-2.3412	10.3937
15786:3609_CL1Contig1-B:r	70PMT	CCATCATTTTTGTTCTTCAGCAAATGAAAAAAGTGTTCATGTCTGCAATAAAAGAAACAATGAAAGTGCC	24.99	0.0075	-0.442	-2.8629	2.4209	11.256
6013:21620_CL1Contig1-B:f	70PMT	CCCTGCTGAGAAATGAAGTGGCACAGCTGAAACAGCTTCTTCTGGCTCATAAAGATTGCCCTGTAACCGC	24.98	0.0075	-2.9465	-0.03273	-2.91377	18.4261
2176:10541_CL1Contig1-B:r	70PMT	GGGGTAGGAGGAAAAGGGTATGGGCACAGCCTTTCCCCACCTCTGCCTTAAATAAAACTACTTGGCTGAT	25.01	0.0075	0.2075	-3.1561	3.3636	28.893
6733:7824_10171305-A:f	70PMT	TCTGAAGAAGAACAAGACGGCTTTATCAGAGTGCTCAGTGGAAAGAAGAGAGGCCTGGTCCCCCTCGATG	131.52	0.0075	0.1771	1.1146	-0.9375	2.55359
3989:23349_9751070-A:f	70PMT	AGCTCGACCAGAGGCCCCAAGATGAATTGGAAGACGAAGAAGGGAGAGACTTGGAACCAGAAAGGGGAGA	130.49	0.0076	-1.9759	-0.9613	-1.0146	2.75826
6508:22600_CL1Contig1-A:f	70PMT	CTACCACTTGGAGAAGGTCCGGCTGGAGCTGACGGAGTTGGAGGCCATCCGGGAGGACTTCCTGCGTGAA	130.42	0.0076	-0.6676	1.1551	-1.8227	6.18854
14658:11270_CL3Contig1-A:r	70PMT	TCTGCAAGGCAGGCTGTTTTGAGCAGATTCTTCCAGTCTACGGGAAGCCTGAAATCCACCGCATCCCCAG	24.79	0.0076	-2.9732	-1.0524	-1.9208	6.82642
DN640287.1-B:r	70PMT	TTTACCAATACCAGCTTCAATTGTTTTTAAAAGGTTTGGATCCAATTTTTTCACGTTTGTCATCGGTACA	130.31	0.0076	2.3372	0.03884	2.29836	9.95784
9201:12572_CL1Contig1-B:r	70PMT	AGCGATTTCTTCGAGCGCGAAACGTCTCTGGCGTTGTTCTTGCTGACCACTCTGATTCCTTCCATAACCT	127.17	0.0078	-1.7481	0.5087	-2.2568	9.55247
16189:34727_45480288-A:r	70PMT	CCCTGTCGGTTCACCCAATAAGCACAAACACTCCAAAGAACTCCAGCGGAAGGGGACTCCAATCCGGAAA	125.94	0.0078	-2.4087	-0.2181	-2.1906	8.94058
11794:18172_CL1Contig1-B:f	70PMT	CTCGGTCTCTGTTTAAGGTTGAAAGGGTGAGCTAATAGGCAATTTCAACTTCACTCCCTCACATTACCCG	127.06	0.0078	0.4912	-1.0311	1.5223	4.58275
7698:45360_CL229Contig2-A:r	70PMT	GGGGGTGGCAACACAGGAGGAGCTCAGATGAGGACCAGGCATGCTCGCCGCAAATTAAAGGCCTTGGAAT	126.94	0.0078	-2.592	0.005729	-2.59773	13.4332
13488:22450_CL1Contig1-B:r	70PMT	TCAGTGCTCTTCAGAGAGAACAGCGCCCACAGAGTCTGATTTCCTGACCCACTTTAAGAAGAAGCCTGTC	126.04	0.0078	-0.4084	-1.7878	1.3794	3.97252
2034:4782_CL1Contig1-B:r	70PMT	GGCTCCCCCGGCTCCCCCCAGGCGAAACCCCTGCTGCTTGTGCTGGTGCTGCTGTTGCAGCTGCTCTTGG	125.23	0.0079	3.773	1.7484	2.0246	7.57308
CV981266.1-B:r	70PMT	GATTACCAGTAATGTAACCATCAGTAGTCATCTCCCCCTCAAATCACAGCTTAACAGAAGGTTTGAAACC	123.81	0.008	0.7635	0.1306	0.6329	1.88306
8047:844_CL1Contig1-B:f	70PMT	GTATACGTGCAGCACTTACTCAAGAAGGACAAGGAGCACCTGTGGAAACTCATCCACGAGGGGGGCGCCC	124.05	0.008	-1.1718	-0.1969	-0.9749	2.6509
17981:11091_10870516-A:f	70PMT	CATGGAATCCTCCAGTACACCTTCAGTTACCCTAATCGTAGGCAGTGGCCTTTCTTGCTTGGCCTTGGTC	23.88	0.0081	-1.3629	0.1166	-1.4795	4.39075
10573:2963_CL1Contig1-B:r	70PMT	GAAGTTGTTGCGTATGATGATCCTAAAATTCCACTCTTCAACACAGATGTGGACAACCTGGAAGGTAGAC	122.45	0.0081	-2.1144	-0.9632	-1.1512	3.16199
13908:15774_29223339-B:f	70PMT	GGGGAAATTTGACCAATTGGGAAAGACAAACACTAGTTGGTGTATCCATGTGAACAACTGGCTACAGAAC	118.85	0.0083	-0.6161	-1.813	1.1969	3.30984
9379:3140_CL1Contig1-B:r	70PMT	CGAGGAGGTGCTTGCTGTACTAGGCCATGAGCTGGGGCACTGGAAATTGGGACACACAGTCAAAAATATC	23.49	0.0084	-0.4545	1.8725	-2.327	10.2472
NM_001034268.1	70PMT	CGGGAAGTGACTGGTAGAGGAGGGGGCAAGCTAGCTGTCGCTCCTAACTAAGTCGGAGACCTGGGTGTAA	117.89	0.0084	-0.787	-3.0328	2.2458	9.44797
1227:1461_CL1Contig1-B:r	70PMT	AGTACAAAGCAGCTGACCCCATCAGCACCTTCCTCTTCTCCATCTGTGCCCTTGGATCCACAGCTCCCAC	115.66	0.0085	2.0937	1.621	0.4727	1.60432
10207:44685_CL1Contig1-B:r	70PMT	GGATGATCGCACAATCAGTCACGGCAGTTGCTGGGTTGACTTCCTATCCATTTGACACTGTGCGTCGCCG	116.61	0.0085	0.8154	-0.07036	0.88576	2.42483
10525:45360_CL903Contig1-B:r	70PMT	AACGGGGTTTATTCATGAGGCAGTCAAGCGAGGAGACAGGAAACAAGTCTCAAATCCACCTCCCCAAAGG	114.52	0.0086	-1.373	0.3804	-1.7534	5.7742
NM_174051.2	70PMT	GACCTCTCCATCTCCTGGGAGTCAGGGTGCAAAAGCCAGTACTCTTGTCATCAGAGGGCAGAGTTTGAGT	114.18	0.0086	-0.9669	1.1479	-2.1148	8.28793
CV977008.1-B:r	70PMT	GCCATGGTACCTGTAAACCACCATGCAACTAGCGTTGGTTCAGAATTGTGAAGATCATTAATACTGGTAC	114.76	0.0086	1.167	1.6346	-0.4676	1.59616
8921:19624_CL2Contig1-A:f	70PMT	ATAAAAAGCTCCAGCAACCAAGTGAGCAGAGGGCACACCGCGTGCACACCCGGAACTTCACTAGACTAAG	113.95	0.0087	-0.3958	-2.4083	2.0125	7.482
2225:16596_CL3Contig1-A:f	70PMT	CCCCGAGACGCGGGCCTCAGTTAAGACGTTCTGCGCGCAAATCTCATCAATTTTATTGCCTGCTCGATTA	112.83	0.0087	-0.6813	-1.5931	0.9118	2.4888
17596:13038_CL1Contig1-B:f	70PMT	ACCAACAGTTGCTTATATATTTTTTCTACAAGTCTCTGATAGGACAGCTCTGCAGTTTGTACAAGTACAG	112	0.0088	1.122	-0.08375	1.20575	3.33926
2201:13007_CL1Contig1-B:r	70PMT	GCTGAAGCTGTTGACATACTCATTGCCTACTTTAACAACTGTCAGAGAAACATGATGGGGTAAGGTGGTG	112.1	0.0088	1.5009	0.5499	0.951	2.5883
19234:5752_12124545-A:f	70PMT	CAATTTTACGACACCCTCTGCAGCTTCTCTGGAAAGCGACTGTGATCTCTATGCCCACCACCATACAGCC	22.64	0.0089	1.9653	0.7395	1.2258	3.40689
CN999808.1-A:r	70PMT	GCTATTTGTATAAATCAGTGTGGTGGTGTTTAGAACTGAGACCATCTATAAGGTAAATCTGCCTTAAGTG	110.85	0.0089	1.7902	-0.1904	1.9806	7.24709
18014:14129_CL1Contig3-A:r	70PMT	GGAAATGGCCATTCAGCAGTCACTGGGGATGCGCTGTCCAGAAGATGAGTATGCAGGCTATGGTTACCAT	22.46	0.009	0.8487	1.8119	-0.9632	2.62007
13630:4199_CL8Contig1-B:r	70PMT	GGATGATTATCACGTAGGGAGGGGTATGTGGTACCTCTTCCACCTGTGTTTTCTATTTGAACATGTGCCT	109.43	0.009	1.319	1.9253	-0.6063	1.83363
11636:30395_CL1Contig1-A:r	70PMT	ACTATCTGGTGGACACACCAGTACAGCCCATGACCCGGAGACTGTTTGACCCCGAGACGGGGCAGTATGT	22.36	0.0091	-2.1656	-0.2537	-1.9119	6.76593
12787:12780_CL2Contig1-A:r	70PMT	AGCAGATTGCAGGCCGCATGCTCCGCTTCTCTGTCTTCTACCGCAACCATCACAAGGAGTACTTCCAGCA	108.71	0.0091	-1.4011	0.4055	-1.8066	6.08971
11301:951_CL1Contig3-B:r	70PMT	CTGGGTCTTCGACAGGTTACAGGGGTTACTAGAGTCACTATCCGGAAATCTAAGAATATCCTTTTTGTCA	22.31	0.0091	4.2647	3.795	0.4697	1.59951
7520:983_CL7Contig1-B:f	70PMT	GAGAAAATGTGAAGACAATAGGACATATGATCAGGCTGTACACAAATAAAAACACCACGCTCAACGGCAC	108.67	0.0091	-1.3186	-0.0049	-1.3137	3.71991
7023:4263_CL3Contig1-B:r	70PMT	AGAAGCAGCGGGCGGAGGAGCGGAAGCGAGAGAACCTCCGCGCGCCCTGGCGGCCCAAGTACTTCATCCA	22.06	0.0093	0.3938	-2.9883	3.3821	29.4325
6049:1861_10165374-A:f	70PMT	CTTGGGTGGCTGTGTGTATGCTTTAGGTGGCTACAGAAAAGGGGCTCCGGCAGAAGAGGCTGAGTTCTAT	105.79	0.0093	-0.407	0.7301	-1.1371	3.11771
2392:45360_CL1Contig27-B:f	70PMT	AGAGATGGCTCGTCACCTGCGCGAATACCAAGACCTGCTGAATGTCAAGATGGCGCTCGACATCGAGATC	21.98	0.0094	0.9103	2.1291	-1.2188	3.38313
CK730239.1-B:r	70PMT	GCCCCGAGTGGCTCTGCCTGGTTCCAGTTTTGTTCCCCCCATTCATCAGTGTGGTTTCTTGACAAATAAC	22.01	0.0094	-1.2099	0.4827	-1.6926	5.43359
9476:1428_CL2Contig1-B:f	70PMT	GTGATGTACAGGGTGATCCAGGTGTCTGAAGGGCAGCTGGATGGCCAGACTGAGGGGACTGGTGCCATCA	104.8	0.0094	-2.0857	-0.8817	-1.204	3.33342
18654:6451_CL1Contig1-A:f	70PMT	AGTGGGCCAGCCCTGACTCCTCTGTGTCGTCCTGTTCGCAAACTGATTTGACATTTGGTTCCCAGGTTTC	104.23	0.0095	-0.2894	1.0657	-1.3551	3.87715
CN999252.1-B:r	70PMT	GGCCTGTATATGGGGGGAGGGCAGAGATGGAACAATGAGGGTTGTGATGATAGTGAATAGCAAAGAGTGA	21.87	0.0095	0.8778	-1.859	2.7368	15.4375
3121:5994_CL3Contig1-B:f	70PMT	TGTGGGGGCCAGCGAGCTGCGAGACCTGTATCTGAAAACAGAAAACTACCTAGGAGGAGAGTACTTCGCT	103.63	0.0095	-2.887	-0.3566	-2.5304	12.5585
2956:8926_CL2Contig1-B:f	70PMT	AGGTGGTGCTGTGGCGGAAGGGAGACATCGTCCGGAAGAGCATGTCGCACCAGGCAGCCATCGCCTCCCA	102.68	0.0096	-1.9225	-0.1345	-1.788	5.97749
9151:18466_CL1Contig1-A:r	70PMT	CCCCAGTAACTACTATGAACTCTTGGGGGTGCAGCCTGGTGCCAGCACTGAAGAAGTTAAACGAGCTTTC	102.54	0.0096	1.5472	2.8482	-1.301	3.67297
13013:10459_CL1Contig1-A:f	70PMT	GCACAGTTGGTGGATCTGAAATCTGAACTGACAGAGACCCAAGCAGAGAAAGTTGTATTGGAGAAAGAAG	103.17	0.0096	-2.9281	-1.7064	-1.2217	3.39295
13749:25340_CL1Contig4-A:r	70PMT	TCTTGCACGAGCACCCCAACGCGCGCAAATACAAAGGAGGCAACAAGAAGGGTTTGTCCAAGGGCTGCTT	102.81	0.0096	-2.1992	-0.8718	-1.3274	3.77123
CV983273.1-A:r	70PMT	TGTTTTACCTGGTCAGTTCCACCCTGGCGCTGAGCGCGCTGTTCCTACTGGCCGAATTGATCGAACGTTC	102.24	0.0096	1.4721	-0.7931	2.2652	9.63305
17380:11180_CL1Contig1-A:r	70PMT	ACTGACTGAGGGTTTCCTGTGTGAGCTGGCAGTAGGGGTGGGGAGTCTCATCTCTGCCTTCTGGAAGTTT	21.62	0.0097	-0.3044	1.4855	-1.7899	5.98885
CK816963.1-B:r	70PMT	CCTGTTTCTGTGGCTGATCAAGTTGAGAGAGTGCATTTAGTCAGTGATATTCAAGGCAGGTGTGAGTAAG	21.61	0.0097	-0.7096	0.3814	-1.091	2.97725
NM_174180.3	70PMT	GGAAAGGACAAAAAGAAGGCAATAAATGCTAACAAGGGAGAGAGAGGGAGCCGGATCGAGCGGCAACTCC	101.12	0.0097	-2.144	-0.8506	-1.2934	3.64516
DN643454.1-B:r	70PMT	GGGGCGTTTATGCTATCAGCTTTCAGGGTGGGTGAGAAGTATCCTTCCTGGAGACTGAGAAAGGGTTAGA	101.23	0.0097	0.11	0.9991	-0.8891	2.43294
3529:10581_CL1Contig1-A:r	70PMT	TGAGTTGGATGACCGTGCAGATGCGCTACAAGCAGGAGCCTCCCAATTTGAAACAAGTGCTGCCAAGTTG	101.59	0.0097	-2.7022	-1.0839	-1.6183	5.04451
6041:45360_CL364Contig1-B:r	70PMT	CCTCCCAGCAAAACCCTTTAGTGTGGAGCAGTATATTGCCGTGGGAAGGGTGTTCGAGTATAAATAAGGA	21.34	0.0099	0.4473	-2.3508	2.7981	16.4134
CV984653.1-A:r	70PMT	CGCGGCACGCGTCTGTTCGCCTTTTCGCATAGCTATTTCTGTAACCGTTCGGGGGTTCGAATAAAATCGA	98.64	0.01	0.9994	-1.7577	2.7571	15.7541
16875:16230_CL1Contig1-B:f	70PMT	ATCTCCAGAGAAGGCTAATCGCTGGCCCCGAATCACTCAGCCTGTTCTTAAACGGCCACGCCATGTGCAT	97.98	0.0101	-1.6095	-0.1838	-1.4257	4.16077
CV977023.1-B:r	70PMT	CCTTGCCTCCAAGGGTTTTCGTGTCTAGTGTCAACTTAGGTCTCCCTTTCACTGGTCCTTCACCTTGGGT	97.13	0.0101	2.7389	0.9783	1.7606	5.81593
16540:12416_CL1Contig1-B:f	70PMT	CAGCTGCCGTCTCTCAACATCAACTTGCTCAGGTTTCCCAACTTCACGAATCAACTGCTCAGGCGCTTCA	96.34	0.0102	-0.9092	-1.8603	0.9511	2.58856
CX954173.1-B:r	70PMT	CAGTGATAGCAAGGACATTGGAAAGCTGCTTTTTTTCCACTGAAGACAATTCTTTGTGTGCTCAGAGGGT	96.23	0.0102	-1.2309	0.9151	-2.146	8.55059
CO728219.1-B:r	70PMT	CCCCATTGAGCTGAGAAATCAAAGTCCATACTGTAACTCTTAGGTGGGCATGCGATTGGCTGCCAGTTTG	96.45	0.0102	-0.3878	0.7146	-1.1024	3.01138
DN640609.1-B:r	70PMT	GCTAATCCAACCAGGGAGATCTGAAACCTGGACTCCTATAGAAAGTGATCTGATGAATGCCAGTATCATA	96.23	0.0102	-2.0687	-3.0219	0.9532	2.594
1587:9230_CL1Contig4-B:r	70PMT	TATTCCAGGGAGAGATGGGCCTTCCCATCCTGTGCGTGGGCTCTGTGTGGAAGAGCTGGGAGCTGCTGAA	96.73	0.0102	0.7717	2.1289	-1.3572	3.8853
9762:7004_CL1Contig2-A:f	70PMT	TTTGGGAAAAGCCAGACAAAGGGGCCACCTACACCCCACAGGCACCCAAGAAGTTGACCGCCACAGAAAA	20.94	0.0102	-0.2122	0.9678	-1.18	3.25437
8056:9797_CL1Contig1-A:r	70PMT	AAGTACTATGGGTACCGCAATCCTTCCTGTGAGGATGGGCGCCTTCGGGTATTGAAGCCTGAGTGGTTTC	20.87	0.0103	0.8183	0.07404	0.74426	2.10488
18679:15715_CL1Contig2-B:r	70PMT	GAGCAGCTCCTGTGCAGTTTCACCTGCGCCGGCAAGCAGGAGACGAAAGTTTTCAACATCACCGTGTTCT	96	0.0103	-1.6491	0.2402	-1.8893	6.61474
12399:22_CL3Contig1-B:f	70PMT	AGTTTGAAAAGTGGCTGCAGGACAACCTGATTGTTGTGGCAGGGGTCTTCGTGGGCATCGCCCTTCTCCA	95.1	0.0104	0.3849	-1.5777	1.9626	7.11781
CX952605.1-B:r	70PMT	TGAGCCAAGCAGAAAACGGGGGTAATTTGCAAACAGGTAGAGCGGAGGTCCAGGTGTGTGGCACGTGTGT	94.27	0.0104	-0.5964	1.7083	-2.3047	10.0212
17397:23133_CL1Contig1-A:r	70PMT	ACTCAGGGGGAGCTGCTGTCCATAGCGAAGCAACTGGGAATTATGACGAATTGGAAAGACTTCCTGGAGG	20.64	0.0105	-2.9602	-0.2401	-2.7201	15.1818
CN999045.1-B:r	70PMT	GGACAGGGGTTTTCTAAAAGAGCAGCTCTCAAACATGTTTTTGAAGTGGAGCTCGGACTTTTTCACAGTT	93.41	0.0105	-0.1722	-1.3054	1.1332	3.10558
16454:19142_CL1Contig1-B:f	70PMT	GTCAAGTGGAATTTGGCAGAGGGGTAAAGAAGAAGAAGGAGTTTATGGTTTTCTAATAGAAGATATCAGG	93.71	0.0105	0.5357	-0.6147	1.1504	3.15946
19269:13555_7425916-A:r	70PMT	AGGAACTGAAGAAGCTGGTGCGGCTCATTCGGGAGAATTACGAGCTCAAGTCAGCGATCAAGACACAGGC	91.55	0.0107	-1.6753	0.4876	-2.1629	8.69632
DN985002.1-B:r	70PMT	CCCTGAGGTCTGGGTGGAAAGCAGCTGCCAACATAGGAATTGGCAGGCATTTGAGGATGTCACTGATTTG	91.68	0.0107	-1.9829	-0.6628	-1.3201	3.7438
6168:8182_CL1Contig1-B:r	70PMT	GACAGCCGTGAGAGTTTGAAACCAGCCGCAAAACCACTCCCCAGCAAAACCGTACGAAAGGAGTCAAAAG	91.5	0.0108	-0.727	1.5483	-2.2753	9.73084
7425:20523_CL1Contig1-B:r	70PMT	ATATTAAAAGAACCTCCAAGGAGGCGTATGACCACGCCAGGCGGGCTCTATATAACGCGGGTGTGGTGGA	20.19	0.0109	-1.1504	0.4061	-1.5565	4.74219
9917:3583_60450726-A:r	70PMT	CACAGGCTACCAGGCACCGTACTTTCTGACTGTGTGCAAGCCAAACTACACCTCTCTGAATGTGTCTTGC	90.19	0.0109	0.7455	1.286	-0.5405	1.71687
CO728974.1-B:r	70PMT	CCCTTGCTAACACTGGGGTTTGCTCACAGCTTTCTGCAGTCCGCCTCTTCACAGTCATGAACCAACATGT	20.16	0.0109	1.0199	0.1226	0.8973	2.45297
CV974826.1-B:r	70PMT	GTCCAGGAATTTTTGTTGTTTTCCTTAGTGCTAATTCCTTGCCTCTTGTTCCAGCTATAGACAGCGGGGG	90.19	0.0109	1.0351	-0.6824	1.7175	5.57058
12350:45360_CL1Contig19-B:f	70PMT	TGAGCCCCAGTTTTTCCGGTTCTTCCATGAGAATGAAATATGGCATAGGCTTGAGCCAGCAGGTGTGGTC	90.06	0.0109	0.7533	-0.8763	1.6296	5.10183
DN641543.1-A:r	70PMT	TTCGCTTTTGACCATGGACGCCGGCAGGACGGGCGCGATGTCGTGGTGACGCGTTATTTCTATGCCAAAC	90.16	0.0109	2.637	2.0847	0.5523	1.73724
3446:1446_56141899-B:f	70PMT	ACTGGATGAACGAATACACCTCTTCCATCGGAATTGGAGTTTTTCATTCAGGAATTGAAGTATATGGCAG	89.46	0.011	-1.8424	-0.4562	-1.3862	3.99962
3789:3855_CL1Contig2-B:r	70PMT	AGCGCAGCTGTCCCTGTGGCCAAGAAGAAGCCCAGCCGCGGCTTTGGGGATTTCAGCTCGTGGTAGCAGC	89.71	0.011	-1.2244	-0.3378	-0.8866	2.42686
5321:4791_CL1Contig2-B:r	70PMT	AGGCCAGAGTGACCATGTTCCCGTTCAGCGTCCTGGACAACCCCATGTACTGGGGCAGCACAGCCATCTA	20.01	0.011	-1.997	1.0346	-3.0316	20.7304
13404:15889_CL1Contig62-A:f	70PMT	CGATAATAGTGTAAGCTGGGTCCGCCAGGCTCCAGGAAAGGCGCTGGAGTGGCTCGGTGTCATAAAGAGT	89.64	0.011	-1.0573	0.8636	-1.9209	6.8271
14358:35892_CL1Contig2-B:r	70PMT	AAGTGAATGAGCTGCTGATGGAGGCCCAGCTGCTCCAGGTGTCCCTTCCTGAAATTCAGGAACTCTACCA	19.93	0.0111	0.2899	1.7519	-1.462	4.31458
17845:17139_CL1Contig1-A:r	70PMT	AAGTGCAAAGGCAGTTAAAGCTGCCAAGTTGGGTACCATCTTTGGGACCAGGGCCCTCGCACCTGGTTTA	88.97	0.0111	-0.5644	1.3011	-1.8655	6.45916
NM_001001599.1	70PMT	GATCATGCTCAGCGTCGCCCTGCTGATTTTATCGCTCATCAGCTACGTGTCCCTGAAAAAGGAGAGCATC	20	0.0111	-2.3495	0.8194	-3.1689	23.7813
4924:17585_CL1Contig2-B:r	70PMT	ACGGAAGCTGCGTGGTGAAGGCCCGGGTGCTGACGTGTGTGGAAGGAATGAACCTCCCCTTGTTAGAACA	87.93	0.0112	2.3283	1.2966	1.0317	2.80583
1670:27555_CL1Contig1-B:f	70PMT	GGGGAATATGAAAAGGCAGTTTATTTTGCAGTGAATGGTCCTAGAAGAATTCTTCAAAACATTGGGACAG	88.06	0.0112	-0.5811	-0.3185	-0.2626	1.30031
CX951084.1-B:r	70PMT	AATGTAGACCCTAAAAACCCCACACGCCGAAGCCACTGGGAGTCAGTCACCTTTGATTCCCTTAGTGCCC	86.22	0.0114	-0.9014	0.5272	-1.4286	4.17285
6245:16492_CL1Contig1-B:r	70PMT	GCCATTGAGGACTACATCAATGAATTCAGTGTAAGAAAATGCCAACCGTGCCAAAATGGAGGGACTGTGG	86.04	0.0114	-2.6117	-0.286	-2.3257	10.2338
13622:15929_CL1Contig1-A:f	70PMT	TCAGCTCCTGCAGAACAGACGCATGGCCCACCTGGCTAAGAACTTTTTCCCCAAGGCGAGGGATGAAGCT	86.01	0.0114	-0.3619	0.46	-0.8219	2.27482
12910:6403_CL3Contig1-B:r	70PMT	TGATGTCTCCTAGTGAATCCAAACTGCCCCTGCCCCTCAAAGCCGACGGTAAAGAAGAAGGCAGCACACA	86.22	0.0114	0.02377	0.9705	-0.94673	2.57727
CN654836.1-A:r	70PMT	TGATACGCAATCGAAATCGCGGTATAGCGGATGCGCGCGACGAAGATGCCGCTGACGAAGCCCGCGACCA	85.34	0.0115	2.6552	2.1054	0.5498	1.73291
CK780143.1-B:r	70PMT	GGAGGGCATTTGTTGAGAAACATTATACTAGCTACTTGCCTCTTAAAGCATACAATCATGAAACCGTAGT	19.45	0.0116	1.0632	-1.7804	2.8436	17.1775
5037:23483_CL1Contig2-B:f	70PMT	CCACTGCTGCCAAAGTGATTGACAGGTTTGATGAAGGGGAAGATGGGGAAGGTGATTTTCAGGCGGTGGG	84.18	0.0117	-1.8662	-0.3376	-1.5286	4.61172
15289:10386_CL1Contig1-A:r	70PMT	GACACCTGTGCCTTTTTGCACACCAAGACAGGTGATTGGAAAAAAGGAAACTGTGAAGTTTCTTCTGTGG	84.12	0.0117	-0.4886	0.4457	-0.9343	2.54543
CX951025.1-B:r	70PMT	GCCCCCGACAAGCTCAGAGAACCCATTTTCCTTGCTGGAAACGGTGATTTGGCAGCTAAGCGTTGAGTTT	83.71	0.0117	-2.527	-0.4665	-2.0605	7.84989
8309:113_CL3Contig1-A:r	70PMT	TGAAGACCAAGCAGTTCCACCTGAAGGAAGCCTTTGATTACATCAAGCAGAGGAGGAGTGTGGTCTCGCC	19.39	0.0117	-0.2432	-2.1782	1.935	6.92404
CV979749.1-A:r	70PMT	AGATCACCAAGGACAACTATCAGGCCTTTCTCACCCCTTGATTGTTATCAGCCCAGCGCCAAGCAGACCG	83.31	0.0118	-0.1636	0.113	-0.2766	1.31864
12492:4098_CL1Contig1-B:f	70PMT	AGGGAAGTCCATTTGTCCTTCTACCACACTGACAGGTGTACTCGAAAAGGAGAATCAGTCACGGCCTCCG	82.42	0.0119	-0.4601	1.3344	-1.7945	6.01647
19030:2021_CL1Contig1-B:r	70PMT	TGTGATCATGCAGAAGAATGGAGCGGGCCTGCACACGGCAAGCTCGTGCTTCTGGGACAGCTCCACCGAT	19.17	0.0119	-2.6377	0.1558	-2.7935	16.3381
9067:25587_CL1Contig1-B:f	70PMT	CCATCCATGTGGTCATCGCTCTGGTGTACTTGTTCATTGGAGGTTACCTGGTGGCTGCTGTCCAGAACCT	81.67	0.012	0.9672	0.2938	0.6734	1.96089
1846:15670_CL3Contig1-A:r	70PMT	TGGAGACGCCAGTGTCGTGCGTCGGTGAGGACGACGAAGACGACGAGGACTTCAACGAGAATGAGGAGGA	81.64	0.012	-1.4978	-0.1667	-1.3311	3.7852
11007:7439_56135209-A:r	70PMT	ACCTACCCACAGCGTCCCTGTGCCAGCCACAGAACTGGGTTCCACTGAGCTGGTGACCACCAAGACTGCC	19	0.0121	0.03889	-1.6587	1.69759	5.46077
18815:13560_CL1Contig1-B:f	70PMT	AGCTAGCTGTCCCCCTGGATCTTCACACAGCGGCTTCCATTGGCCAGTACGAGGTGGTGAAGGAGTGTGT	18.93	0.0121	-1.0904	-2.8733	1.7829	5.94708
CK728605.1-B:r	70PMT	CATCAAATGTTGAAATAAAGGGTAAATGTGGTAATAATAAAGAATTTGATTTTGGTATGTTTAAGATATT	81.28	0.0121	0.9562	-0.5447	1.5009	4.48572
17373:37724_28312530-B:f	70PMT	TGCTGGCAGCTGAATGACTTGTGCTGGAGTCTCGCCAGTGGTGGATTCAAAGTTAGCTTGAGTGTCCCCA	81.02	0.0121	0.1352	0.6915	-0.5563	1.74421
12567:4045_CL1Contig1-A:f	70PMT	CACAGAGATAGCCAGGCACTGATGGCTGCAGTCTGACCCTAATCTTTTTTCCCCTCATCCCGCAGGGAAT	80.3	0.0122	0.8233	1.9137	-1.0904	2.97546
1854:29348_CL6Contig1-B:f	70PMT	GAGCATCACAAACGATCAATCCCAAGGGACACTTGGAACCTTCTTCTAGATTTTGGAAACATGATCGCAG	80.15	0.0122	0.04887	-2.5704	2.61927	13.7257
6966:17113_CL1Contig3-B:r	70PMT	GATGGTGGTGAGGAGGGCATGGACATCATTACCCACATCCTGGCCCTGGTTCTTCAGTTCCTGAAGGATT	80.46	0.0122	2.5462	3.4744	-0.9282	2.52995
15764:14912_CL3Contig1-A:f	70PMT	GGGGAAAGAATAACTTCAGCCCTCTTCATCTGGCTGTGGACAAGAATACTACCTGTGTAGGGCGGTACCC	80.51	0.0122	-1.2407	-2.4077	1.167	3.21234
2773:9543_CL1Contig1-B:f	70PMT	GAGACTGTCAGAGCAACAGTATAACAGACTTGTGGACTACATCACAAAGACCTCTTGTCACCTGGGCCCC	18.8	0.0123	-1.001	0.5056	-1.5066	4.51137
4812:38699_29182170-B:f	70PMT	TAAGTGAGTCTCCTGGAGGAGGAAGAGGAGCATCTGGTTCAACTCGGATTATCACCAGGTTACGGAACCC	80.08	0.0123	0.4937	1.2915	-0.7978	2.22065
NM_001034778.1	70PMT	TCCATCACGCAAGCGCACTAGGGAGTTTCTGAGTGTCCGGAGGCAGCGAACTACACTTCCCAATGCTTTT	79.83	0.0123	0.4326	-1.3927	1.8253	6.20466
14860:372_CL2Contig1-B:f	70PMT	TTCTGAACGACCAGACCTTGCTGATCAAGAGAGACCAATTCCAGTTTGGATCAGAGCCTTGGGAGCAGCG	79.94	0.0123	-0.1738	-0.5732	0.3994	1.49093
CX954534.1-B:r	70PMT	GTGAGGGTGATAAGTCTGCATAACCACCTTAAAAATCTCCCAGGCTTGAAATATGATGTAATCATGGAGA	79.32	0.0124	0.7108	1.6662	-0.9554	2.59971
11919:9838_CL2Contig1-B:r	70PMT	AACCGAAGTGATAGCGACAGCTCCACCCTGTCCAAGAAGCCACCTTTTGTTCGAAATTCCTTGGAGCGAC	78.74	0.0125	0.1926	-2.0346	2.2272	9.27386
CO728019.1-B:r	70PMT	GAGCGCAGTATTGTCTATGCGAATGTGTAGGGCTATGACTAAAAAATATCTGGAAGAGTTCTGGGACGGG	18.61	0.0125	-2.9549	-0.3227	-2.6322	13.9043
19360:15620_CL1Contig1-B:f	70PMT	TGAGCCTGGCCTCTGGTCGCTTCACAGCCCCGGTGACTGCCATCTTCCAGTTTTCCGCCAGCCTGCATGT	18.63	0.0125	3.0306	3.7596	-0.729	2.07301
15467:5674_CL2Contig1-B:f	70PMT	AACTGTCTCTGTCCCTGGTTCAAACGGAGCCCCATGTCATAGACCAGGCCACCCCGAAGATGGGTAAAAT	77.59	0.0126	0.1664	1.3149	-1.1485	3.15346
4116:7246_CL2Contig1-A:r	70PMT	AGGCAAACCTGCTGTGGAGAAGCCTTCCAACCCCTTCTCGGGCGACCTGCAGAAGACCTTCGAGATTGAA	77.13	0.0127	-1.6436	-0.3057	-1.3379	3.81103
18536:13337_CL2Contig1-B:f	70PMT	CAAATCCCCTTTCTGCCACCCGCCCATTCGTTGCCTGCTGCCCTTGAAGTTGCACTCTCTAACACTTGTA	77.12	0.0127	1.4901	1.9121	-0.422	1.52501
CV976700.1-B:r	70PMT	CTACTCTTTCAGCCACTTGAACTCATCTGTAGTCCTCCTTTATTCATGCCGAGTTCTGTCTCCAGTGCTG	18.42	0.0127	2.6303	2.0809	0.5494	1.73221
5252:11730_CL1Contig2-B:r	70PMT	GGAAAGATCCAAATAATGACTTCAGGAAAAACCTGAAATTAACTGCAGTGCCTACACTACTTAAGTATGG	18.46	0.0127	-2.2259	0.6235	-2.8494	17.2774
8355:4070_CL1Contig1-B:r	70PMT	GGCAAGTACCGCCTTATGGAGTATACGGGCAGCCATGGAATCAACAAGGATTTGGAGTAGATCAATCACC	76.94	0.0127	-0.3696	0.8177	-1.1873	3.27822
4226:1961_CL1Contig2-B:r	70PMT	GGACCCATTCTATGAGATGCTGGCAGCAAGGAAGAAGCGGATTTCAGTCAAGAAGAAGCAGGAGCAGCCC	76.85	0.0128	-2.4087	-0.2663	-2.1424	8.51986
CX949544.1-B:r	70PMT	TTACAGTTCCCTCGAGAAGGGGGTTGCCCACCGAGCAGAGTCAGATAGGGAAACACCCAGTTTGTAAAGA	76.44	0.0128	0.7997	1.7301	-0.9304	2.53552
CX954405.1-B:r	70PMT	GTAGGGAAGGAACACTGACTTAGTGGTTATGGGGAGTGTATCTTGATGTGTGTGCAGGGGTGAGAATCGC	18.31	0.0129	1.4458	-0.649	2.0948	8.12382
963:20333_CL1Contig1-A:f	70PMT	TGTTGGAGGCCAAGCAAGAAAAGCCAGTGTATGGAATGTATCATACTTTTACCCCAGAGGAGAGATGGGC	75.75	0.0129	0.08513	-0.8004	0.88553	2.42427
17737:28721_CL4Contig3-A:f	70PMT	ATGGAGGCCCAAGAGAGAAGCTGTAAGGAAAATGTAGCCCAGTTGAAAGAGAAGTTGATGATGGAAAGAG	75.37	0.013	0.3854	-1.2233	1.6087	4.99631
9114:14447_CL1Contig2-A:r	70PMT	TGAAGGTCACCAAGCAACACAATGACGAGTGCAAGCATCTCCTGAGCCTCATGGGCATCCCGTACCTCGA	75.3	0.013	-2.6861	-1.3789	-1.3072	3.69581
13415:7103_CL1Contig1-B:f	70PMT	GACTGTAAACAGACATAAGCATCCCCTTAACCTATACCTGCTTTTTGGATTTGTAAGTACTTTGACAATG	75	0.0131	1.0327	-0.2372	1.2699	3.5605
14172:20000_CL1Contig1-B:f	70PMT	AAAAGGAGCATCAGATCAATGTGGAAGGGTTCCGGCTGAGGGTTCAAGTCCAGCCCCTGGAGCTACCCAT	74.22	0.0132	-0.162	0.5585	-0.7205	2.05546
DN638552.1-A:r	70PMT	AACTGATCTTTCGGGGGAGGAAGGGGAGCCAGGGCACTAACAGTAGACGGGTCTCTCCAAATCTGGGTGC	17.99	0.0132	-0.437	2.223	-2.66	14.2963
CO729066.1-A:r	70PMT	CCACGCGTCCGATCAGTGTTGTAAGGAAATTTTCCCTTAAAGTCCTCTTACATTTTTATTTTTCTATGTC	74.21	0.0132	-1.1639	0.1937	-1.3576	3.88685
16639:14562_CL7Contig1-B:f	70PMT	CTGCATTCGAACCAAGTTATTCATAGAGACATCAAGAGTGACAACATCCTGTTGGGAATGGATGGCTCTG	74.29	0.0132	-2.222	-1.0828	-1.1392	3.12427
9932:11329_CL1Contig1-B:f	70PMT	CGTACGTTAGTCAGAGCGAACAGCGCATTCCTAAGCCTCCGGGATGTTTTTGGCAAGGACTTGAATTACA	73.73	0.0133	0.421	-2.024	2.445	11.5305
DN640457.1-B:r	70PMT	TGGGACGGTGTCCATCTCCTCTACTTCCCAGACAGCTGCTCGTAGAGCTTGGGCACATAATCATCCCATT	73.45	0.0133	-0.9709	1.0306	-2.0015	7.40015
6998:1108_CL1Contig1-B:r	70PMT	TGTACCCAGAGACCATCTGCTCCCACACCAAGCTGGTAGCCAATGAATCTGTACCCTTCGAGACCTCCTG	73.48	0.0133	-2.6653	-1.3963	-1.269	3.55729
6386:14191_CL1Contig1-A:r	70PMT	TGTCAAGACCGGAGGCAAGGTCTCCCTGCGAAAAGCACGGTATCACACCTTAACCAAAATCTGTGCCGTG	73.9	0.0133	-3.0953	-2.0549	-1.0404	2.83035
2131:479_9713496-A:r	70PMT	CATCCGTGTGCCGCTGCGATGCCGGTTTCATTTACTGTAACGATCGCTTTCTGACATCCATTCCAACAGG	73.34	0.0134	0.1228	0.999	-0.8762	2.40176
12349:12108_9734446-A:r	70PMT	ACACACAACTCTGACTAGGCTGGGTGGGAATGAGGGTGAGTCCGTGTACGTGACCTACAGCTGTTTGCTA	72.73	0.0135	0.2263	0.8047	-0.5784	1.78318
14639:41166_CL2Contig1-B:r	70PMT	GGTGAATGAACGGATCACTTTAAACTTACCAGCTTCTACTCCACTCAGAAAGCTCTTTGAAGATGTGGCC	72.84	0.0135	-1.2029	-0.6778	-0.5251	1.69063
11795:24927_9736275-A:f	70PMT	TCAAAAGGAGGGGAAACAGTACCAGCAGTTAACTTTGGAGTTGAAAGGACACATGCTTGGGAGTGAAGGG	72.69	0.0135	-1.5633	-0.01952	-1.54378	4.68226
18939:14109_CL2Contig3-B:r	70PMT	GGCTTTTGATAAATTTAAGAAAGAACATGGTGTGGTGCCTCAGGCAGACAATGCAACACCTTCAGAACGA	71.87	0.0136	0.3095	-0.2538	0.5633	1.75646
DN641623.1-B:r	70PMT	TCCCTTCACACGATCCTTAACACCCTTGAAGAAGACATAGAAGAGTTCGAAGTTCTAGATCGCGAGCGGC	72.06	0.0136	-0.08164	-1.5576	1.47596	4.37523
9492:9035_9598820-A:f	70PMT	TTGAGAAGCGGGAGAGCGAGAGGAGACAGGTGGAGGAGAAGAAGCACAACGAGGAGATACAGTTCCTGAA	72	0.0136	0.2256	-2.1346	2.3602	10.5931
978:5388_CL1Contig1-B:r	70PMT	CCTCCTCTGCGTCAGCAGTACCTTCAGAAACTAAGGATCTCAGGGGTGCTCCCAAATGGGGTATCAGATA	71.29	0.0137	-2.1822	-0.893	-1.2892	3.62988
17929:21813_49411667-A:f	70PMT	GACTTGCAGAACTATATCTTAGAGAAGAAGTGGCAATCTGTTGAGCCTCTGACTGGCTGGAAATCCCCAG	71.66	0.0137	-0.0366	-2.7322	2.6956	14.8144
5835:45360_CL313Contig1-B:f	70PMT	GATTATATGCGTCAGGCAGGAGAAGTGACTTATGCAGATGCCCACAAGGGACGCAAAAATGAAGGGGTGA	71.49	0.0137	0.1595	1.0589	-0.8994	2.45813
CV982130.1-B:r	70PMT	TCGCAGCGCCCGGCTGGCCGGCAGCACGCTCAGAGCCAGCGCCACGGCCAGCCCGTGGGTGTTCTAGATC	71.7	0.0137	-2.622	-0.00529	-2.61671	13.6906
18711:12763_CL1Contig3-B:r	70PMT	TTTGGCCTCCCAGTCCAGCCAGGACAGCGCGGTGGAGGAAGACCATGTGCCCCTGCAGCCCCTGGAATCC	71.4	0.0137	0.8188	0.09912	0.71968	2.05378
8661:1224_60446535-A:f	70PMT	AGTGGGGCCAGGATAAAAAGTTGTCCAAGTACGAGACCCTGCGGATGGCGCTAAGCTACATCATGGCTCT	70.99	0.0138	-2.9118	-0.3561	-2.5557	12.8803
19377:34316_CL5Contig1-B:f	70PMT	CTTCTCTGCGGGGCCGTGCTTGGCAGTACCTGTCAGGAGGCAAGGTGAAGCTGCAGCAGAACCCTGGAAA	71.2	0.0138	-0.4508	0.2952	-0.746	2.10855
9234:7628_CL5Contig1-B:r	70PMT	CTGCAGAATGCTCAACATGACCCTCTGCTGACTGGAGTATCTTCAAGTACAAATCCCTTCAGGCCCCAGA	70.16	0.014	1.8944	1.6618	0.2326	1.26188
5576:3776_CL2Contig1-B:r	70PMT	GGAAGGAAGGGCTGGGCAGCAGAGAGCTCATCTCTCCCCCAGCGCCATTCTTGGTGGACGCCGTGACCAG	69.28	0.0141	-0.9751	0.2838	-1.2589	3.52155
XM_583352.2	70PMT	TCTTATCGCTTCCTGTCTCTGCATGAAACTCCCTGACAAGGGGATTGTTTGGGGCGTTGTTAAGTGGGGG	17.36	0.0141	-1.4622	1.349	-2.8112	16.6299
DN640432.1-B:r	70PMT	TTTTCAGGAAGTGGGCTGGGGCTGGACGGAGGAAGCAGTTCAGGGTGAACGATGTCCTGGGTGGTAGTTT	17.31	0.0141	-2.215	0.3773	-2.5923	13.3605
10600:5871_CL1Contig2-B:f	70PMT	CTAGGAACCAGCTGTTGGATTATCCAGCCATTGTCATATATGCCATGATTGGAAATGATGTCTGCAGTGG	68.9	0.0142	0.8435	-1.2882	2.1317	8.42918
CK780174.1-B:r	70PMT	GCACACACTCGTTTCTGAATGCCACTTTATTCCTTTAAGTCAGCTCTTCTATTTCTATAGTATCACATAC	69	0.0142	-0.9485	0.513	-1.4615	4.31242
17185:12902_CL1Contig1-B:f	70PMT	TGGTTGCTGTGGACGAGAGCACCGCCTGCTCGTGGCCTGTGTGTGATCTGTGTGGCAGCGAGAGACTGGA	69	0.0142	-1.1944	0.2457	-1.4401	4.22112
19191:13337_45067402-B:f	70PMT	TGGGCTACATGCTGAACCTGACCAACCTGATCCCGGCCGAGGCGCCCGCCCAGGGTTGGGCACAGAGCTT	68.45	0.0143	-2.1353	0.21	-2.3453	10.4364
1609:3797_CL1Contig1-B:f	70PMT	CTGAAAGGAATCGTAAACTATACAGAGAAACTCAAGGAAGCCATCGCAGAGCATGCTAAGGACAGCGGGG	67.76	0.0144	0.9339	2.2319	-1.298	3.66197
20266:22472_CL1Contig2-B:f	70PMT	GATCACCATTCTGGTAAACAGAGGGTTTGTGCCCAGGAGGAAGGTGAATCCAGACACACGGCGTAAAGGC	17.13	0.0144	-2.381	0.4836	-2.8646	17.542
DN818247.1-A:r	70PMT	TCTCAGGAGAGACCAAATGGCAATCATCACGAGCAGAGACGGCAACCGACCCACGGATTACGTTCAATTG	67.95	0.0144	-0.2779	0.9752	-1.2531	3.50118
2255:13398_CL1Contig1-B:r	70PMT	TTGGCACAGAGGAGGCGGTGCCCGAACACATCCAACAGCTGCAGCACCAGGGCATCGAATACGACGTCAT	67.91	0.0144	-0.7583	1.9924	-2.7507	15.6536
6364:15962_6852628-B:f	70PMT	GAGGAATTCCTAAGGAAAAAAGAAGTACATGCAGACTGCATTCCCTGCAAGTGCACCAGCCCGGAGGAGG	67.57	0.0145	-0.5334	-1.5357	1.0023	2.72454
5373:715_CL1Contig1-B:r	70PMT	TTTTTGGCACAAAGTTCCTGGGGGAAGTGGCAGATTATGGGCAGAGAGGCCAGGGCTGAAGCAAATCAGG	67.56	0.0145	0.04043	0.9356	-0.89517	2.44775
DN822599.1-B:r	70PMT	AGCCAAACGGACTCCAGCCTGAGCGCTCTGCCCCGCGGACACCAAGATAAATTCCAATCATAAGACCCTG	67.12	0.0146	-0.2613	-2.5156	2.2543	9.52862
1790:9222_CL1Contig1-B:r	70PMT	AGGAATGAAGGCAAGACCCCAGCACAGATCGTTGCAGAAAAGAAGCTTGAACTGCTGCAGGACCCAGAGG	66.97	0.0146	-1.8329	-0.3232	-1.5097	4.52537
5764:7416_CL1Contig1-B:f	70PMT	GCTTCCGACTTTGGTCAGGTAGGACTGGATTTAGAGGCAGAATTTGAAAAGGACCTCAAAGAAGTGCTTA	66.88	0.0146	-1.345	-0.07536	-1.26964	3.55957
3538:581_CL1Contig1-B:f	70PMT	AGGCTACCTGGCCTTTTATAGAGGACTCTTTGCCCAGCTCATCCGGCAGATACCAAACACTGCCATTGTG	16.91	0.0147	1.2843	-0.7575	2.0418	7.70446
5349:15241_CL1Contig1-B:r	70PMT	ACACGTCCCTGGACAAGTTCTATCGGAAGGTGCTAGACAAGGGCATGACGATCCCAGAAGACATTCTCGG	66.15	0.0148	-1.0216	0.06267	-1.08427	2.95728
CV982233.1-B:r	70PMT	AGATGGACTAAGATCCAGATACGGTGAGTCTGGGGTGCTTGCAAGACCTCCAAGTGGATCTGTCCACAGT	66.21	0.0148	1.1147	0.6326	0.4821	1.61947
CV974099.1-B:r	70PMT	GCGAGAATGTCGAGTACCTGTGGACCTTCCCAATTCATTACCCGCTTCCCTCTTTCTGAGAGGCAGAGAA	16.87	0.0148	-1.0483	0.7202	-1.7685	5.86205
15545:4019_CL2Contig1-A:r	70PMT	GTGGATCCTCGGAAGTGGATCAAACAGTACACGGGGGTCAATGCCATCAACCAGAAGAAGTTCGTCATAG	66.16	0.0148	-1.7397	-0.7373	-1.0024	2.72481
3778:5957_CL1Contig1-B:f	70PMT	TACTACGGCTTCTACAACAACCGGCTGCAGGCCTACTGCAAGCAGAACCTGGAGATGAACGTGACGGTGC	16.83	0.0148	-1.8292	0.2404	-2.0696	7.92165
1931:4170_CL1Contig1-A:f:Mismatch:7	70PMT	CTCCACACAGAGAAACAACCAGGGTCATTTTGCACGACTAAAACAGCAGATGGTATTCAAGGGAGTGCAG	65.58	0.0149	-1.1477	0.4329	-1.5806	4.85787
9694:23900_29261001-A:f	70PMT	TGAAGAAATGTGAAGACGGCTCCTGGGAACGTTTGCCTTCATATAAACGTAGATCTACTCAAGAGAGTGA	65.7	0.0149	-2.0589	-0.8637	-1.1952	3.30422
15438:30683_60982538-A:r	70PMT	CCAGTAGCACTGCTCTTGTAGCTTCAATTTCTATTTTTAAAGTCTTATCGAAAGGAAACACACCATTTAA	65.08	0.015	-0.5374	2.1163	-2.6537	14.2065
12893:17440_CL1Contig3-B:f	70PMT	TGGACCCGACTCTCCGACCTACCCAACTCACTGTCTCACATTTTAAGAGCCTCTGCGATGTGTACCGAAA	65.27	0.015	-2.4195	1.0821	-3.5016	33.1685
14942:3771_17893990-A:f	70PMT	ACCAACTGGTTGAGGTTCAATGCAGACAAGACGGATGTGATGCTGGTAGGCAGGGGCGCACTTGGAGATT	16.62	0.0151	-0.05265	-2.3558	2.30315	10.0057
12772:3799_CL1Contig2-A:f	70PMT	CACGGGCATGAAGCCAGATGCCAGCACCTCAGTTGTGTTGGTCTGAAGCAGAAACATAAAGCAAGGCCCT	64.84	0.0151	2.4417	-0.09584	2.53754	12.6485
7333:45360_CL532Contig1-A:f	70PMT	CACTCTCTACGGCTTCGGCGGTTAAGTTCCAGGCAGCCATTTGGCATAGTCTAATAAAACCAAAGGCCCT	64.75	0.0151	0.408	-0.2243	0.6323	1.88193
8051:4725_CL5Contig1-B:r	70PMT	CTACATTGACCCCTTCACTTACGAAGACCCTAATGAGGCTGTCAGGGAGTTTGCAAAAGAGATCGATGTC	64.53	0.0151	0.7428	1.9392	-1.1964	3.30819
CV980725.1-B:r	70PMT	CAGCATTGTTTTCAACTAGGGTAGAGGTGACACTGCAGATGAGGGCGTGCACAACTAGAAGGGACAGAGC	64.26	0.0152	-1.7987	0.09074	-1.88944	6.61566
15869:11123_CL1Contig1-B:f	70PMT	CCAGTACCCTCTTAAGTAACTGGCACTCCATGCATAGGCCTTTACCCATTTGGATCACCAACTCCCTGGC	64.43	0.0152	-0.006	-0.9955	0.9895	2.68989
2401:9286_7419917-A:f	70PMT	GTCGGCCGCTTCCAGAAGATCCAGGTCACCCTGGTGATCCTCCCTTTGATCCTGTTGGCCTCCCACAACA	16.61	0.0152	-2.3483	0.9606	-3.3089	27.355
3418:652_CL10Contig1-A:f	70PMT	GAGAATATCCGCTTTGTGTTTGCTGCTGTGAAAGACACAATCCTACAACTGAACCTGAGGGAATTCAACC	63.74	0.0153	-1.6523	-2.0626	0.4103	1.50727
DN639781.1-B:r	70PMT	GCAGGGAATCTTTGGCAAGTGGGGGACTGCTCACCACTCAGACCCGGTGATTGAAATGGACTTTGAAAAC	16.52	0.0153	0.9533	-2.6761	3.6294	37.6902
993:22809_29192211-A:f	70PMT	AACCTCCCTGAGGACCCCTCAATCTGGTCCGTGGATGAAGTGACCATGTTTCTGCAAGATGTAGATCCTC	63.55	0.0154	0.5144	-0.8107	1.3251	3.76256
17595:19296_CL1Contig1-B:r	70PMT	GGGGTCGTGATGGGAGTGGTAGTGATTGGTATTGTTGTGCTCATCTTCACTGGGATCAGAAATCGAAGGA	63.46	0.0154	-0.02568	-0.9604	0.93472	2.5465
10013:67_9715215-A:f	70PMT	ACATGAAAACCCCCATCTCACAGGAGGCCGAAGGGCAGCAAACCAGGGCTGTTGCAGGAAAGGCCACTGG	62.84	0.0155	-0.5029	0.751	-1.2539	3.50398
NM_001015594.2	70PMT	GCCATAGTGCTCCTTGGTAGAGTCCAACCTTAAAACTTGTTTGGCAGATGCCTGTTCAGTAGGTGTTTCC	16.36	0.0155	1.8726	1.2679	0.6047	1.8307
CX949093.1-B:r	70PMT	GTCAGGATATATGGGGATAGCTTTCTGGTCTTGAAACGTATTTATGTTGCCTTGCTAGGTCATTGCAGTT	63.11	0.0155	-0.4382	0.262	-0.7002	2.01416
CV982601.1-B:r	70PMT	CCCCACTGACACATACACATGGGTACAGACCTCTGAGAAGATGAGGATACCTAACTATCTGTGGAGAGGT	16.32	0.0156	0.5514	-1.4464	1.9978	7.37282
7073:2024_16350845-A:f	70PMT	GAAAAAGGAGACTGTCTGGCGGCTGCCCGAGTTTAGCAATATCACCAAATTTGAAGTTCAGAGCGCCCTG	62.78	0.0156	-0.8429	0.8354	-1.6783	5.35644
CV974855.1-B:r	70PMT	GCTAATTTTCTGGTTCCCTACTAGACTAACCTCTGTGAGGCAGCGATTGCATCTGCCTTATTCACTGCTA	62.56	0.0156	-0.2364	-2.5468	2.3104	10.0785
1525:28406_CL1Contig1-A:r	70PMT	AGGAGCCCCCCTCAGTGTACAGGACCAGTAACCAAGCTTATGGTAGCAGAGCCCCCACTGTGCACGAGAT	62.24	0.0157	-0.264	0.8776	-1.1416	3.13178
DN640223.1-A:r	70PMT	AGTTGCACGCCTATGGCTTCTTCCAGAGCCTGAATCTGTTTGCTGACTTTTGAGCGCGGTACGTCCATGG	62.09	0.0157	-0.2282	-2.253	2.0248	7.5746
CV978311.1-B:r	70PMT	GCCTAACAACCAACACAAAGAGCCAAGAGCATTCCCAAGGCAGCTGAGGGACTGATGTCACTTTCCACGT	62.33	0.0157	0.376	-1.3042	1.6802	5.36663
2199:2931_CL1Contig1-B:r	70PMT	ACCATGGATGAGGCCTGTCAGGAGGGCAACATCTTTGTCACCACCACGGGCTGTACTGACATCATTCTTG	61.92	0.0158	0.7878	1.5371	-0.7493	2.11552
3099:12819_CL1Contig1-A:f:Mismatch:10	70PMT	CATGCTCCTAATGAGTTCACGTTCTATAAAGTGCGAGTAGTACTATGAGCAACCTATATTGCAAGCTGTC	61.78	0.0158	-2.1953	-0.3393	-1.856	6.39809
4217:23575_CL2Contig1-A:f	70PMT	GCACAGTGCCTACCTGTTCTTCCCAGGCCATAACCAGAGTACTTCTATATCACTGCCCCCAGTAACAGGA	61.86	0.0158	-3.079	-1.6343	-1.4447	4.24058
CV976453.1-B:r	70PMT	GGGCCCAGGAAACCTGCTCCCCTTCCTTATTAATTTCCAAGGGTTTCTCCTGTCCAGATTCAGCCCAAAC	16.22	0.0158	-1.3297	-0.531	-0.7987	2.22265
NM_001014848.1	70PMT	TCCTCATCTCTTAATCCAATTCTGTGGGCAGAACTAGAGGACTGCATTCTCTAAGCCCACCACCCTAAGA	61.67	0.0158	0.5456	-2.147	2.6926	14.77
CV984091.1-A:r	70PMT	TTAGTTTCCTAGGGAGACAGAATCAGAACGAAGGGAACAGTGCCGCAAACTAGCCTCGTGCCTGCGAGGG	61.93	0.0158	-2.0696	0.2101	-2.2797	9.77375
13582:2098_CL3Contig1-B:f	70PMT	AACTGCATGCTGCTCGGAGGACGGAAGAACACAGATGTCCCTCTGGAAGGATACTTGGTAACGCCAATAC	61.5	0.0159	0.286	-1.9149	2.2009	9.03314
5587:45360_CL1373Contig1-B:r	70PMT	AATGGACCCTGTGGGACTGCAACAAGAGCAGCTGGGGCTCTCACAATTGCAACCACAATGAGGATGCAGG	61.32	0.0159	-0.00405	-1.0107	1.00665	2.73642
CK727133.1-B:r	70PMT	GACAGAGCTTTTAGGGTTTAAATATTCTAGCATTGGGGCATGCAGAGATGTGGATCCATTACCTGGTGAC	61.46	0.0159	2.4723	2.0187	0.4536	1.57397
2662:1277_CL1Contig3-B:f	70PMT	TCAACTGCTCCCGAAGCTGAAGTGCCTACCGAGGTCTCCCCAGAAACAGCCACTCCGGAGCCCCCTTCTT	61.45	0.0159	0.6139	-0.5799	1.1938	3.2996
7159:9286_CL1Contig1-A:r	70PMT	AGACCATTTGCAAGCGGCTCCTGGACTACAGCCTGCACAAGGAGAGGACCGGCAGCAACCGATTTGCTAA	61.09	0.016	0.09142	-2.4857	2.57712	13.1592
8507:1897_10168376-B:f	70PMT	GTAGAGGCCGCTGTCCCGATTGCGGCTCCGCTGAGCTCGTGGAAGACTCGCACTATTCCCAGAACCAGCT	60.91	0.016	-0.9517	-1.7164	0.7647	2.14835
CX951957.1-B:r	70PMT	ACCAGTTCCATACTAGCCTGTAAGACTGTGCTGGGGTTGTGCTTTATTACTGTTTGCCAGGCCTACAATG	60.44	0.0161	-1.1468	0.1509	-1.2977	3.66087
2375:15261_CL1Contig1-B:f	70PMT	GCAGCTTTGGATAAGATTGATCAGCAGTACCTCAATGAGCTTGTGGGTGGCCAAGAGCCTGGAGAGGAAG	15.98	0.0162	0.3394	1.4444	-1.105	3.01922
11876:9496_CL1Contig1-B:r	70PMT	GTATTGGAGATCTCTTTTATTGAGAACAAGACTGAATTACCAGAGGCATGAGCTTCATGTCCAGAGGCCT	60.25	0.0162	-1.8388	0.2686	-2.1074	8.22682
CN654265.1-A:r	70PMT	GTTTCCAAAATAATCGCAGCGTGTAAGATCGCACCTCAACCACAGGAGCATCGCCCGACCATGGCATCGT	60.05	0.0162	-1.9208	-0.9352	-0.9856	2.67942
10329:12165_CL1Contig2-B:r	70PMT	TAATTTATCTATTGACCCTTCCTCGGGGGACGTCTTGGTAGGCTGTCACCCCAACGGCCAGAAGCTCTTC	60.31	0.0162	-1.8307	0.1909	-2.0216	7.5504
DN640871.1-B:r	70PMT	AGGAGCAGGCTCTTCATGGTGTCTCCGGGTCACTCGCACCGTCTCCTGGAGCAGCAGTGGGGAGAGACAA	15.92	0.0163	-0.2622	0.6383	-0.9005	2.46083
DN640645.1-B:r	70PMT	GCATTCAAACATGGATGTGGGTAGAGAAAGGAGTACCTGGCATGAGTACCTGCTTAGTTTGACTGAATCC	59.51	0.0164	-1.0731	0.9907	-2.0638	7.87584
3226:496_CL1Contig1-B:r	70PMT	GGTTTTTATCACCCATCTGGCACCCCTTTTCTGGTGACTTCCATTTTGGTAAGGAAAGTTTGGTGTGTGC	15.82	0.0164	2.4569	1.339	1.1179	3.05842
6599:24624_CL1Contig2-A:f	70PMT	GATGTCACCCCGAAGAATTTCCTTGCTGTGTTGAGAGGTGATGCAGAAGCAGTGAAGGGCGTAGGATCTG	58.94	0.0165	-1.0855	0.4805	-1.566	4.78746
CK780194.1-B:r	70PMT	GCACCTTTCTTTGACCATTTCCATAGGGGGAAAATGCTGTTCCTTTGGTATTCACCCTAAGCCTTGGCAA	59	0.0165	1.3321	0.3056	1.0265	2.79128
CX950664.1-B:r	70PMT	GCCCTGTTGGCGTTAGCACTACCATTGTACCCTGCTGTATAATAAACAATTTTAGACATTTATCAACTGT	59.26	0.0165	2.7536	-0.2376	2.9912	19.9096
16090:7175_CL6Contig2-A:f	70PMT	GGAATTCCAGAGACGCTGTAATACTCTGATTTCATTGATTGAGAAAGAAAATATGGAAATTGAGGAAAGA	59.16	0.0165	-1.5019	0.3541	-1.856	6.39809
19453:11324_CL1Contig1-B:r	70PMT	AGACTCCCGGCTGAACCCCCATCGCAGCCTCCTGGGCACCGGCAACTACGACGTCAACGTGATCATGGCT	58.65	0.0166	-1.3963	0.09561	-1.49191	4.44558
10714:36779_15377582-A:f	70PMT	TCAACTCCCTCTACTCTGTCTACAATTTCTGCAGCAAGCCCTGGGTGGTAGGTGCAGGGCCAACCTGACT	15.71	0.0166	1.2071	0.1671	1.04	2.82922
16588:3668_46414459-A:f	70PMT	CAGATGTCGGAGTAGCGGCGGTTCTGGAGCTCTCCGTCCTCGGTCTGCGGCGGCAGGGGCTGGCGGCCCC	58.21	0.0167	-1.4729	-0.2063	-1.2666	3.54877
17832:13811_CL2Contig1-B:f	70PMT	TGAAGGAGGCGACACTGAAGCGGGCACGGCTGTACATCGACACGGCCATCGGCTCCCTGCCCAAGGACCT	58.47	0.0167	1.0967	-0.2915	1.3882	4.00763
6426:3315_15959807-A:f	70PMT	AGCGCTGGTTTGCCAAGCTGAAGCGCAAGGCTGCAACAAAGATGCGGGAAATCGAGCAGAGCTGGAAGCA	58.1	0.0168	-0.6008	-1.8026	1.2018	3.3261
10900:45895_CL2Contig1-B:f	70PMT	CTCACAGAGCCCCAACATTATCTTCATACCACTCACATCTAAGAACACGTCATCGTGCGCTAGTCCCTGG	58.07	0.0168	0.8299	0.4483	0.3816	1.46463
CV980604.1-B:r	70PMT	GCCACGAGCAAGTGCCAATATGGCTACTAAATTCTAAGTGATGGAGACAATACAGCCGACGCTTTCAGGA	58.13	0.0168	0.6463	-1.6886	2.3349	10.3284
3757:3482_CL1Contig3-B:f	70PMT	GCTGCCCTGTCTGTCGCGGCACCTTCCCACGCAAACACGCAGCGTTTTGATAAATTATTGGTTTTCAACG	58.17	0.0168	1.6037	1.0163	0.5874	1.7993
19614:21044_6852130-C:f	70PMT	GGGAAAATGATGCCCAGGTTGGGCTCCCGGGCCGCCGGCCGAGAGGAGGCCCGCACTGCACACGCGCAGA	58.04	0.0168	-1.8882	0.1529	-2.0411	7.69907
7919:612_CL1Contig1-B:r	70PMT	TGAAACAGTTTTTGGAGTGTGCCCAGAGCCAGGGTGACCTTAAACTTTGCGAGGGTTTCAGCGAGGTGCT	58.06	0.0168	1.9262	0.6047	1.3215	3.74904
10637:2043_CL1Contig1-B:r	70PMT	CAGCCCCTGTCATCAATTTCAGAAAGAATAGCTGGGGCAGACATGGATATTTGCTGTGTAGACCTATAAT	15.58	0.0169	1.0572	0.553	0.5042	1.65566
5899:18838_CL2Contig1-B:f	70PMT	GGCATCAGAAAACTTGGAATAACCCCAAAGGGACAAAGCTACCTTGATCAGTTCAGGCAGCTCATCAGCC	57.77	0.0169	-1.4982	-0.5295	-0.9687	2.63452
5275:3301_CL4Contig1-B:r	70PMT	TAGGAATCAGTGGTCTCCTCTTCATCTACCAGGAGGTGTCCCGGCTGTGGTCCAAGTCAGTTGTGCAGAA	57.85	0.0169	-1.4267	0.1619	-1.5886	4.89689
4257:44862_CL23Contig1-A:f	70PMT	TGATCCTCGGAAAAACCCAGCCCTGTGGGATTTGGGGATTATCCAAGCAAAAACACGCAGTCTTCGGGAC	57.66	0.0169	0.3361	-1.3428	1.6789	5.35966
CK816689.1-B:r	70PMT	CAGCTGGTATTCAAAGCCCTTCACTTGCCGTCCCTGGGGGAGAACAAATAGATCGTGGTGTTCTGTGCTT	57.3	0.017	-1.4643	0.9078	-2.3721	10.7199
13212:3648_CL6Contig1-B:r	70PMT	CTTTAAGAGCAGGAGGACTTTGTCTCCCTGACATCTGTGGCTGCCTGTCTCCATCCAAGTGGTCACAGCT	57.43	0.017	0.1481	1.7334	-1.5853	4.88076
11115:7160_6963148-A:f	70PMT	GTACTAAGCACAAGACAATTCTGGAGGCCCGAAGTGGACTGGGCCCCATCAAAGCTTATCCTCGGCTGGG	57.36	0.017	-2.1807	-0.8058	-1.3749	2.70625
7942:20725_CL1Contig1-B:f	70PMT	AGGGCAACCTGGGAGTGTATCAGGAGACAAGGGAACGGTTGGCCATGCGACTGAAGGGGTTGGCGTGCCA	56.9	0.0171	-2.5448	-1.4039	-1.1409	3.12958
16329:29241_47683261-A:f	70PMT	GCAGATCTGGTGTGATATGACATTCTGTATGAGAATTTCATCAGTTTAAAAATGTAAAATTCCGAAACGG	56.99	0.0171	-2.4344	0.1956	-2.63	13.8738
18428:38019_58765768-A:f	70PMT	GCTCCTGAGGTTATCATGTCTCAACATTATGATGCCAAGGCCGACTTGTGGAGCATCGGGACAGTGATAT	15.47	0.0171	0.4035	-0.9166	1.3201	3.7438
20167:16637_CL1Contig3-B:r	70PMT	TCAAGGAGCAGAGGCACTGGGACATCTCGTCATCCGAGCGCCTGGACATCCTGCGGGACTTCACGCATTA	57.11	0.0171	-2.3736	-0.5157	-1.8579	6.41026
CK779050.1-B:r	70PMT	AAAAAAGCCAAGGTGAGGCGACCAATGAAGAGACCCTAGCGCGGTGCCCTCACTCGCCCTCTGGAATTTC	56.78	0.0172	-0.1287	1.1616	-1.2903	3.63388
11084:15694_CL1Contig1-B:r	70PMT	ACGAGTGCTCGCTGGCAGAGAAGCCCTGCCTGAGGGACAACGAGAACTGCTACAACACGCCTGGGAGCTT	15.41	0.0172	-2.3831	-0.107	-2.2761	9.73863
7879:28853_CL1Contig1-A:f	70PMT	ATGGCGATTCCATCGTGGAGGATCAGCTTTGGGAAGCAAGACTCAAGGCCAAAGGCCTAGTGGGCAACTT	56.57	0.0172	0.06354	-1.8783	1.94184	6.97157
10359:4725_CL4Contig1-A:r	70PMT	TGAAGGCACAGCTGGAGCATCTGCATGCCAGCCCCCACTCCCTGCGAACCATTGCCAACTTTGATCCCAG	56.52	0.0172	-2.0937	0.7671	-2.8608	17.4755
308:8425_CL1Contig1-A:f	70PMT	GACCTATGGGAAGGCTCCTTTCAGTAAGACAAAAGTGGTGCGGGATTCGCAGGAAGCTGCCGAGACAGAA	56.44	0.0173	0.7483	1.34	-0.5917	1.80706
CK728076.1-B:r	70PMT	GCAGTGGTCTAGAATTGAACCTGCAGTATTTGAGGTATGCCTGAATCTTCTTTTTTGGAGGAGAAGCTGA	56.31	0.0173	-1.3692	-0.1427	-1.2265	3.40928
1027:45360_CL633Contig1-A:f	70PMT	TTCCTCATCAACTGCCTCTACGAGCAGAACTTCGTGTGCAAGTTCGCGCCCAGGGAGGGTTTCATCAACT	56.41	0.0173	-1.4044	0.6396	-2.044	7.72143
2729:2607_CL1Contig1-A:f	70PMT	GATGAAGGTGCTCTGGTACAAGTACAAAACTGGGATGGAAAATCAACCACCATAAAGAGAAAACTCGTGG	56.12	0.0174	0.1093	-1.8492	1.9585	7.08869
12994:36306_CL2Contig2-A:r	70PMT	GGCAGCAGCTGGGGACAGCTGTAGAATTGGAAATGGCCAACATGCTTGAGGAAAATACCAATATCCTTAA	15.28	0.0174	-2.2293	-0.2757	-1.9536	7.05404
3385:38776_CL12Contig1-B:r	70PMT	TCTCTGGGTTGGAGCGTGATGGCTTCATCTATGGTCGAGGCACACTGGACAACAAGAACTCTCTTATGGC	15.31	0.0174	-0.01417	0.9686	-0.98277	2.67185
18043:7905_CL1Contig1-A:f	70PMT	AATGGGAAGAGTCGGGACCACAGTTCATTACCAATTCTGAGGAAGTTCGTCTTCGTTCATTTACTACTAC	55.51	0.0175	0.9362	-0.09447	1.03067	-9.91002
4861:1335_9926086-A:f	70PMT	TCCTCTTCCTGACCTGGCTCCGACGTCTCACCCTCAGGTGCGCATTGCTCTGCAGTTAGACGATGGCTCT	55.22	0.0176	-0.3727	1.4566	-1.8293	6.22952
2074:1522_CL2Contig1-B:f	70PMT	TTGCCTCAATACTGTGGTGCCCAGAGGACCCCTGGAAATGAGAGCAGGAGTGATGGCAAAGGTGCTGAGT	55.36	0.0176	-0.2917	0.5499	-0.8416	2.32008
11682:15537_CL4Contig1-B:r	70PMT	TTTGATGCACTGACAGATGGAGATGTGACCACCGAGAATGAGGCTAGTCCTTCCTCCATGCCTGACGGCA	55.18	0.0176	-2.5323	-0.2677	-2.2646	9.62727
18762:7370_CL1Contig1-B:r	70PMT	AGCTGTCCACCGGTGAGCTGGGGGTCATCGACAGCGCCTTCGGACAGAGCGGCAAGTTCAAGGTCCACGT	15.09	0.0178	-2.1953	-0.1707	-2.0246	7.57308
CV980918.1-A:r	70PMT	AGTGTTCCTCGCCAAGTTGCAGGACAAAGTGGATCTGGCATCGCAGCAACGGTTGATCCGCAAGCCGTTC	54.62	0.0178	-1.0992	0.1821	-1.2813	3.60132
14097:11920_CL1Contig1-B:f	70PMT	CTGCAGAGACATTGAAGGACGTCAGTCTACACCGCTCCATTTTGCAGCTGGCTATAATCGGGTGTCTGTG	54.75	0.0178	0.5057	-0.5645	1.0702	2.91596
12194:16096_9601710-B:f	70PMT	GACTCCCATGAGTGTCCTCTCCGGAAAAACAGTAGCAGCCTCCTGGTTCTCTTCCTCATCAACACCAAGG	15.07	0.0178	0.7719	-1.8536	2.6255	13.8115
XM_580609.2	70PMT	AGGGCTGTTAGCCGCTTGCTTCATTGCCATTGTGCCAGGCTACATTTCTCGCTCAGTAGCTGGGTCCTTT	54.31	0.0179	-0.5787	0.4137	-0.9924	2.6977
6194:18496_CL1Contig2-A:r	70PMT	CCACAAGAGAATGGCAATGCCTCAGTAATTTCCCAACAGATCATTCGGTCTTCAGCCTTCCCACAGACTG	54.47	0.0179	0.1692	-1.5952	1.7644	5.83807
8787:6863_CL3Contig1-B:f	70PMT	TGATATACAAAGAAGTTATGGACTTGGAGGAGAGAACCAAGAATGGAGTTATACGGGGGCAGCCCTCTCC	15.03	0.0179	0.4064	-2.3867	2.7931	16.3316
2847:1481_51817331-A:f	70PMT	AATGTGGATGATGAGATTACAGGAGACACACCCATGGAAAGCCACCTGCCCATGCCTGCGATTGAGCATG	53.97	0.018	-2.4519	-0.9012	-1.5507	4.71477
11384:8135_CL3Contig1-B:f	70PMT	GGATGGCAAACTACTCAGAGTTGCAAAAAGCAATAGATGTACCACCAAGGACAAATTGATTACTGGCCAG	14.99	0.018	-1.9349	-0.1235	-1.8114	6.11901
NM_001015673.1	70PMT	GTTTTTGGCCAGTTGACCCAAGGTTTACAGTAGCACAAGCCAAAACCACAGAGTAAATAGGGAAGGTGAT	54.01	0.018	-1.0808	0.333	-1.4138	4.11155
17944:20951_51803013-A:f	70PMT	ATCCCCCTACTACACACCTCCCAACAACGAAGCATAATATTCCGACCACTCAGCCGATGCCTATTCTGAG	53.67	0.0181	3.3588	0.4224	2.9364	18.8479
14503:467_CL1Contig1-A:f	70PMT	ATCGATGTGGGGAGAGATACCGCCAGCTCCGTTTCTTTGGAGACCACACCTCAAACCTCAGTATATTTGG	14.9	0.0181	-0.4317	-3.312	2.8803	17.8196
16871:26231_CL14Contig1-B:r	70PMT	CCCAGCCCTGTACCCCAAGAATCCACCTACTTCAACTCACAAGCCCCAGAGCAACTACACTTTGACTATG	53.84	0.0181	0.3961	-3.2188	3.6149	37.1476
CX951507.1-B:r	70PMT	CGAGGTGAAGACTGCCATGGGCTTAAGGAGAATCTGTCATTCAAAAGAAACAGTATCCAGAGCATTCTTC	14.92	0.0181	-1.8026	0.6831	-2.4857	12.0095
17270:2712_CL1Contig1-B:r	70PMT	CACCACTGCCGCCTCTGCGGGTCTATCATGTGCAAGAAGTGCATGGAGCTTATCAGCCTTCCCTTGGCAA	53.48	0.0182	0.6429	-2.1955	2.8384	17.0884
15702:31376_62805673-A:r	70PMT	GCTGACACTATGGGGGACAGAGGAGGTGACAGATTCGAAGGTATGAGCACTGACTGCCTTAAACTGGAGT	53.16	0.0183	-2.2193	0.03481	-2.25411	9.52681
5055:10571_18532140-B:f:Mismatch:1	70PMT	GGAGACCGAATTATCCTATCGATCTCTTCATGGTACAAATCATGGAGATGAAGCATAAATCGGAAACAGA	53.3	0.0183	1.3597	0.3287	1.031	2.80387
12648:7170_CL1Contig1-B:f	70PMT	GATGGATCGGTCCGTGGAGCATGACAAAGCTTCAAAGGATGCTAAGTATGAACTGGTGAAAGCACTTGCC	52.86	0.0184	-0.3672	0.3835	-0.7507	2.11848
CX949135.1-B:r	70PMT	GTCTTATCGGCATGAAGGAAACTTGGGTTTTGCTTGTTGTATTAATTGGCCAACTTAAGTACTCTCTCCC	52.76	0.0184	2.0553	0.7055	1.3498	3.85665
6032:751_61729144-B:f	70PMT	GGAGTCTGATTTTAAAAACTGCCATATGTTTCTTGTAACCATTTTATACAAAGCTGTCTGTAGAGGATCC	52.65	0.0185	-0.9383	1.4535	-2.3918	10.9332
CN999109.1-B:r	70PMT	GTCAGGAAATTGAAATGGATGCAGGTGTGATTGTGTTTACCCTCCTTTAAGGAAAGCAGCCCTGTTGACT	52.7	0.0185	0.9545	-1.318	2.2725	9.70363
20057:1769_CL1Contig1-A:r	70PMT	GTGCAACTGTGGCTCATCACTTGGGGTTAGCAGAAGAGCTAGCAGAATCCACTGTGGTCTCTCTGTGTGG	52.67	0.0185	-2.1652	-0.9198	-1.2454	3.47432
16031:17499_28296381-A:f	70PMT	TGAGACCTACACTGGGCTGATGTCATTCATTGGAAACCGAAACAAACTTGGCTATTCCCTTGCCCGGGGG	52.52	0.0185	-0.8051	-1.7925	0.9874	2.68425
CV974288.1-B:r	70PMT	GGAGCAGAGGTGGGGGGAGGTGGCAAGTCCAGTAGAATGAATGCATCGAATAACAAAACTCACATGTTCC	52.25	0.0186	-1.7586	-0.1311	-1.6275	5.09113
CK727233.1-B:r	70PMT	GGCGGGAAACAAAACGGACCCATGAATAATCAAGTCAAAGTGATGTTGCACAAAATGCAGAGAAACCAAG	52.17	0.0186	-1.6897	0.9451	-2.6348	13.9405
CK778994.1-B:r	70PMT	GGGGATGGTGCAGTCCCATTAGAGAAAACTGGAGCTAGAATTTGTTTGCTTTGAAACTGACTTGGCAGAG	14.67	0.0186	-0.5528	0.8174	-1.3702	3.93614
2602:3589_CL1Contig1-B:f	70PMT	ACACCGTCACCAGTCAGATCACGAATGTGAAAAACTGGAAATCCCTAAGCCTCGTATGGCTGCCACTCAG	51.63	0.0188	-0.3713	1.2473	-1.6186	5.04602
20325:9905_CL1Contig1-B:f	70PMT	ATGGCGATGCAGCAGGCAGAGCTACAGTCCCTGCGGGAGGAACTGCAAAGGCAGAAGGAACTGCGGGTGC	51.69	0.0188	-2.2062	-0.3267	-1.8795	6.55023
19576:10225_CL1Contig2-B:f	70PMT	CTTCACTGGGAAGAAATACGAAGATATCTGCCCATCAACTCATAATATGGATGTCCCCAACATCAAAAGG	51.83	0.0188	-0.3286	-1.2102	0.8816	2.41476
4689:35287_CL1Contig1-B:f	70PMT	TGTCCCAGCAGATTGCCTCCCGTGTTGTCTCTGCGGCCATACAGCTGCGGCATTTCTTTCTGGTAGAAGA	14.59	0.0188	0.2699	-2.2897	2.5596	12.9306
11990:44862_13932105-B:f	70PMT	CGAAGGTGATGTGGCAGCTCTCAATCGACGCATCCAGCTCGTTGAGGAGGAGTTGGACAGGGCTCATGAA	51.31	0.0189	-0.8706	0.6841	-1.5547	4.73367
5130:14562_45208026-A:r	70PMT	CGGACAGGAACAGTGAATAGCGTTGGAAGTAATCAGTCTATTCCCAGTATGTCCATCAGTGCCAGTAGCC	51.39	0.0189	-1.7373	-0.5561	-1.1812	3.25828
NM_001034229.1	70PMT	GGAGAGGGCCCGCCACCGACACTGAACAAGTGCAATTAACAAATGAAACCTGGGCCTCAGTCCTTCAGAA	51.35	0.0189	-0.6731	-1.6314	0.9583	2.60726
13333:37796_29393874-A:f	70PMT	GGCAGTGACTATGAGGACCGTTACTATCGTGAAAACATGCACCGTTACCCCAACCAAGTGTGCTACAGGC	14.53	0.0189	-1.8219	2.0418	-3.8637	-1.1207
NM_001035057.1	70PMT	TGAAGTGGCAGCAGCTAGAAAGGGGTCGAGTGTCTTCGTGAGGAGCTGAGAGAGCAAACGCACAGTTGAA	51.13	0.019	-1.154	-0.2598	-0.8942	2.44538
18906:14951_9602797-A:f	70PMT	CTCTCTGGTGACACAGGTATAAGAGAGTCTACAAAGTGCACCCGGACACCTGCTTCAAGGAGAGCTGTGA	50.95	0.0191	-0.4856	-2.1173	1.6317	5.11256
13176:13803_CL1Contig2-B:f	70PMT	GGGTGCTGAGGGGGAAGCTGGCATGTTGGGGGACACACACTCACTTACGCCACTTTCTTGCTCAAAATAA	50.96	0.0191	1.3212	-0.8387	2.1599	8.67027
12797:10588_CL2Contig1-B:r	70PMT	TGGGGGAGAAAGCCAAAGAGGAGGTGAACGTCGTGGAGATCCTGCCCTCGGCAAGCCCGGACGACAAGAA	50.89	0.0191	-2.1197	-0.3134	-1.8063	6.08788
5341:1087_CL5Contig1-B:f	70PMT	CCCAAGGGCAGTGGAGCTGGGTATGGTGTTGGCTTTGACCTGGAGGAATTCCTAAACCAGTCTTTTGACA	50.61	0.0192	-0.3778	-2.9278	2.55	12.8071
DN640664.1-A:r	70PMT	CCACGCGTCCGGTTGTTTTTTTTTATTATCATTTTCCTTGGAAGTAGGGGAGAAAGAGGAAGCTATAAAG	50.32	0.0193	0.1086	-1.2746	1.3832	3.98764
CV983636.1-A:r	70PMT	CCTATGCCGCGGTGATGGAATTTCTGGGGATGCTGGAAACGGGGCACATCAAGATCGATGACATCTTGCT	50.43	0.0193	1.3967	2.0725	-0.6758	1.9656
14404:4261_CL2Contig1-B:f	70PMT	CTTGTGCGATCTCGGGCCTCTTCAACTGCATCACCATCCATCCTCTGAACATCGCGGCCGGCGTGTGGAT	49.85	0.0195	-2.1488	-0.823	-1.3258	3.7652
6106:4165_CL2Contig1-B:r	70PMT	TCGAGAACTGCAGACTCTGCACAACCTCCGTAAACTCTTTGTCCAGGATCTGACTGCGCGGGTTAAAAAG	49.83	0.0195	-0.8086	1.347	-2.1556	8.63307
13269:2877_7035009-A:f	70PMT	CTCAGAATCACCTGGTCCTAGATTACTTGCTGCAGAGGGGGGTGTCTGTGGGAAGTTCAGTCTTAGCAAC	49.5	0.0196	-2.2318	-0.4224	-1.8094	6.10678
DN637511.1-B:r	70PMT	GGCTCAGTGGTAAAGATTCCATTTGCAATACAGAAGCCACAGAAGATGCGAGTTAAGTCCCTGGGTCAGA	14.22	0.0196	-0.1658	-1.6955	1.5297	4.61679
3244:4305_CL1Contig1-B:r	70PMT	TACTTCTATCAGGAACCTCACTTCTATGACGGGGAGAACTACCTGCCTGTCCACCTCCAGGGCTTTGAGC	14.21	0.0196	-1.8645	0.6653	-2.5298	12.551
2560:32575_CL20Contig1-A:f	70PMT	TTCCCAGCCAGTCCTCTAAGCCTGTGCGGATTTGTGACTTCTGCTATGACCTGCTTTCTACTGGGGACAT	49.49	0.0196	-0.282	1.1466	-1.4286	4.17285
18451:28721_CL5Contig1-A:r	70PMT	AACTGGAGCTGCTAAGACAGAAACTGCAAGAGCAGGAGCAGGAGATGGAGGCGCAACAGAGGAGTCTCCA	49.11	0.0198	-0.9443	0.8324	-1.7767	5.91032
13198:10014_CL1Contig10-B:r	70PMT	ATGCTGAGTGGTGTTGGAGGCTTTGTGCTGGGGCTGATCTTCCTTGGGCTGGGCCTCATCATCCATCACA	14.11	0.0198	-1.0796	-3.2502	2.1706	8.76354
CV977794.1-B:r	70PMT	CCTGTCCCTTGTATTGGGTGCACATTTAAGATTGAAGGGAAAGACTGAACTCGGGTTTGTGGGCCCGAGG	49.12	0.0198	1.2892	-0.4405	1.7297	5.63896
11340:7445_CL1Contig2-B:f	70PMT	TGCAGGGAGCTGAAGAGGCACAGAAAGAGCGGCAGCGGCAGAAAGAGCTGGAGAGCAATTACCGCCGGGT	48.99	0.0198	-1.1155	0.6543	-1.7698	5.86968
1554:11379_CL1Contig1-B:r	70PMT	TTGGTTTGCGCTCTCTTGCAGCATCCAGCCCCTTTTACAGCCAGCGCAATTCAGAGCATGATCCTCCCTA	48.97	0.0198	1.4499	2.5469	-1.097	2.99517
5811:1718_CL1Contig2-B:r	70PMT	ACAAGCAGGAGGATTTTGTATAAGCTACCGGGCCATGCTGGCTCCATCAATGAAGTGGCTTTCCACCCCG	48.86	0.0199	-0.2774	0.874	-1.1514	3.16262
CX955352.1-B:r	70PMT	CCTTTCCCCCTCCCTCCACCAAGAAAACAGCTGATAGGAAAGAGAACCACTATATAGCAACAGTGGAGCT	48.82	0.0199	-2.1012	-1.2605	-0.8407	2.31799
CO727291.1-B:r	70PMT	AGAGGTGGGAAAAGATTACCTCATTCCATACCTGTCACAGAGCAGGCCCCCTGCAGCAATTCAGCAAGAG	48.6	0.02	-1.105	0.367	-1.472	4.35794
2984:21948_CL1Contig2-B:f	70PMT	GACAGAGAGAACCCTGTTGAAGGAGCGTTACCAGGAGGTTTTGGACAAGCAGAGGCAAGTGGAGAATCAG	48.59	0.02	1.5534	0.1499	1.4035	4.06942
6399:11601_CL1Contig3-B:r	70PMT	TCAAGCGGCGGCGGATGAACTGGATCGACGCCCCCGACGACGTGTTCTACATGGCCACTGAGGAGACCAG	48.5	0.02	0.3401	0.1406	0.1995	1.22079
657:11071_9021903-A:f	70PMT	CCCAAGACCTGGATGTCAGGCTGAAGGTGGAAGAAACACAGAAGGAACTTGAATCATACATTACAAGGGC	48.18	0.0201	-2.9401	-0.674	-2.2661	9.64172
CK727092.1-B:r	70PMT	CCTGCAGCAAGCACGGATCTTCACAGTGAGGCCCAGGACACAACAGTATCCTATGTTCGTGGAGCGAACA	48.23	0.0201	1.1835	-0.4603	1.6438	5.1748
19840:6450_15775816-A:f	70PMT	CTATGTGCCGGGGACTTTGGCCACATAGCCCCTCCTGGGAGGCATGGGGGACGCACCTGGTAGGCTAGTG	48.31	0.0201	-0.9329	0.6159	-1.5488	4.70582
5459:5253_CL1Contig1-B:r	70PMT	AGTCCCTTTACCAGGACCTCCGAGAGGACACATTGAGGCTGCACCAGCTTGTGGAAACAGTGGAGCTAAA	47.9	0.0202	-0.02465	-2.6774	2.65275	14.193
11274:23354_CL1Contig1-B:r	70PMT	CTTGGGTAGCATTTGGCATTATTTTCTTCGCCCCATAGCTTCCTTTGCTTTCTTTTATTTCCGCCCCCCC	48.08	0.0202	1.7768	1.4974	0.2794	1.32234
4947:1683_CL1Contig1-B:f	70PMT	TGTCTCGCAGTGACCCCAATGCAAAATACCACGGAATCCTGCAGGCCGGGAGACAGATTTTGCAAGAGGA	48	0.0202	-0.6708	-1.9749	1.3041	3.68437
NM_174325.1	70PMT	TTTCTGTATCAAGCCCCCTGTCTAACCTACGACCCAGAGTGACTGACGGCTGTGTACTTCTCTAGAATGC	47.86	0.0203	0.009262	0.9939	-0.984638	2.67684
17989:34727_45072366-A:f	70PMT	ATGGGTCCAGTCATGCCTCCCAGCAAGAAGCCGGAAAGCTCAGGAATTAGCGTCTCCAGCGGGCTGAGTC	13.82	0.0205	-2.7543	-1.6433	-1.111	3.03739
17524:13062_29214556-B:f	70PMT	GAGCACGACGGAGGTGAAATTCTTACCGATAGCAAATACGGACACTTCTGGTCGGTTCAAGCCAATTTGC	47.35	0.0205	2.0508	1.2157	0.8351	2.30504
1803:42426_CL4Contig1-A:r	70PMT	GCAGCGTTTCACCGCCCCGACTTCCCAGTTTTACCATCTATTTCTGCATGGCAATTCCCTCACTCGACTT	13.83	0.0205	0.3504	-2.2962	2.6466	14.106
1079:18286_CL1Contig1-B:r	70PMT	GTCCTGCTGGTCCTTCCTGAAGAACTGGATGCAGAAGCGCTAAATAACAAGGTCCCCCCAAGAGGAATAG	47.29	0.0205	1.8339	2.9337	-1.0998	3.00357
18133:7423_CL4Contig1-A:r	70PMT	TCCAGAAGAAGGTGGAGCAACTGTCGCGCGAGCTCAGCACCCTGCGGAACTTGTTCAAGCAGCTGCCCGA	47.27	0.0205	-0.5102	1.0351	-1.5453	4.68938
4263:4913_61754348-B:f	70PMT	CTAGATGCCATCCTGGCCAACTTCTCCCGGGTGCAGCGCTTGGGGCTGCCACTCAAGATGGTTATGTATT	47.13	0.0206	1.7961	0.5054	1.2907	3.63533
1591:408_CL1Contig1-B:f	70PMT	GACCATGAAGTTCATCCTGTGGCGGCGGTTCCGCTGTGCCATCATCTTCTTCCTCATTCTCTTCATCTTC	47.02	0.0206	3.2674	3.0275	0.2399	1.27112
CK727887.1-B:r	70PMT	GTCTGTAATGACATTGTTTAGTACATTTTTAATTATATCCCACTTTTTGTAAATATCCTTGAAGTTTGAT	47.14	0.0206	3.2464	2.5376	0.7088	2.03155
1330:12807_CL3Contig1-A:f	70PMT	TTGAAAGCCCCCGCGTATCCAAGCAGCCCTTGATAAAGCATTTGCATAAGCTGCCGTGATTATGGGAGCC	46.92	0.0207	0.8439	-1.8302	2.6741	14.4993
6971:36357_61730348-A:f	70PMT	CTCCTAGAACTACTCCGGAGACCTGGGGGCGCGAGTGGCCCTACATGAGCTCTACAAGTATATCAACAAA	46.52	0.0208	-1.6984	-0.8638	-0.8346	2.30389
14985:45360_45463300-A:f	70PMT	TCATCATTTTCTTCCTTCTACGACTGGGGAAGGATGTGCTGAAGGGTGCCGTCCAGGATCGTGTGGGTCT	46.51	0.0208	1.1447	1.8835	-0.7388	2.09342
18505:22815_13934458-A:f	70PMT	AGATCTCAGGTGTCCTGGACAGAGTCACTCACCTGAAAGAAGAGCTGCCGACCTGGGCCACCCATATCCT	46.3	0.0209	0.001037	0.5134	-0.512363	1.66923
6269:18617_CL1Contig1-B:f	70PMT	CTCAGCAGGATTGCCTTCTGTGCAGTCTGATCCCTAAATGTGAGTCAGTGAAGTCAAGGGGAGCTCTGAT	46.26	0.0209	0.2635	-1.8048	2.0683	7.91136
15100:6356_CL5Contig1-B:f	70PMT	GACTCATGTTCAAACACAGCGACCCTGGTTGATGTTTCTCCTGCAAAACTTTGGACTGACCCTAGGTTGG	46.43	0.0209	-0.8436	-0.2912	-0.5524	1.73742
2075:18198_15636260-A:f	70PMT	TGGGGAACTTGCAGCTTAAAGCCAGCCACCCCCACGGCAACATGTACCCCAGCAACAAGAAGAAAAAGTG	13.67	0.0209	1.4652	0.4716	0.9936	2.70094
14741:33124_CL1Contig1-B:r	70PMT	AGCTCAGCCCGATGGAGCAGAAGCTGAGCGCCCTGAGGTCACCGCTGGCCCAGAGGCCCTTCCTGGAGGC	46.08	0.021	-0.8618	1.0083	-1.8701	6.48895
CV981455.1-B:r	70PMT	CTTTGTTTCTTCTGGAAACCCAGGGAGGCCCCCAGTGGAGATCATTTGTAAGGAATGTATCATGGTCTGG	46.19	0.021	0.8403	1.5207	-0.6804	1.97467
20153:3506_CL5Contig1-A:f	70PMT	CACCAACAAATGTGCCAGCCAGTCCGGTATGACAGCTTATGGCACCAGACGGCATCTGTATGACCCCAAA	13.53	0.0212	-2.0535	1.5234	-3.5769	35.7625
4128:3580_CL1Contig4-A:f	70PMT	GTTCGTGGTTTACAGCTACAAGTATGTGCACGCCGATGGCCGAGTGTCCTACCCCTTGTGTTTCATCTTC	13.54	0.0212	4.0643	2.7615	1.3028	3.67959
2138:12036_CL4Contig1-A:r	70PMT	TGCTGCGTCAGCCCTTTGAGAAGCTGCAGATGTCCTCGGACGATGGTGCCAGTCTCCTATTTCTGGACTT	13.56	0.0212	-1.62	-0.3175	-1.3025	3.67848
18041:21299_47686644-A:f	70PMT	TGGCCTGGTGACCCTGCTGACTGGTGAAATCACCGATGCCTTCAGCCGAGAGTTCCGGACGCTGTATGCA	45.79	0.0212	-2.429	0.1716	-2.6006	13.4718
4013:18650_CL2Contig4-A:r	70PMT	TTGAGCAGTGACCACCCACTGGCTCAGTTCTTCGTGGGGGTCCGGGTACTGCGCCTTGTTGATCAGGTGC	45.58	0.0212	0.7084	-0.251	0.9594	2.61013
10072:11393_CL2Contig1-B:r	70PMT	ATGCTCCGGCTCCGAATTGGACTGATCATTCAGGTGATGGCCACGGAGCTGGCACGGAGCCTGAACTGTT	13.52	0.0213	0.1853	-2.4146	2.5999	13.4624
CN999281.1-B:r	70PMT	CCCTTCTCATCTCCTCCCATCCCGGAGCCCTCACAACTACTAACCTGTCCTCTATCTCTACAATCGTAAC	13.5	0.0213	1.8885	1.2954	0.5931	1.80959
10547:15894_CL1Contig1-A:f:Mismatch:7	70PMT	GTGAAATGGGATGGTGTAGGACGGTGATGTTGGCATCTATGACATTCGTGGGACTTTTGGCGTACTGGCC	45.21	0.0214	0.06507	1.0859	-1.02083	2.7755
19912:2441_CL1Contig1-B:f	70PMT	ATGCTGACCAACCCCGAGCTGCTGCGCGTCTTCTCCAAGCTCATGTCCGTGTGCGTCATGTTCACCAACT	45.03	0.0215	1.5454	2.2454	-0.7	2.01375
7022:14123_CL2Contig1-B:r	70PMT	CGGACACGTAATGCTGAGATTGGAAACAAGGACATTAAATTCAAGCATTTGGAGGAGGCCTTCACATCAG	13.41	0.0215	0.3955	-0.4284	0.8239	2.27937
16645:889_28156119-A:r	70PMT	AGATCCCAGAAACAGGCAGGTAGAGGCTGGTAGCCTCGCTTTTATCAACCCTGATGTCCAGGAGCTGCTG	13.39	0.0216	0.1184	-2.6977	2.8161	16.7115
7223:4652_10760615-A:f	70PMT	CAACCTGCCGGTGGTCTTTGAGCACGACTCCTGGTTCATCATCTTCATGGCTGCCTTTGCCTTCTCCAAT	44.89	0.0216	0.8818	1.634	-0.7522	2.12166
453:12477_CL31Contig1-B:f	70PMT	CAGGTCACTTGTGATTCTCTAAGTAAACAAATTGAGACTGTGAAAAAGCTGAATGAGTCACTCAAGCAGC	44.88	0.0216	-1.9633	-1.0328	-0.9305	2.53578
CK779908.1-B:r	70PMT	GCCAGCTCGAAGCCACTTTGCCAGCTCATTGCCGACTGAAGACCCCAGCATGGTTTCTACATTAACATGT	44.86	0.0216	0.404	0.5116	-0.1076	1.1136
14252:45360_29398414-A:r	70PMT	GCTGTCACTCACCATCACACTCACAGGGATGTTCCAGTGGTGCATCAAGCAAAGTGCGGAAGTGGAGAAT	44.8	0.0216	-1.4767	-0.01575	-1.46095	4.31005
CV983866.1-B:r	70PMT	GCTTGTGTGTTGCTAGTACCCAATTAGAGAATACGGTTTTTAATGGTTGGACTTTGAGGGACCCTCCCTA	13.38	0.0216	0.2493	-2.4121	2.6614	14.3163
9108:3343_CL4Contig1-B:f	70PMT	AGCCCATGTTCTGGGAGATCACCAGGCTGCGGAAGGAGATGTCACTGGCCAAGCTCGGCTTCTTCCCCCA	13.35	0.0217	-1.2268	-3.2319	2.0051	7.42684
DN637618.1-B:r	70PMT	CCACTCAGCATACAGATCTTAGTTCCCCACCTGAGGAAGTATGGAGTCCTAATTTCTGGACTTCCACGGA	44.57	0.0217	-0.8737	0.2914	-1.1651	3.20624
8852:6999_CL2Contig1-B:f	70PMT	CGGGGAACTGGTGCTTTTAAATCCAGAGTGGGACTGCCTGCGCCTGCTCCTGTTATCAATAGCAAATACG	44.54	0.0217	1.2911	2.2822	-0.9911	2.6942
6721:9557_CL1Contig2-B:f	70PMT	GGGCTACAATCCTTATGCGTATGGCCAGTATAATATGCCGTATCCACCAGTGTATCACCAGAGCCCTGGG	44.41	0.0218	1.2864	2.0565	-0.7701	2.15998
11517:4456_28155009-A:r	70PMT	ATGGCAGCAGGAGCTGCAGAAGGGGTGAACGTCTGGAGCCTGAAACCTGAGGATTTGTCAACCATCATGA	44.12	0.0219	-2.963	0.08641	-3.04941	21.1029
13913:16520_CL3Contig1-B:r	70PMT	CTAGGATAGATTTGGATGAACTAATGAAAAAAGATGAACCACCTCTTGATTTTCCTGATACACTGGAAGG	44.09	0.0219	-2.6018	-1.0222	-1.5796	4.85301
18985:2268_49143849-B:f	70PMT	GAAGCCCAGAAGAACGAGGTTTGATACAGTGGAAAGCTGGGGCCCATGCTGACAGTGAGATGTCTTCCAG	44.2	0.0219	-0.91	0.2953	-1.2053	3.33776
18482:5832_CL1Contig1-B:r	70PMT	AGCAGATCTTACAGCAGAGATTATCGAAGACGGCATAGCCACAGTCATTCTCCCATGTCTACCCGCCGGC	44.02	0.022	-1.1826	0.6018	-1.7844	5.95601
DN637687.1-B:r	70PMT	GGTCCTACAAATAAGATACCCTGCCTTATTCCGCTGAGGTGATGAGTTCACTGCTCATGTGACCCTCCAC	43.94	0.022	-0.465	0.8871	-1.3521	3.86553
9692:3572_CL1Contig1-A:f	70PMT	TCTTAATCTTATTGGTGGCCTGGCCATTGCTTGCCATGAATCCTTTATTAAGTCTGCCTCTTCCCAGAAG	43.99	0.022	3.377	1.6052	1.7718	5.88143
18618:5715_6960701-B:f	70PMT	AGCCGGCGCAGCTCGGCAGGCGTGGCAGTGCTGGAGGGGGCCCTCTACGTGGCTGGTGGCAATGATGGAA	43.78	0.0221	5.5333	6.0694	-0.5361	1.70933
11131:8238_CL1Contig1-A:r	70PMT	GCGGCTTGTTCAGGACCATTCCATCCTCAACCCGCAGAAATGGCATTGTGTGGACTGCAATACAACTGAG	43.85	0.0221	-2.0053	-0.3995	-1.6058	4.98184
13015:5129_CL5Contig1-B:f	70PMT	GGCTACATCGAGGAGTGTGAGAAGGCCTCGTCCACGCAGTACTTCTGGTACCGGAAGACCCTCAACATCT	43.76	0.0221	-2.1422	-0.2528	-1.8894	6.6154
CV974340.1-B:r	70PMT	GGTGTGGCAGTGGACCCATGAAGGGAAAATCTGGCCCTAGACCTGCCCCATGTTAACCACTAGAGAAATT	43.81	0.0221	-1.0916	0.5365	-1.6281	5.09419
CX949764.1-A:r	70PMT	TGCATGCGCGGCACGAAGTACGCCAGCATGCAGCAGTAGATGACGATCCACAGCACCAGCGGGATCACCA	43.81	0.0221	0.581	-1.1806	1.7616	5.82174
13365:45360_61766030-A:f	70PMT	TTTGGAAAAAATGGGCTGAATGACAGGGACAAGACAAACAGGTAAGCGTGGTGGAAGGGCCTGGCAGAGA	43.85	0.0221	-2.0087	-1.244	-0.7647	2.14835
14530:26393_7055382-A:f	70PMT	AAGGTGAAGAGCACGTCCAGCCAGACGGTGGGCGTGGCCAGTGTGGGCACGCAGACCATCCGCACGGTCA	43.56	0.0222	-1.2705	-0.434	-0.8365	2.30827
12206:23172_45072140-A:f	70PMT	GGGTATCCTTAGGGTTAACATATCCCAGAGAGGACCCCTTGGAAGAGCCATTATCCTCAGCGTCAGAACC	43.58	0.0222	-0.06816	-2.5061	2.43794	11.4494
4186:24602_CL1Contig1-B:r	70PMT	ACTTACCACCTGATGAAGATGACGAGCGCTACGACGAGGACGAGGAGGCCGCCAAGGACCGGCGCAACAT	43.42	0.0223	-1.8203	0.6861	-2.5064	12.2607
13076:1521_29192468-A:r	70PMT	GCAGAGACCAGTTTTTCCAGAACCCCAGACACAGATTTCACTGGACACTCGCTCTTTGACTCTGATGTGG	43.33	0.0223	-0.9388	-0.3807	-0.5581	1.74735
2406:12873_CL1Contig1-B:r	70PMT	CTGTGTCAGTGGACCTGAATGTTGACCCCTCGCTTCAGATTGACATACCTGACGCACTCAGTGAGAGAGA	13.07	0.0224	-2.1785	0.01176	-2.19026	8.93754
CX953402.1-B:r	70PMT	GGCCCTTCATCTCCTCGGTTCCTCCAAGTCATCAGATTCAGCCAATCACAAACCCTGTAAGACTGTAGCA	43.16	0.0224	-1.2561	0.7326	-1.9887	7.30603
19823:12339_61000654-A:f	70PMT	TTCCGTATGATGCTGCACGCCTTCTACCTGCGCATCCCCACGAGCGCCGAGTGTGTGGAGGCCTGCACGC	43.25	0.0224	-0.8512	-2.5732	1.722	5.59571
DN984770.1-B:r	70PMT	CCCGCTCAAGCTGGCACTCTTTGGCTTCCATCTGCTCCTAGATTAATTCAGAAACGTCTTCCTTCCCCTG	13.04	0.0225	1.1134	-1.5891	2.7025	14.917
CV983809.1-B:r	70PMT	CCAGCCACTGGTGCCAAAGAGAAGGTGTTTCTGCAGCTCTGCCTTTTGAAGATAATAGTGCAGGGTGAAC	42.77	0.0226	1.6392	0.6637	0.9755	2.65249
3305:6302_CL1Contig2-B:f	70PMT	GAGGACAGTCAGAGGGCCATGTCCAACCAGCATCTGAAGACACAGTAGCCGACAGGGTTGAAATGTCAGT	42.77	0.0226	-0.2755	0.843	-1.1185	3.06026
1882:11580_10760341-A:r	70PMT	GCACATCACAATGCGAGTGGTGTCATGGTCCAATGTTCGGTGAAGGCTTTCGCATCATCCGATCCTACGA	13.03	0.0226	-2.7975	-1.0856	-1.7119	5.53948
19115:14012_CL1Contig1-A:f	70PMT	GCCTGAAGGCACAGAATGTTTACTCTCATCAATGTCCTTTCTATATTGGTGCTCAGAGTTACTGGCTGTC	42.72	0.0226	1.305	0.9644	0.3406	1.40579
1068:2886_CL1Contig1-B:r	70PMT	AAAGAGAAATCCAGGGACTTCAGAAACCACGTGATCCAGTACCTCGAGACACTCCTGCACTCACAGCAGC	42.48	0.0227	-2.1534	-0.9673	-1.1861	3.27429
14944:10603_16999762-A:f	70PMT	AGAATCTTCCTATTGCTGCTATTTGTAGTCTCAGCCCAGGGGCTCACCCCAAATCCTGAAGCCTGTCTGG	42.61	0.0227	-1.88	0.4413	-2.3213	10.1889
CX953551.1-B:r	70PMT	CATGCCACTGTTTAATGAGACGACCAGTGAGCACCAGCTGTTTATTTCCTGTCTGTGTCCTGTTGCTATC	12.98	0.0227	0.1272	1.0806	-0.9534	2.59452
5172:15780_56140815-A:r	70PMT	ACGGCTTCCTGGCCTTCCAAACTAGCCGTTACAAACTCCATTACTACGAGACGCCCACTGGGATCAAGGT	42.28	0.0228	0.5593	-1.4901	2.0494	7.76324
CX950240.1-B:r	70PMT	CGTGTCGCCTGGCAAAGTGCCATGGGTGTGACCCACTAGACTTAAAGCTGGTAAGAAATGAGTGTGTCTG	42.38	0.0228	-0.8874	0.2686	-1.156	3.1772
2354:10254_CL1Contig1-A:r	70PMT	CCTTAAGAATGAGATGTTTACTAGGCACACATTATTTCGTCAGTTTGCAGTGCTGGCTGACACATCCTTC	42.22	0.0229	-1.9879	-0.8525	-1.1354	3.11242
9763:8392_CL2Contig1-B:r	70PMT	GGTCAGAGGAAGTGACCTCTTCAGCCCCAAAGATGCTGTGGCTATTACCAAGCAGTTCCTCAAAGGATTA	42.24	0.0229	0.2992	-1.2546	1.5538	4.72941
17459:45360_CL116Contig2-A:r	70PMT	TCCACAGGGACCTTCAGGTGCCATGGGTCCCCCAGGACTGAAGGGAGACAGAGGTGATCCTGGAGAAAAA	42.14	0.0229	-0.0236	0.931	-0.9546	2.59763
3701:9972_15380930-A:f	70PMT	ACTGCCATCGCCATCGCCAACAGCTGCATGAACCCCATTCTGTACGTCTTCATGGGTCAGGACTTCAAGA	41.91	0.023	-1.1665	1.1979	-2.3644	10.6377
6605:23096_CL1Contig1-B:r	70PMT	CTCATCCATCTGTTCCACCACCCAAGCTTTCTGTTCATGATATGAAACCTCTAGATTCACCAGGAAGGAG	41.96	0.023	0.3334	1.0992	-0.7658	2.15071
18259:8076_CL1Contig1-B:f	70PMT	GATGATTGCAATAATTGTAATTGGACTTGTAATCACCGCTGTCCTAATCGGATGTATGGTATGGTGCTGC	42.03	0.023	0.2999	1.0801	-0.7802	2.18191
12837:2947_CL1Contig1-B:f	70PMT	AAGTGGTCGATCCTGCGGGAACGCTTTGACCGAGGACTGTATGCCTCTCACGCCGACCTCCACAGGCTCA	41.85	0.0231	-1.0726	-1.9577	0.8851	2.42323
11557:10766_CL1Contig3-B:r	70PMT	AGAAGCTGAAGATGGCCGCTAAACCCATGTTGCCCCCCGCAGCCTTCGGCCTCTCCTTCCCACTGGGAGG	12.86	0.0231	0.6595	-2.361	3.0205	20.5015
11855:20913_13930425-A:f	70PMT	AGTGGGCAGGGTCAGCAGGCCCAAACCCCCACAGGCAAGCAAACTGACAAAACCAAGAGTAACATGAAAG	41.87	0.0231	-2.5875	-1.4361	-1.1514	3.16262
13029:195_CL1Contig1-A:f	70PMT	ATCCGGGCAGAAGCCCAACTACATCAAGAAGTTTGCGTCAGGCGGCTGTGACAACCTCATCAAACTGTGG	41.71	0.0231	0.8643	1.7276	-0.8633	2.37097
13087:6317_CL1Contig3-A:r	70PMT	CTAAGAAGACAATGTTGGTCTCCAAGAACATCACCTCGGAAGCTACATGCTGTGTGGCCAAAGCATTTAC	41.76	0.0231	-1.0588	0.8532	-1.912	6.76661
1312:6602_10757104-A:f	70PMT	GATCGAAAAGGACGAGCTGCGGGTCGGGGTCGCTTACTTCTTCTCGGATGAAGAGGAGGACTTGGACGAA	12.83	0.0231	0.1402	-2.1287	2.2689	9.66876
CX951158.1-B:r	70PMT	GTGAACCAGGATGCAGACACGGGAGCGCATCAGACGCATTTAAGAGATTAAAAATCCTCCCGGATGGCCA	41.81	0.0231	0.01356	-2.0023	2.01586	7.50718
2637:7018_CL3Contig1-A:f	70PMT	CTCCCGTCACCAACGTCATGTTTCTTAAGACGCACAAGACGGCCAGCAGCACGGTGCTCAACATCCTCTA	41.55	0.0232	-0.5323	-1.2184	0.6861	1.98596
10192:7954_CL1Contig1-A:r	70PMT	TCTTCTACCTGGCCTTGCCCCCGACTGTCTATGAGGCTGTCACCAAAAACATCCATGAGACCTGCATGAG	41.57	0.0232	0.5702	-1.6094	2.1796	8.84277
3694:27127_CL1Contig1-B:f	70PMT	TTAACCCGTTCCGTGCCTACATGGACCTGGACATATGGACTAGCACAGCGAACAGGAATGCAAACTTCCC	41.6	0.0232	-0.766	0.7152	-1.4812	4.39822
14748:3580_CL2Contig1-A:f	70PMT	AGTGAGTCTTTGGTGGTTTGTGATGTTGCTGAAGATTTAGTGGAAAAGCTGAGAAAGTTTCGTTTTCGCA	41.39	0.0233	0.1631	0.4535	-0.2904	1.33696
NM_001024487.1	70PMT	CCCTTGGGCCATCAGAGCCTGGACCTGTTCCCAGGAGTGCTTCCTACCTTTTCCAGGTGAAGAGGTCAGC	41.47	0.0233	0.5624	1.639	-1.0766	2.93468
DN638562.1-B:r	70PMT	GGAGGAAGACTAAGGACGACCAAGCTGGGGAGAAACTCGAGTAGTGTTGAGAACTGATCTGACTTGGAGG	41.49	0.0233	1.3431	-1.7504	3.0935	22.0541
491:26071_CL1Contig1-B:f	70PMT	CAGAGAAAGTTGCAGTCGACTCTTTTAAAGGAAATCCAGCAGCCCCCTCAAGGGACTCAGAGTGCTACGG	41.26	0.0234	-2.2265	-1.0863	-1.1402	3.12739
CK728057.1-B:r	70PMT	GGTGCTTCCATGTAAAACCCCTGTGATGATCGCTCCCCTTTCCCTGGTTTCTCCCTGTTTTTCTGTCCGA	41.2	0.0234	2.493	1.4297	1.0633	2.89591
XM_584975.2	70PMT	TTCCTGTAGACTTCGCCCTCTTCTCTGCCCTCTACCTGTCTTACCAAAATGAGGCCTGTCTGCAGCACCT	41.25	0.0234	2.0748	-0.5117	2.5865	13.2832
11332:983_CL1Contig2-A:f	70PMT	GGTCTTGTGGCAGCTCTGTGATGACCACTTGTCCCTTTGCTCCTTACAGATTAGCTTTTAGAGGCATGTC	12.7	0.0235	2.0243	2.5064	-0.4821	1.61947
NM_001034760.1	70PMT	CCGTTCTGGTGATGTCGTCGTGTGACCTCGGCCAGGATACCCCCTCCCAAGGTCTTGTCCTGTTGATGAA	40.94	0.0236	0.1842	-2.1497	2.3339	10.3181
5956:45360_CL207Contig2-B:r	70PMT	GTCAGGAGCCTGCCTATATCCATGAGTCAGAAGTTCCTCTTTCTTCAAAAGACCATTCCTGTCCCCAGGA	12.68	0.0236	0.3179	-2.4897	2.8076	16.5701
CV979344.1-B:r	70PMT	GTGACTTCCTCTGCTCATCTTCCCATATTTGGCCATCCAACTGCTTTCCCATTCCCCAGCTAGGTACACC	40.92	0.0236	1.307	-1.8006	3.1076	22.3673
6944:2876_CL1Contig5-B:f	70PMT	TCTACCCCAGACTAGATGTAGTATTTTTTGTATAATTGGATTTCCTAATACTGATATTTGTCATCTTCAC	40.83	0.0236	3.8062	3.1272	0.679	1.9719
CX954498.1-A:r	70PMT	TTGTAGCTGGGCACGTAGATCACTTGCGGATCGGCCGGCTCGATCACCACCACGGTCTTGCCGCCCGTAT	40.8	0.0236	-0.4565	1.1671	-1.6236	5.07131
9361:32199_CL12Contig2-B:r	70PMT	CATAGATAGCGACGTGCAGGGATTTTTACCCAGCCAGCTAACTTTACTACCTTCCTTGAAGGTGGATCTT	40.67	0.0237	-0.5924	1.0413	-1.6337	5.12279
18268:45360_CL192Contig2-A:r	70PMT	CCATGGCAACAGCAATAGGATTCGCTATAATGGGATTCATTGGCTTTTTTGTGAAATTGATCCATATTCC	40.72	0.0237	3.458	2.8231	0.6349	1.88683
11150:23535_CL1Contig1-B:f	70PMT	AACTGCCCGTTGACCTGTGACCTCTGTAACAAGGGCTTCATCAGCAGTGCATCCTTGGAGAGCCACATGA	12.6	0.0238	-0.0107	-3.3627	3.352	28.5598
CK730191.1-B:r	70PMT	GCGAATGAGTTATGGGTAACATTAGATGAAAATAACCTTTCCCGTGGGAAAGGTTTCTTGAAGGCATGGA	40.54	0.0238	-2.3837	0.05503	-2.43873	11.4585
CN998895.1-B:r	70PMT	ATATTAAATAGATGAATTGTCAGGCTGTTTAGATTCAGCCCGGTTTTCCCCTCATCTCCTCTTCCTACCA	12.57	0.0239	1.7533	0.8199	0.9334	2.54314
10754:4872_10028829-B:f	70PMT	GACTTAGAGTTTGACCATGAGCAGTCCCGTCGCAGCAAAGGCAAACTTGGAAAGAGCAAGATCGGCAGCC	40.27	0.0239	-0.08794	-0.4387	0.35076	1.42015
CX952298.1-B:r	70PMT	TAAATAAGTGCACATTTACATTTGCATCCATCAGGCGGGAGCACTGAGAGCCCGGGGTTTGCTCGGAGCA	40.26	0.0239	-2.0897	-0.7408	-1.3489	3.85318
16237:45360_10163457-A:r	70PMT	CCAAGTAACCGAAAGTGTACTTTGAGATGTTTGACTTACTTTCTAATTGATTTCACTTTGGCGGTGGTTC	40.16	0.024	0.4786	1.3016	-0.823	2.27732
18365:7921_16999787-B:f	70PMT	GAGAGCGAATGTCGTAGCTGAGTGTACTCTAAAGGAAAGTGCAGCTATCAACCAGATTCTAGGCAGAAGG	12.53	0.024	-2.575	-0.4981	-2.0769	7.97969
3527:961_45465518-A:f	70PMT	TGTCGTGCGTGACAAGATGATGAGGCGAGCCTGCTGGGCAAAGTCCAAGCATCTGATCCACTCAAAGACT	40.09	0.024	-2.3911	-0.3451	-2.046	7.73689
14024:12505_CL1Contig1-B:f	70PMT	CGGCTCGCATGCCTGGGATACCCCCAGTGGGCATGGCAGTTGGTATACTCCTTGCCACCTTTTTGGTCAT	12.49	0.0241	-1.81	0.04664	-1.85664	6.40219
19022:28747_CL1Contig1-B:f	70PMT	GACGGAAGACTCGAGCCCAGCTGCTGGATGACATCCTCATTCGCATGCGGGACACCCAGAACATTACAGA	39.95	0.0241	-1.1869	0.7183	-1.9052	6.72075
11151:3189_CL1Contig2-A:r	70PMT	TATGATGTGGTGCCCAATGACCCCAGCTTTGAGGACATGAAGAAGGTGGTGTGTGTTGACCAGCAGACCC	12.5	0.0241	-0.5337	0.7532	-1.2869	3.62154
DN640944.1-B:r	70PMT	CCGTGGATCTTGTCTCTACTACAGCTGTGCAAGTTCTTCAAGGGCAAGGGTTCTCTTACACCCATTTTCC	39.9	0.0242	1.1742	0.6293	0.5449	1.72444
5189:19231_CL1Contig1-B:r	70PMT	GCCTAAAGCCCCAGACAATCCATTTCACGGCATTGTTTCCAAGTGTTTTGAGCCGCATCTCTACGTGTAC	39.78	0.0242	1.2002	-1.088	2.2882	9.85718
15007:3644_CL1Contig1-A:f	70PMT	TGGGAGGGATCAGATGGGGTTTTGCTCTGCCAGAAGGTAGTCCAGCCAAACCAGACTTCCTCAATTTAGC	39.6	0.0243	0.7678	1.3068	-0.539	1.71429
7947:35406_CL1Contig1-A:f	70PMT	ACCCCCAGAGGCAGCCTGTGAGGATGCAGACGAAGATGACTATGAAGAAGACTATAACAACGAGGGCTAC	12.39	0.0244	-1.6767	0.6083	-2.285	9.82569
1604:45360_CL317Contig1-B:f	70PMT	AGGGTCCTATAAGTGTGTGTGCCTGCCGGGCTTTGTACCTTCTGACAAGCCAAACTACTGCACTCCATTG	39.43	0.0244	0.7665	1.7087	-0.9422	2.56562
7800:2321_CL1Contig1-A:r	70PMT	CATCGCTATTTCAAGGCCAATGACACGCTGGGCTTCATGCTTATGTTGGCTGTGCTCATGGCAGCCACAC	39.49	0.0244	-0.4095	0.3331	-0.7426	2.10139
15287:9949_CL2Contig1-B:r	70PMT	CTCCTTTTGTCATTTCAGGTTTTCAGAACCTCATATTGCTGATGTACCTGCACTATTAAAAATGCCCTTT	39.56	0.0244	-0.6545	0.9467	-1.6012	4.95898
12282:45360_CL1319Contig1-B:f	70PMT	GGTGCTTCTGGTCAGATAATGGGAGCCCCTGGAAAGCACCTTTCTGCATCTGTTGATTCTTAATTGCCTC	39.52	0.0244	-0.2819	1.9727	-2.2546	9.53148
14553:42823_CL2Contig1-B:f	70PMT	GTGTTGGTCGGCCTCTATGTCTGGATGTTGGAGAGAATAACCAAGGAGGCAAACCATTGATTCTGTACAC	39.53	0.0244	-1.9085	0.6383	-2.5468	12.7662
11703:26231_CL6Contig1-B:r	70PMT	CTGGGGATACGGCTGTGGAGTCAAGGATTCCCCTGGTGTTTATACTGAAGTCTCAGCCTTTGTACCTTGG	39.31	0.0245	-0.3541	0.7561	-1.1102	3.03497
9182:16926_CL1Contig1-A:f	70PMT	GGCTGAATCCAGGTGACAGAGGAGTGATGATGGAAGTCAGTGCTCCATTTTTCAATGATCCTCCAGCCCC	39.37	0.0245	0.09018	1.236	-1.14582	3.14502
9799:17736_CL1Contig1-B:f	70PMT	TTCTCCTATAAGAAAGCTCAGCGAGATCTGGGGTATGAGCCCCTCTACACTTGGGAGGAAGCCAAGCAGA	39.35	0.0245	-2.032	-0.6305	-1.4015	4.06129
7692:12427_CL1Contig1-B:r	70PMT	AAGTACAGCATCGGGGAGCCCACGGTGCCATCCACCATCGCCGAGGAGTTCACCTACAACCCATTCATGC	12.34	0.0246	-2.9635	-1.4342	-1.5293	4.61495
4807:10645_CL1Contig1-A:f	70PMT	AGGCCCTGCATGTTGTGGTCATTGGGCTGGACTCAGCTGGAAAGACCTCCCTTCTTTACCGCCTTAAGTT	12.34	0.0246	-0.1703	1.1604	-1.3307	3.78369
4182:37958_9747834-A:f	70PMT	AGGGGAGAGCTCGCAGGAAGGAAGTGGCGGAGAAGGCCCAAGGGAACCAAAGAGGCCGTGCTGCCCTTCA	39.14	0.0246	-0.1662	1.5213	-1.6875	5.40595
DN641237.1-A:r	70PMT	ATTTCCAACGATGACCTGCTGGCGCTGGGGCCGGCGCTCAAGGGCATGCCGCTGGTGACGGCGGGCTCGG	12.35	0.0246	0.003465	1.0757	-1.07224	2.9219
NM_001035112.1	70PMT	CATCTTGGGCTGGATAATTCTTCGTAGGGAGGGACTGCCTTGTGCATTGTAGGACATTCAGCAGCATCCC	39.24	0.0246	1.1205	-1.2074	2.3279	10.2564
18741:4409_CL1Contig1-B:f	70PMT	AGTACAACAGAGCATTTTGTTAAATTATTATTGGTCTTCAGTTGTAATTTTGTGTTTTTATCTGGCATGC	12.32	0.0247	1.8746	1.1724	0.7022	2.01819
9346:3730_CL1Contig3-B:f	70PMT	CGAGGACACCCACCTTGGGGAGGAAGTGGACAGGAACTGGAATGAAGTGGTGACTCGGCAGTATCTCTTT	39.05	0.0247	-1.8941	0.7901	-2.6842	14.6465
17199:44491_CL1Contig1-B:f	70PMT	GCCCGGGGGCCCTGAGCATCTGTATCTCTCCCCCACAACCCATGCTGAGCCGGGGCCGTCCAGACAGCAA	39.05	0.0247	-1.3364	0.4352	-1.7716	5.88025
DN641323.1-A:r	70PMT	TGCCGAAACAACGGCTCCGCCAGAAACAACACAAACAACAAGCGCATCACTTGCATCGCCGTTACCAACG	38.97	0.0247	1.615	0.05783	1.55717	4.74537
8889:3866_16745051-A:r	70PMT	ACTGACCTTGCATTCCGGGTGTAAAGCCCACTCGGTCATAATGTCTCACCTTTTCTCTGTGGTACCGAGT	38.87	0.0248	0.2271	1.3749	-1.1478	3.15125
11049:312_CL1Contig1-B:f	70PMT	CGCTCCCTGGTCGGGTCCTGGCTGAAGCTGAACAGAGCAGACGGGAACTTCCTTCTCTATGCACACCTAA	38.87	0.0248	-0.1779	-1.143	0.9651	2.62505
11106:45360_CL10Contig1-B:r	70PMT	CAGCGTTTGCTGGCAGAACCAGTTCCCGGCATTAAAGCAGAACCAGATGAGAGCAACGCCCGTTATTTTC	12.25	0.0249	0.1531	1.3113	-1.1582	8.56499
10615:35840_CL5Contig1-B:r	70PMT	CAGTGTCCTCTACCTCCCTAAATATTCTACAATGGAAAGAGTAGAAGAAGCACTCCAAGCAGCCATCAAC	38.59	0.0249	0.4599	-0.3773	0.8372	2.30989
2770:15893_CL2Contig1-B:f	70PMT	GAGAGATGTCCAAAACAGGCAGATCCATAGAGACAGAAAGGAGATTAGTGGTTGCTCGGGGTTGAGGGGC	38.68	0.0249	-2.3051	-0.9626	-1.3425	3.8286
5672:8205_CL1Contig1-B:r	70PMT	GGCCATCAGCAGGTGGAAGTGTTCATTGTGGAGCAGACGGTACACTCAGAACAAGGCATCCCCATGTCCT	12.25	0.0249	-2.9159	0.1682	-3.0841	21.8478
12112:29460_CL1Contig1-A:r	70PMT	TATGGAAGTGCAGAAGGAGGCGCAACGGATCATGACCCTGTCGGTGTGGAAGATGTACCATTCACGCATG	38.45	0.025	0.5354	-1.5507	2.0861	8.05345
5915:5658_CL1Contig2-B:f	70PMT	AGCCCAATGGCAGAATTTGGAGATTTCAGTTTTTCTGTTCATGGCTTTTTATTCACTGTGACTAATAAGC	38.43	0.0251	0.9248	-0.939	1.8638	6.44819
17422:7196_CL1Contig1-B:r	70PMT	CCGACAGACCCCGCACCCGCGGGCGAGAAAAAGGAATGAATGCTGCCTTGTTCTATGTGTTCTAAGTAAC	38.4	0.0251	-0.2422	-0.9733	0.7311	2.07736
CV979100.1-B:r	70PMT	CTTACAGGACACTGTGGCCAGACGCCCTGGCGAGCTACCTCCCCCTTTGCGCAAACTTTTAAAAAACTTA	38.28	0.0251	1.6894	3.259	-1.5696	4.80473
CK779335.1-B:r	70PMT	GGCCTATGTCAGCCTGGAGATCACACACTCCACTGAATGGAAGGTCAAGATATTGCAAGAACATCTAGGC	38.36	0.0251	-2.2773	-0.9772	-1.3001	3.66966
294:14854_CL1Contig1-B:f	70PMT	ATTGACTACTCCTGCATCCTGTGGAGCGCAAAGTGCTCGGGAAGGAGAGGGGCCTGTGTCTACTATGACA	38.25	0.0252	-0.5381	0.1607	-0.6988	2.01134
9389:38019_CL6Contig1-B:r	70PMT	CACTCCTACTGCAGTGGGTCAAGACCGATCAGGCCCTACTCATGCTCTTTAGTGATGGCACCATTCAGGT	12.14	0.0253	0.5757	-1.7876	2.3633	10.626
7182:6162_CL2Contig1-B:f	70PMT	TGCTGGTCTTGGGGAAGCTCAAGTGGGACCTGGCCGCAGTGATTGCCCATGATTTCCTGGCCCTGATTCT	38.04	0.0253	2.1154	3.0798	-0.9644	2.62321
DN643460.1-A:r	70PMT	AGAGGGGCAGAGTGTTTCAGGTACTGTGGCGTGGGACATGGGTGATGTTCATGTGACTGGCTAGAGCTTT	37.93	0.0254	1.4798	2.0466	-0.5668	1.76262
CK779371.1-B:r	70PMT	GCTAGAGGCTACTTTATCCCACATCACAGTCTAAGGTTTGCTCAGCTCCCCAGCCAGGTTGCCTTGGTAA	12.09	0.0254	0.6011	1.1706	-0.5695	1.76738
CX951263.1-B:r	70PMT	GTCCCAAGACTCGGCTCCCTGAATGCCATCCCAGCTCCTGACCTTTGCATGTTTTCTCTTTGTCACTAGA	37.93	0.0254	1.8912	2.4913	-0.6001	1.8223
16460:36357_29192367-A:r	70PMT	CTGCCTGCCCCTGCGCTTTTGGGTGAACGTGATCAAGAACCCTCAGTTCGTGTTCGACATCCACAAGAGC	12.08	0.0255	-1.4186	-0.2116	-1.207	3.34344
232:1906_CL1Contig1-A:f:Mismatch:1	70PMT	GGCTGACTTATGCTTTTTACTGACTTTGCCACTGTCGGCTGTCTACACTGCTATGGAATACCGCTGGCCC	37.69	0.0255	2.8549	0.3752	2.4797	11.9377
CX954760.1-B:r	70PMT	GTGCGTGTCCACCTGGGTGCCAGTTACAGGTGTTTCCAGAGACCATAGAAATGTGTTTTCCTGAGAGTCC	37.7	0.0255	-0.2595	0.6331	-0.8926	2.44147
3934:25101_CL1Contig1-B:r	70PMT	TCTTCGTGGACCCTAAGATGCAGCCGCCTAATGAGGACCAGGTGACCTACCTGCGGCAGATTGTGACAGC	37.75	0.0255	-0.2263	-1.3619	1.1356	3.11304
3361:15139_CL1Contig1-A:f	70PMT	AGTGGATCTGCACGCCTCAGGAGAACACTCGGAACTGGTTCAAGAGGAAAATTTGAGCCCTGGCACCCAA	37.53	0.0256	-0.9581	-0.1295	-0.8286	2.29011
10292:2368_CL1Contig1-B:f	70PMT	CACGTCTCAGCATAGAGACTGGTGCCCTTGGGTGAACATCACACTCGGCAAAGAAACCAAGGAGAATGGT	37.6	0.0256	-0.2204	-2.4717	2.2513	9.50008
16889:3864_CL1Contig2-B:f	70PMT	GGAAAGACTCCAGTTCCTCAGAAGAAAGAGAATTCAGCCACAGTCTACTGCTCTATACAGAAACCTCAGA	12.03	0.0256	0.4359	-1.6162	2.0521	7.78423
CV976125.1-B:r	70PMT	TTCAGAGTCCCTCCTTTTTCCCTGCCGTTGCTCCAGGGCTGATGGAGGCCAAAGACAACCCCAGGGTTTT	12.04	0.0256	0.3014	0.6137	-0.3123	1.36656
CX948356.1-A:r	70PMT	AATTCGATCTCCACCGACAGCGGCTGGTTCAGCTTCGACTTGAGGGTCATCTCCCCAAGCTGCAGTGCTT	37.4	0.0257	-0.2014	-1.6605	1.4591	4.30209
2032:19065_CL2Contig1-A:r	70PMT	CATTTTGGGGCTCTACCTGGCCGTGTGCATCGGGGGGCTGTTGGGAAACTGTCTCGTCATGTACGTCATC	37.46	0.0257	0.5601	0.9694	-0.4093	1.50576
DN640696.1-A:r	70PMT	GGGTGGCCCCCTTAAATGGGGGAAAACCCTTTGGGGTGTTTTTTAGCCCCTCCTTTTGGTTTTCCCGAAA	37.38	0.0257	3.1626	1.4046	1.758	5.80082
8090:2735_CL1Contig2-B:f	70PMT	ACGATCTCATCCCCCCGTTGGACCTGCTTGAGATGATCGTCAACTGGATCTTGGAGGACCCCAGGTTGAT	37.31	0.0258	1.2027	1.4734	-0.2707	1.31088
18300:45360_29207952-A:f	70PMT	AATGTTCCAACCAAAAGACACAGACTGACTGAGTGGATACAAAAACAAGACTCATACATATGTTGTCTAT	37.06	0.0259	0.3453	-1.3554	1.7007	5.47778
16713:45360_CL239Contig2-A:r	70PMT	ACCCCTGGTGAAGATGGGTGGCCGTATCAAGACCTGGAGGAAGCGATGGTTCTGCTTTGACCGCCAGGCC	37.17	0.0259	-0.5736	-0.06979	-0.50381	1.65501
360:3301_CL1Contig3-B:r	70PMT	ATTCAAGCCAGTGATCGCTCCGCGCACTGCTGTCTCGCTCAAACGCTGGGACTCGCCGCTCCCTATTGAA	11.95	0.0259	-0.04655	-1.0856	1.03905	2.82653
10546:3509_CL1Contig1-B:r	70PMT	GCTGGTGAAATGGTAAATGAAGCTGCACTTGCACTGGAGTATGGCGCATCCTGTGAAGACATAGCTCGAG	11.95	0.0259	0.506	-1.8257	2.3317	10.2954
7870:45360_42732765-A:r	70PMT	GGAATACGAAGTAGATGCAACAAATGGAAAGAATAAAAACAGGATGGTAGATGTGTATCCACATGTCATT	11.96	0.0259	0.1052	-2.0005	2.1057	8.21285
10235:584_CL1Contig1-B:r	70PMT	GGGTTCAATAGATGTTGAGAAGATCACCTGCGTTGAAACAGTGGTTCCTGAGAAAAATCCTCCCCCTGAA	37.12	0.0259	-0.8571	0.1787	-1.0358	2.81736
11066:5134_CL8Contig1-A:r	70PMT	ACAAGAAGTCCATGATCCTCAGCGTCCTGGACACGTCCCTGCAGCGGCCCGCTGGCCTCATCGTTGTGCA	36.93	0.026	1.3974	0.8648	0.5326	1.70336
18017:22098_CL1Contig1-B:r	70PMT	CTTCTTGGACAGCCTTTTCAGTACAGACACTACAACTCAGGGCAGCCAGATGAATGGCTCTCCGAAACCC	37	0.026	0.1871	-2.3416	2.5287	12.5372
4414:24639_CL1Contig1-A:f	70PMT	AGGATGCGTCAGGAACTGCAAAAGCCGCCGACGACGCAAACTTTCAGCTATTAGACCTGGTCCACGAAGA	36.84	0.0261	-1.8887	-0.8001	-1.0886	2.97011
161:46145_CL37Contig1-A:f	70PMT	CAGACTGTCAGTGTCATGGACAAAGATGATCCTCCCCGAGGCCACAAATTCTTTTTTGAACCAGTGCCAG	36.76	0.0261	-0.5461	0.4013	-0.9474	2.579
7861:6384_CL3Contig1-A:f	70PMT	GACCTTCACTCCTCCTGCCTCTGAGAGCCTCGGTGTCCTTGCTGGGTGGCCTGACCTTTGGCTATGAACT	36.78	0.0261	0.1128	1.5564	-1.4436	4.23592
16221:46200_CL3Contig1-A:r	70PMT	GGCTCTTTCCCAGTGAAACGGTCATAGCTGAGGGCATCTTAAAGTCCACGAGGGTGAAATCCGACTCAGA	36.82	0.0261	-1.8942	-0.5089	-1.3853	3.99602
7376:124_CL1Contig7-B:f	70PMT	TTCTTGGGTTGCTGCGCTCCTGGAATGACCCTCTGTATCACCTAGTCACCGAGGTACGGGGTATGAAAGG	36.86	0.0261	-0.2009	0.7437	-0.9446	2.57178
1211:26065_CL1Contig1-B:f	70PMT	CACATTCTGATTTTCCCTATGGATCATTTCCCTATATTGCTAGACCTATACACTGGCAAATCGGTCATAC	36.63	0.0262	0.3099	-1.6077	1.9176	6.80461
16782:26636_28155355-A:r	70PMT	CAGACCCCGTTCCCCATCACTCATCAACCTTTGGGCTCCTTTGGAGTCATTCCTAACCATTCCAGAAAGC	36.66	0.0262	-1.1051	0.9077	-2.0128	7.48424
18585:11091_CL4Contig1-B:f	70PMT	AAAATCATGCACACACGGAAACGGCACCAGGACATGTTCCAGGACCTGAACCGGAAGTTACAGCACGCAG	36.52	0.0263	1.5216	-1.0983	2.6199	13.7344
5083:10246_CL1Contig1-B:f	70PMT	TTTTCATTTTTCATGTGGTGGGTGGATGCAGCTGAGCCTGGACAGCCCCTCAAGCCCAGGTAGTAAGGCT	36.51	0.0263	-0.7633	-2.3595	1.5962	4.93425
DN639024.1-B:r	70PMT	ACATAAATACTTAACAAACGGAACACGCGAGACGGCGTGCCTTCCCAGAACTGCTGCCACAGACAGTGCC	36.34	0.0264	3.095	3.9693	-0.8743	2.3972
6390:17517_CL1Contig1-A:f	70PMT	ATTTTCATTGCTGAAAGTGAAGATCCCTGAGCCCCCCACGCAGGGGAGGGTCCAAGACTCCCGACTGACA	36.42	0.0264	-0.588	-1.749	1.161	3.19312
5382:186_10069723-A:f	70PMT	GGATGCCTCGAAAGCGGGGCCACATGTCCCCTAAATCCCGCCACATGGCCAACTGTACTCTCCTAGGACT	11.8	0.0264	-2.6664	0.3447	-3.0111	20.3097
DN638033.1-B:r	70PMT	AAGGAGAGTCTCAGGAGCGCTCAAGAGTTCCAAGCTGGAGCAGGAGGCACCCAGCTTGGGGCTGGCGATC	36.26	0.0265	-0.1536	-1.8784	1.7248	5.6114
5041:117_CL1Contig3-B:f	70PMT	CTTTATCACCAGGAAGAACCGCCAGGTGTGCGCCAACCCAGAGAAGAAGTGGGTGCGAGAGTACATCAAC	11.78	0.0265	-2.4555	-0.8862	-1.5693	4.80328
8723:924_CL6Contig1-B:r	70PMT	TGAAAGTGTGCTGACACTCAAGGGCCTGACTCCCACAGGGATGTTGCCTAGTGGAGTGTTGGCTGGAGGA	36.21	0.0265	-0.1819	0.5748	-0.7567	2.13123
17489:4874_42732846-A:r	70PMT	CAGTAGCGGCAAGCGGAAAGAAGGGATTATTCATAGTCTCATTGTGGATAACAGAGAAATCCCAGAGATT	36.04	0.0266	-2.2524	-1.2452	-1.0072	2.73792
12608:45360_CL41Contig2-B:f	70PMT	GGAACTCCACTTGCAAGGCTTCGTTGTCTACCGATGTCAAGGAGAAGTCCGCCAGAAGGTTTTGAGAGAC	36.17	0.0266	-0.1267	0.6235	-0.7502	2.11742
19763:2066_15721383-A:f	70PMT	GTTCCGCCGGAAGGCCTTCCTCCACTGGTACACAGGTGAGGGCATGGACGAGATGGAGTTCACCGAGGCT	36.14	0.0266	1.0951	0.108	0.9871	2.68344
20130:14655_CL1Contig1-A:r	70PMT	AAGAGCGGAAGCTCACCTTTGACCCCATGACAAGACAGATCAAACCTCTGACCCAGAAAGAGCCAGTGCG	11.73	0.0267	-1.2747	0.3861	-1.6608	5.26352
18349:15889_62800535-A:r	70PMT	ACTTATACAGACACAGGTTCAGACTACTTCCCCCCGTATAAACAAGAACCTGCCCCAAGGTCCCCGACTC	35.95	0.0267	-2.4361	-0.5318	-1.9043	6.71471
8552:45360_60449797-A:f	70PMT	AGAGCACACACAGGCTCAGAGTAAAGGGATGGAAAAAGATATGCCATGCACACGGAAGCCAGAGGAGAGC	36.01	0.0267	-0.8422	-1.8097	0.9675	2.63136
CK779993.1-B:r	70PMT	CTGCCAATACGTGCCATCAATAGCACTGTGTGCTGTGTGTCAAATGAATTGTGTAAGTGCTGTTTCTCTC	35.84	0.0268	1.5451	2.0738	-0.5287	1.69673
5563:37922_CL2Contig1-A:f	70PMT	ACCTGGATCAAAATCACCCTCATCCTGGTGTACCTGGTTATCTTCGTGGTGGGCATCCTGGGGAACAGTG	35.71	0.0269	-2.2114	-1.1794	-1.032	2.80667
CX950963.1-B:r	70PMT	GAGGCGTTTGATTTTGCCCGCAGGGCTGTGCCAAGGCAATCAGATGTTTATGAAAGCAGTATTTTCTGTG	35.73	0.0269	0.01513	1.6193	-1.60417	4.97373
11353:19967_CL1Contig1-A:r	70PMT	TTCAATGGACAAATGGAACGGTCCCCAAGAAGGACCCACCACTGGCAGCATAATGGGGAGCTGGCTGAAG	35.67	0.0269	-0.9877	-1.7952	0.8075	2.2423
CO728483.1-B:r	70PMT	CTAACACTGGGCAGGAGTGAGCCCTTGGGGCTTCTGTGAAGATCTGCCTTCCGGTTTCTCATGGCAACAT	35.37	0.0271	0.8371	1.0551	-0.218	1.24359
7367:14826_CL4Contig1-B:f:Mismatch:10	70PMT	CATGAACTATGGCGGACAGACGTGGAATCTGAAACGCAGGAAAGAGGTTAACGGCTAACAGACCTGGGAG	35.16	0.0273	-1.1497	-0.7667	-0.383	1.46668
397:948_CL1Contig1-B:f	70PMT	GCCATTGAATACGATTGCAAGGAGGAGCATGCAGAGTTTGTGTTGGTGAGGAAGGACATGCTTTTCAACC	35.18	0.0273	-1.1095	0.7745	-1.884	6.57977
12286:652_CL3Contig2-B:r	70PMT	TACCTGACGGACGTGGACCGCATTGCCACCTCAGGCTACCTGCCCACCCAGCAGGACGTGCTGCGGGTGC	11.55	0.0273	-0.9959	-3.1396	2.1437	8.53094
CV976211.1-B:r	70PMT	CCCAGTGCAGTTCTTGTTTTCTGTATGTGGTGGGGGAATAAAGTTTTATATGCAAAGCACATGGCCTCCC	35	0.0274	2.2278	0.9446	1.2832	3.60817
4452:33299_CL1Contig2-A:f	70PMT	TCACACTTTCCCTGGGATGTTCTGGCCCCATGTCGCAGGGGCAGGTGTCACTCAGGCTTCAATAAAGTTG	34.95	0.0274	0.2617	-1.8589	2.1206	8.33614
3412:6208_CL1Contig1-B:f	70PMT	TTCATCACCCTGGGCCGGCTCATCTCCATTCCTGTCTCCTCCAGAGTGAAGCCAGTCACCATGGTTTTCA	34.94	0.0274	1.7827	1.5047	0.278	1.32049
980:9101_CL3Contig1-B:f	70PMT	CCACAGCGAAGCACACTGGCTGAACTAAAAAGCAAAGGGAAAAAGACAGCAAGAGCTCCAATCAGCCGTG	34.88	0.0275	-1.167	-0.03429	-1.13271	3.10406
17805:15550_61943868-A:r	70PMT	GGTGGACCCAGAGGCCCAGAACCTACCCGATATGGAGATTGGGAACGAAAAGGACGCTGTATTGATTTTT	11.5	0.0275	-1.2782	0.7255	-2.0037	7.41645
15237:16165_CL1Contig1-B:r	70PMT	GTGGAAATGTTCTTCCAGTTGTCATCATTTCTTCAAGTTTCCTTCCTATCCAAAGCTTGCAGTGAATGTT	34.89	0.0275	1.2334	0.7771	0.4563	1.57822
6840:4556_CL3Contig1-B:r	70PMT	ATCACAGGCCTGAAAGCTAACACCGTCTACTTTGCTTCTGTGAGAGCTTATAACACTGCCGGGACAGGGC	34.76	0.0276	-1.9529	1.5793	-3.5322	34.1991
2550:6408_CL6Contig1-A:r	70PMT	ATCTTGTACATCGACGCGGGCAATAATGTGGTCTACAAGGAGTACGAGGAGATGGTGGTGGAGTCGTGCG	34.7	0.0276	-2.3828	-1.3017	-1.0811	2.94792
6531:20207_CL1Contig1-B:f	70PMT	CTACCCCACAACAAAGTCATGGCTCAACCAGACCCCACACCGAGCTGGCCACACTTGAGAACCTGATATT	11.48	0.0276	2.2822	2.7152	-0.433	1.54188
3828:1623_CL1Contig1-A:f	70PMT	GAAGCTTGCTCCCCAAAATTGGTGCCCTATCTCTTGAGTTCTGTGGTCGTTCACTCTGGTGTGTCCTCAG	11.41	0.0278	0.1555	0.8512	-0.6957	2.00511
4480:12426_10756907-B:f	70PMT	TCCGGCATGGACTTTATCAAGATGGCGTATTTAAGTTTACAGTTTACATCCCTGATAACTACCTAGATGG	11.41	0.0278	0.453	-1.7961	2.2491	9.4792
11670:35840_CL8Contig1-B:f	70PMT	TTGCATACATCTATACCACGGGTCAGGTGGTGTCTTTTGGTCGTGGACCAGGTTGTGCAAGCAGATCACC	34.42	0.0278	-0.1674	0.8524	-1.0198	2.77264
8647:5822_CL1Contig1-B:f	70PMT	AGTCAGAGTTATGGAGCTTGCCACCACATTCGGAAACTGCAGCAGCCTCTTCAACCTGGCAGAAGTTTGC	34.3	0.0279	-1.4077	-0.5936	-0.8141	2.25714
9473:14557_7423747-A:f	70PMT	GCAGGAATTTGAGGCTGAACGGAAGCCAGACCTGCGGCGAGATGTTTACCTTCAGGACATTCACTGTGTC	34.3	0.0279	0.6225	-1.7277	2.3502	10.4877
13097:45360_CL859Contig1-A:f	70PMT	GGAGAGGCATTTCTGCTTATGACCCAAACAGACATCGTGAAAATTATGAGCATTAAGTTGGGCCCAGCGC	34.35	0.0279	-0.7257	-0.4437	-0.282	1.32578
1158:14773_CL1Contig2-A:r	70PMT	GGGACACAGCGGGCCAAGAAAGATTTCGAACAATCACCTCCAGTTATTACAGAGGAGCCCATGGCATCAT	34.37	0.0279	-2.4174	-0.5473	-1.8701	6.48895
4881:10540_CL1Contig8-B:r	70PMT	TTATGGCAGAGTCTACGCGGCTGCTGACCCCTACCACCACACCATCGGCCCCGCGGCGACCTATAGCATT	11.4	0.0279	-2.0471	0.4664	-2.5135	12.3481
DN642640.1-A:r	70PMT	ACGCCTGGAAAACGGCAAGATCAATCCGCAGCGCCAACCCTTCGTGCTCAATGAACTGTTCGATACGTTG	34.27	0.028	1.5997	2.1913	-0.5916	1.80688
20131:17345_CL1Contig1-A:f	70PMT	ATCCGGGAGTTCCTGCTGAGCCTCAGATACTTTCGAATCTTCATCGCCCTGTGGAATGTCTTCATGATGT	34.08	0.0281	0.8257	-0.8549	1.6806	5.36878
20050:5868_49357790-A:f	70PMT	CGTGGGTAGCGATCATATTCCATCCCAAATCCACGGTCTCCTTGGACCAAAAAGGTGTCAATCTGGCCTC	34.14	0.0281	-0.7496	-1.7323	0.9827	2.67166
19646:2636_CL2Contig1-A:f	70PMT	GGTTCGTTCAAACCAGAGTCTGCTGCGCGAAAGCCGCGACGTAATCACCGGAGAAAAGTGCAGAAAATGG	34.07	0.0281	-0.2015	-1.8018	1.6003	4.95452
3922:1348_18109820-A:f	70PMT	CACCTCCCTGGGAATGGAGATGTGTATCAAGAAAGACTGGCCCGTTTAGAAAATGATAAAGAATCCCTCG	33.92	0.0282	-0.1804	-2.7739	2.5935	13.3765
7370:20537_CL1Contig1-B:r	70PMT	GCGCTGGGATTGACCATGCAGAGGAGATGGAGTTGGTGTTGGAAAACTACTACCGATTAGCTGAGGATTT	33.95	0.0282	1.2456	-0.1241	1.3697	3.93417
6958:3302_CL2Contig1-B:r	70PMT	TGAGGAGTTCTTCCACAGCCTGCAGCCGCTGCTCGTCTCTGTGCTCAGCGACAGCACGGCCAGCCTTGCT	33.95	0.0282	0.5126	0.6459	-0.1333	1.14259
DN819591.1-B:r	70PMT	TTGCCTATTCAAACAGAAAGTGGTCGTTGGCAGCTGTTTGGGAACCACAAGTCCACGGGACACTCCGGTC	11.33	0.0282	0.5996	-1.3425	1.9421	6.97338
DN636981.1-A:r	70PMT	TTGGGCGTACTGAATCGTGACTGCCGCCAATCTTCCGACCTCGATCCTCAAGACCCTCTACGCCGAGCAT	33.87	0.0283	-1.3667	0.6807	-2.0474	7.74773
17428:1177_CL3Contig1-A:r	70PMT	CACCCCCAAGATGGGAACTCTGTCCTAATGAAGGCTGAAATGACCACGGTTGATGCAGCTGGGTTTCCAT	33.7	0.0284	-1.4699	-2.2825	0.8126	2.25376
8615:3144_CL1Contig1-B:f	70PMT	CTCTCTTCATCGCCTCCTTTGAAAGTGAAGGTCCAGAAAACCACATGGAAAAGGACAGCTGGAAGACCCT	33.66	0.0284	-0.6974	-1.3893	0.6919	1.99751
8846:13124_CL2Contig1-B:r	70PMT	GCATGGGTGGAGGGGATGTCAGTTCCTTGGACCGTATCTACGGCAATAAATCGCTAGCACTGCTTGTGGC	33.75	0.0284	0.1045	-0.6791	0.7836	2.18934
CV980714.1-B:r	70PMT	GGATTCCGCCAGTGCTCGGTAGCAGTTAAGCCAAAAGTCCCTTGATGAGAGGCTGTGATTTGGAGAGCTC	33.64	0.0285	-0.8885	-2.7867	1.8982	6.67387
16605:19352_47684126-A:f	70PMT	TTCACTAATCAGAGTAGCTTGAACTCCGCAGACTGTCGTTCGCGCTATGTAGCGGCAGCTGCAGGAGGGT	33.54	0.0285	0.3477	-0.8436	1.1913	3.29136
CX955080.1-A:r	70PMT	ATGCGTCCGCCCATGGAATGGCCCATCAGGGCGTAGCGCTGCAGGCCCAGCGCCTGCGCCAGCGCCAGCA	33.42	0.0286	-1.2007	-2.0109	0.8102	2.24836
16250:15889_9605006-A:f	70PMT	CAGAAGGGGAGAAGATGTCAATCACTAAGGCAACTGGGTCTGGGTCGTCTGTTGAAATCATTTGTGATCT	33.52	0.0286	-1.264	0.8434	-2.1074	8.22682
XM_580654.2	70PMT	CATCCACCAGCTAGAAGATCCCTCCGTGTTTCCAGCTGTGATTGTGGAGCAAGTTCCCTACCCCGAATTA	33.5	0.0286	-0.7351	0.343	-1.0781	2.93909
10403:1950_CL2Contig1-B:r	70PMT	CGCACTTGGAATCGGGACCTACCATAACATCGCCTTCATACACCCGGACACTCCCATCATTAAAGCCTTG	11.23	0.0286	-1.3545	0.5433	-1.8978	6.6712
CV984808.1-B:r	70PMT	GGACCTCGTGTGAAACAGAACTTCAGTACAGCACACACTTCTCTGATGGTCTGACCTTATTTGGGAATGG	33.44	0.0286	-2.3627	-0.00538	-2.35732	10.5626
CN654435.1-A:r	70PMT	TTATGGCTGGAGTGGTGAATGGCGATGCCGGCGCGGCTTCGACAGTCTCATTCAAATGAGCACGGGAATC	33.44	0.0286	-2.1404	0.5666	-2.707	14.9843
11655:6144_CL3Contig1-B:r	70PMT	ACAGCGATGCCAGCAAGAAGAGACTGATTGAGGATACTGAAGACTGGCGTCCGAGGACTGGAACGACTCA	33.36	0.0287	-0.07498	0.5392	-0.61418	1.84814
8859:5215_CL1Contig1-B:r	70PMT	AAAAGGCCACAGTGGTGCCAGTGCTGGCTGGCGTGGGCCCGGTTGATCCCCAGAGCCTTAGGCCCAACCC	33.25	0.0288	-0.9338	0.02386	-0.95766	2.60559
16494:18969_CL8Contig1-A:f	70PMT	GAAATGTACACCTTGGCTCTTATGAATAAAAACCTTTTCTTAAGATAAGTCTTCAATAAAATCATCCCCC	11.18	0.0288	0.6423	-1.7324	2.3747	10.7478
11284:45360_16350997-A:r	70PMT	TATGTCTACTGGACCGACTGGGAGACAAAATCCATCAACCGAGCCCACAAGACCACGGGCACCAACAAGA	33.19	0.0288	-1.3675	-0.1577	-1.2098	3.35281
XM_584548.2	70PMT	ACCTGGGAGGCAGAAACCACGTCTGTTTTGGATCTTCTGAGACAGCAGGATGATGTAGAGACCTCAGTGG	33.1	0.0289	-1.973	-0.2201	-1.7529	5.77132
19389:11361_CL1Contig1-B:r	70PMT	AGACAGCAAGATCCTGGCCACTGCGGGCTGGGACCACCGTGTCCGCGTGTTTCAGTGGCGGACGATGAAG	33.13	0.0289	0.3753	-1.7208	2.0961	8.13438
CV978018.1-B:r	70PMT	AGAGAAACCACTGCAATGAGAAGCCTGTATACCACGACTTGAGAGTAGCCCCTGCTCACCCCAACTATAG	33.07	0.0289	0.4012	1.0254	-0.6242	1.86675
DN818414.1-A:r	70PMT	ATTGCGGATTCATGTAGACCACGAAGGCCGCCACGATCGGCGCCAGCGTGCACAGGAACACCAGCACCAT	11.12	0.029	1.091	1.8052	-0.7142	2.04255
12689:24104_CL1Contig2-A:f	70PMT	TATTTAATAACTGCTGGAGCTGTCGCGTGCTCTCCGGGTCGGGGCTGATAGGGGCAGGCGGGTATGTGTA	32.95	0.029	-0.2191	1.5458	-1.7649	5.84099
18473:3240_CL6Contig1-A:r	70PMT	TTAGCTGTTAATGGCGAGACTCTGGAAGGTGTTACACATGAGGAAGCTGTGGCCATTCTGAAACGCCAGA	11.12	0.029	-2.0784	-0.2879	-1.7905	5.99245
CX951889.1-B:r	70PMT	CCTGTCAATACTAGAGCCCTCACAGCATAAAATGCCTGGAACTGTCCCACAGGCTACCCATCAGAGTGAA	32.81	0.0291	0.1356	1.478	-1.3424	3.82822
3846:8169_CL2Contig1-B:f	70PMT	GAGGCAGATGAGAGCACAGGATCTGGAGATGGGCCAATAAAGTCAGTACGCAAAAGAAGAGTACGGAAGG	32.91	0.0291	0.1582	-1.9987	2.1569	8.6443
7314:340_CL1Contig1-B:r	70PMT	GGCCACGGAGGTTCTGAATGAGTATTTCTACTCCCACCTGAGTAACCCATACCCTAGTGAGGAGGCTAAG	11.08	0.0291	-1.0153	-1.5662	0.5509	1.73481
1991:9414_CL1Contig1-B:r	70PMT	AATAGGAGACTATCTGGACATAGCGATCACCCCTCCAAATCGGGCACCACCTACTTCAGGGCGCATGAGA	32.71	0.0292	0.4842	-1.7824	2.2666	9.64655
365:5772_CL2Contig1-B:f	70PMT	CGTCCTGATCAGACATGGGTTCAATGTGATTCCTGTCTAAAGTGGCGAAAATTACCAGATGGGATAGATC	32.71	0.0292	0.6628	-1.3437	2.0065	7.43724
759:6854_CL3Contig1-A:f	70PMT	GTGTAACGAGAGCAGTATTCGGGGCCTGCGTCAGAGAAAATCCGCAAGTGCTTTGAATGGTCCCTTCTAC	32.71	0.0292	0.1346	0.4923	-0.3577	1.43004
20040:6662_CL1Contig1-A:r	70PMT	GCAGTTCCTGCGAGATTCTGTGTTTCTCCGATTCCGTACAAGGGCTTACCGGAGAGCAGCTGAAAAGGTT	32.6	0.0293	-0.606	0.3107	-0.9167	2.50102
NM_001035425.1:Length:1	70PMT	ACAGCCGCCTCCAGAAGCGAGCATTTCAGGGAAAAGGCCCTGCTCTACTACTGTGAAGCCCTAACAAAGA	11.01	0.0294	0.393	1.1381	-0.7451	2.10665
DN641811.1-B:r	70PMT	GGAGCGTGCATCACACATCCTTTGAGACCCACCGCGTCGCACACTTTGTTAACTAGATGCTTCACTTTAC	32.47	0.0294	0.3552	0.8226	-0.4674	1.59584
CK779075.1-B:r	70PMT	GGCTGCTGCCTGGAGCCCAGAATAATGTGTTCACGTGTACTTTCGCAGAGCAGTCAGATAAGCTCGCAAA	32.55	0.0294	-0.9267	0.7419	-1.6686	5.30474
6929:7175_17037815-A:f	70PMT	TCTCCGGGAGGATCAGTTGGAGCCAGTTACCAAAGCAGCACAACAGGAAGAATTGGAAAGAAGGAAGCGC	32.56	0.0294	-1.2487	0.6012	-1.8499	6.35918
9160:37651_37712086-A:f	70PMT	TGAAGCGAGAGGCTGAGACCCTTCGAGCAGAGCTGGAGGCCCAGGCCCGGAGGCTAGAGGCCCGAGGCAC	32.5	0.0294	-0.618	-1.0111	0.3931	1.48157
90:45360_CL166Contig1-B:r	70PMT	AGGACAACATGGAAGATCCCCCGCTGCCCAAGGGGGCCTGCGCAGGTTGGATGGCAGGCATTCCAGGGCA	32.43	0.0295	-0.742	0.6564	-1.3984	4.04872
CK727982.1-B:r	70PMT	CCAGTCTGTCTCCCATGTCTTTCTTCTTCAGCTTTCAGAAGGAGGGGATGGTAGGATCTGAGCTTAGAAG	32.38	0.0295	1.7149	2.4788	-0.7639	2.14663
9882:45360_CL257Contig1-B:f	70PMT	AGCTACATGCCCACTGTGGTCTTTGAGATCAATGGCAAAATGTACCCACTGACCCCCTCCGCCTATACCA	32.3	0.0296	-2.2447	-0.448	-1.7967	6.02972
5984:26201_11441755-A:f	70PMT	CCTGGGATAAAGTGAAAGCCACCAGCTACATCCTGCCTCCTAACACCGTGTCCCTGACACATGCCAAGAA	32.31	0.0296	-0.8938	-0.03154	-0.86226	2.36851
7769:7759_CL1Contig1-B:r	70PMT	AATGGTACCTGCACGGAAGGAAGCAGCTGTAAATTTGCACACGGCAACGCTGAACTTCATGAATGGGAAG	10.96	0.0297	-0.7823	0.6998	-1.4821	4.40218
16843:20081_28311500-A:r	70PMT	ACGGTTCTGCGGGGGTTATCTGCTCAACTACCACAGGATTACACAGTATGGGTCTGCCTCTGATCATCGT	32.13	0.0297	1.0755	1.702	-0.6265	1.87105
CK816808.1-B:r	70PMT	GAAGGTATAGCCCCTTACTCTGCCGGTGTAAAGCAGTCACCCCATTTTCCTTAAAGAAGGGCCAGCCAGA	32.19	0.0297	-2.367	-0.7969	-1.5701	4.80713
9080:3743_CL2Contig2-B:r	70PMT	TTGTCCAGCTTTATGGAAGCCAGGTGGCTGGAGAGGCCCTCGGTGTGAGCAGAAAAGTGGGGTCTGAAGA	32.21	0.0297	-2.3298	0.5926	-2.9224	18.5858
1131:4783_CL1Contig2-B:f	70PMT	ACTGACACCATTGATTTTGGCAACTCAGAAGCAGTTTAATCACACACACATCTGTGCTGGAGCATCTGCC	32.03	0.0298	-0.9166	0.6562	-1.5728	4.82013
8269:23610_CL1Contig2-B:f	70PMT	CAAGAAAGGACAAAGGCAATCCCCAAATTCTGAATTTTGAGCCAGCCCAACCTCAGGCTAGCTGTTGAGA	32.12	0.0298	-1.4088	0.8337	-2.2425	9.41684
13454:45360_60447161-A:f	70PMT	CCAGTGAAAGGTCAAGGTCCAGTGAAAGGTCAAGGTCCAGTCAAAGGACAAGATCCAGTCAAAGGTCAAG	32.02	0.0298	1.1416	-1.0468	2.1884	8.92093
16532:3569_CL1Contig1-A:r	70PMT	GCTGGAAGCTGCAAATTCTCTTACACCCAGCAGTGAACTTACCAGCCAGGGGCAGAGTGACCTCAGTGAT	10.93	0.0298	0.1795	-1.801	1.9805	7.24637
12065:25873_CL1Contig1-B:f	70PMT	TATCGCAAGAGCTGTGTGGACATGGTTATGAAGTGGTTGGTGCCTGAGAGCAGCGGCCGATACGTCAACA	32.01	0.0298	-1.17	-0.03089	-1.13911	3.12399
10152:44308_CL3Contig1-A:f	70PMT	TGTGCTGCAGGCCTACAGAGCAACCAGTCCAAATTGGAGCAGGAAGACGGAGGGCTCCAGGAGGAAGGTA	32.08	0.0298	-0.2057	-1.3358	1.1301	3.09597
2558:16024_CL3Contig1-B:f	70PMT	CAGGGGGGATCAGTCCTTGCATTATCATTGAAACACCCCACAAAGAAATAGGAACAAGTGACTTCTCCAG	31.9	0.0299	0.00352	1.1809	-1.17738	3.24586
CX954847.1-B:r	70PMT	CTCCAGGGAAAGAATAAGGGCTTTAAGGTTTTTTTTCCAGCGAAAATTTTAACATAGGTTCTCATGTACT	31.79	0.03	0.1297	-1.2697	1.3994	4.05277
15083:1471_CL6Contig1-B:f	70PMT	GACCCGGAAAGAAGCAACTGAAATGCTCGAGAAGAACCCTTCCATGGGAAATATGATCCTGAGGCCTGGC	31.7	0.0301	-1.636	-0.08766	-1.54834	4.70366
DN640948.1-B:r	70PMT	GGGAAACCCCAAATCAATAAGGATAAGTCTGTTTCCAAAACCCACTGCAGTCATTCTTGAAACCCTGATC	31.68	0.0301	-0.1632	0.7489	-0.9121	2.48955
5877:196_CL1Contig1-A:f	70PMT	ATGCAAGGCAGAGGAGCTGCCCATGGACAGTGGTACAGGGGCCAAGCTGGGAGAGACTGTGCTTATCTCT	31.63	0.0302	-0.2027	0.6034	-0.8061	2.23916
1908:4997_CL1Contig2-B:r	70PMT	CCGGTACAGCTCTTAGAGCTTTGGAAAACGCATCCATACTCACCTCCAGTTCAACGGCAGAAGACGACAG	31.6	0.0302	0.9118	0.3801	0.5317	1.70182
16679:45360_CL1257Contig1-A:r	70PMT	GACAGACTGCCATGTGCTCCTTCACCTATCACTCAAGGAGACTGCAAACAGCTAGGCTGCTGCTACAACT	31.6	0.0302	0.5651	-0.7062	1.2713	3.56548
17013:6634_CL1Contig1-B:r	70PMT	AATTCATTTGAATTTGAAAAACGTAGAAATGAACCTGTCAAATACCAGCGAGAACTGTGGAATAAAACCA	31.52	0.0303	-0.2825	-0.7468	0.4643	1.5909
5633:19007_29262670-A:f	70PMT	ATTCCACTTGCATTGGCACCTCCAGAGGAAACAAAGTGAACCTCACCATCCAAGGGCTGAGGGCCATGGA	31.45	0.0304	-0.2867	-1.4305	1.1438	3.13867
CX953960.1-A:r	70PMT	CAAGCCCTGCGGGATTTGCACGAGCAGTACAGCCATGAGTGAAGCGCTATTCGCCACCTTGCAGCAATTG	10.78	0.0304	-2.5311	-1.4749	-1.0562	2.87542
6909:45360_45468473-A:f	70PMT	CCCAGAGTAGAGGTGGACCACTTGTTGGATGAGCCAATATTTCCTTTAATCTGACAAAGGCCAAAGCGGG	31.44	0.0304	-1.2004	-0.2836	-0.9168	2.50127
4821:11708_11706156-B:f	70PMT	GGTGGCAAGTTTAACTGCCATCCTAAGGACAGGCACAGTGAAGGTGCCCAAACCCATCAAGGTCCTTGAC	31.45	0.0304	-1.6483	-0.1397	-1.5086	4.5204
196:149_CL1Contig1-B:r	70PMT	CTCCATCTCTCTGCACTGTTGGACATGGTGGACATTTGAGCCGCTGGAACTGAGAAAGGGTCCAGAAGAT	31.26	0.0305	0.1149	-2.8725	2.9874	19.834
15773:22573_CL1Contig1-B:r	70PMT	AAGCAGTTCCTGCTCCTACTGGTGCTCCACCAGGTGGTCAGCCAGATTATAGTGCAGCCTGGGCTGAGTA	31.17	0.0306	-2.1176	1.2558	-3.3734	29.1776
1898:569_CL1Contig1-B:r	70PMT	TGGGCAAACAGCAGCCTGGAGCTAGCCAACTTCAGGGAGCCCAACAGCACTGCCATGCTGGCCAACGGAT	31.17	0.0306	0.2879	-1.5763	1.8642	6.45077
1421:30479_CL1Contig3-B:r	70PMT	AGTCTACAAGCCCCCCGGGCTAAAATGGAAGCATCTACGGGATACCGTGGAGCTGCAGCTTCTGAAAGGT	31.11	0.0307	-1.3481	-0.0068	-1.3413	3.82401
18958:7328_CL1Contig2-B:r	70PMT	GCAAGAAGGATGCTGTTGTACCTTCTGGAGGCTTCTTCCCCACCATTGGGATGCTGAGCTGTGGGGAAAA	31.06	0.0307	0.9003	-1.165	2.0653	7.88766
CO000134.1-B:r	70PMT	CAGGTTCTTTTTAGCACACCCAAGTCCCACCCTCCCTACCCCCCAAAAATGTGATATCTGTACACAACTG	31.01	0.0308	1.1764	1.8336	-0.6572	1.92938
CV980607.1-B:r	70PMT	TGTTTGTACACTCAGATGGAGAGCAGTCCCAGCAGCAGAAAAGAAGTACATAAAGCCACGATCCCCCACT	10.68	0.0308	-1.0476	0.7442	-1.7918	6.00024
369:14112_CL1Contig1-A:f	70PMT	TTGAGTAAAGTACGATTCCCTCTTGGGGCTGCCAATTCTAAGGGTAGGAGACATCACCGAGTGCTGGGAC	31.02	0.0308	-0.08343	-2.2911	2.20767	9.0945
16693:726_15379031-A:f	70PMT	GCACCCAAGTTGGTCTTTGACTTGGTCTCTGGAAAGAACACCATTTCCTTCAGTGGCTGCATGACTCAGG	30.86	0.0309	0.5712	0.01609	0.55511	1.74213
CK728095.1-B:r	70PMT	TTGAATATAAGAAAGAATTTATACAAGAGTGTTATTTAAACCTATTAAAAAATAAATGTATATAATTTGT	30.86	0.0309	3.1748	2.2109	0.9639	2.6219
6097:1762_CL3Contig1-A:f	70PMT	TTTTGACTTTGAAAGTGTGGAGAGCACTGTGGAGAGCTCGGTGGACAAATCAAAGCCCTGGAGTCGGTCC	10.67	0.0309	-0.337	1.7667	-2.1037	8.19644
6387:9407_CL1Contig1-B:r	70PMT	AGGGCCATAGGCATGACCCTGCAGTACACGACCCCGGGGGCGGAGGGGCTGACGCAGCTGACGCTGACAG	10.65	0.031	-1.4034	0.4901	-1.8935	6.64258
17829:30772_60443516-A:f	70PMT	CATGAGCTGACTAAACTTCCTGCTTTTGTGCGTGTTGTATCAGCAGGAAATCTTCTAAGCCACGTTGGTC	30.75	0.031	2.2342	1.5879	0.6463	1.90847
DN642945.1-B:r	70PMT	CCCGGATCTCCCGCATTGCAGACGCTTTACATTCTGAGCCACCAGAGAAGTCTAAGCAAATATTGGGCAG	30.81	0.031	0.9547	1.9199	-0.9652	2.62531
19414:19251_CL2Contig1-A:r	70PMT	CTCTTTGTGAGCCTATTGCTTTGTTTTCCTCTCCTCCAAACCTTTGCTGTTAATAAAGCCAGCTTCTCCT	30.79	0.031	2.5576	2.0181	0.5395	1.71515
4360:4200_CL1Contig1-B:f	70PMT	TATCTGGACGAGCTGGGCTTCACTGTATTTGCCGGAGTTCTGGATGAACAGGGGTCTGGAGCAGAGGAAT	10.62	0.0311	-0.8379	1.0372	-1.8751	6.52147
2218:33127_CL1Contig1-B:f	70PMT	TTTGTAGAAGAAAGAGACTGGAGAGTGACTCCTACAGCCCACCACACGTCCGCCGGAAACAGAAGATCAC	30.71	0.0311	-0.7599	-0.3779	-0.382	1.46521
18746:4775_CL1Contig2-B:f	70PMT	AGCACCATCTTGCTCCTCAAGATAGCCCTTTTCTTGGCACACTGCTGAAGGCAGAAGGAGATGTCAGCCC	30.58	0.0312	0.3773	-2.9025	3.2798	26.5705
4021:5773_CL1Contig2-B:f	70PMT	CTACGGTGTCTGTAACATGTGATACAAAGTAGACATTTTCTACATCCTCATGAATAAACACCTGTCGCCC	30.56	0.0312	3.9272	4.134	-0.2068	1.22974
18953:27496_CL1Contig1-B:f	70PMT	TACCACTGAAGGAAGGTTGCCCTTAAGAACTGAAAGAACCTGCTATTTGCGCGACAAGTTCAAGCATGTG	30.52	0.0312	-0.5672	0.207	-0.7742	2.16886
18166:31304_CL2Contig1-B:r	70PMT	CCAAACCTTACTGCTGGTGGCTTGCTCACAGGACATCAAAAGCCACAACAAAGTCAGCCAAAAGGCCTGG	30.46	0.0313	0.3041	-1.6625	1.9666	7.14634
11587:7897_10763375-A:f	70PMT	CCAGAGGTTCATTCCTGAGCTCATCAATTTTCTCGCTGGGATTCTTCACATGGCAACTCCCAACAAGCAG	10.59	0.0313	-1.2197	0.9392	-2.1589	8.6616
DN637299.1-B:r	70PMT	CCTCAACACTGAGCAGCCCACCTTTGCCTGTTGTCAGCGTCACACTTCCAACTACATCCTCCACTTAAAC	10.57	0.0313	-1.8637	0.7701	-2.6338	13.9266
CV984008.1-B:r	70PMT	GCCTTTCTCCAAGAGCTGGAAGATTTGGAACTGGGTATTTAAAGATTCACAGAAAGCAAGCTGGTTACCA	10.55	0.0314	-1.0147	0.5899	-1.6046	4.97587
CV983901.1-A:r	70PMT	TGCCGCCGGCGCGCGAGATCTGGCCGGAGATGTACAGCAGGTTGCCCTCCTGCACGAAGGGGACGTAATT	30.4	0.0314	-1.0889	0.1944	-1.2833	3.60853
12164:11165_CL1Contig1-A:f	70PMT	GACCGAGCCCGAAACACCGGAGTCATCTCTTGTACCGTGTGCCTAGAGGAATTCCAGACGCCCATCACTT	30.28	0.0315	-2.3156	-0.08021	-2.23539	9.35013
NM_001024566.1	70PMT	GCAGGAGCTGGAGTCACCAACCTGAAGGACAAGAACGAGGGAGACTCAATAAGTCCGTGCCTTACTAGGA	30.23	0.0315	-1.6677	0.8471	-2.5148	12.3641
3428:35384_CL5Contig1-A:f	70PMT	GTCTCTTCCTGAGGGAAAAAAAGGAATGAAAAAGAAATCTAAATTGTGCAAATAAAGATTGTAAGTGCTC	30.23	0.0315	1.2377	0.9254	0.3123	1.36656
4212:5999_CL1Contig2-B:r	70PMT	ACAACCTGCTGCAGGTGAAGATGCGCAAGCGCTACAGCGTGGACAAGTCTCTCAGCCACCCCTGGTTACA	10.51	0.0316	0.2733	-1.5535	1.8268	6.21397
4868:13752_11699532-A:r	70PMT	GGGGGGGGTGGGTTCTGTCCTTGTGCCCCATGATGGGGCAGCCCCTTCTTATTTTATACAATAAACCTTC	10.52	0.0316	1.5825	0.8096	0.7729	2.16604
12478:21898_CL1Contig2-B:r	70PMT	TAAGCAGGGAGCCACGGCGAGACGAGCTGCCCGAGGTAAATGACCTGACTCTGGACGGAAATCCCTTTCT	30.16	0.0316	0.144	-2.0141	2.1581	8.65468
1919:45360_CL345Contig2-B:r	70PMT	TGGGGTCAAGCGCATCTCTGGCCTCATTTACGAGGAAACTCGCGGGGTGCTGAAAGTGTTCTTGGAAAAC	30.16	0.0316	0.819	1.4225	-0.6035	1.82851
6468:20586_CL1Contig1-B:f	70PMT	TTGAGGCTGGCTACCCTGGTGTCCTCTCCACGCGGGACAAGTATGGCCGAGTGGTCATGCTCTTCAATAT	30.2	0.0316	1.0468	2.6283	-1.5815	4.86224
9558:24348_CL1Contig3-B:f	70PMT	CACCAACACCTCCATCCTTGGATGATTCCTCTTCCATCCTGGATTTGTTCCTAGGACGTTGGTTCCGGTC	29.95	0.0318	2.439	1.7172	0.7218	2.05813
2209:16959_CL1Contig1-B:r	70PMT	GACCTGAATAAAGTGGCGGATGCCTGCTTGATTTACCTCAGTGCCAAACAGCCCGTGAAATTACAAGAGG	10.46	0.0318	-0.9745	0.2466	-1.2211	3.39092
5589:1539_60973014-A:f	70PMT	TTCAGTCTTGCAGGCTTACCTTGAACCTGAGCTCTGTGACTTCGGCATGTAACCATCATCCTCGACACCC	29.99	0.0318	-1.3004	0.1714	-1.4718	4.35707
15818:4500_CL1Contig2-A:f	70PMT	ACGAGCACCACCCGGAAGTCAAGGCTGATGGATACGTGGACAACCTCGCAGAGGCCGTGGACCTGCTGCT	29.73	0.032	-0.7324	0.8165	-1.5489	4.70629
CX954782.1-A:r	70PMT	ACGGTCAAGGACAGCGGCGATCCCCTCAAGGAAGATCCGGTCGCCCACGTCGAGAGCAGCTGCGTCGGCT	29.76	0.032	-1.2217	-0.03781	-1.18389	3.26706
10783:28708_CL1Contig1-B:r	70PMT	GAAGCTGGGCAGAAAGAGCGGAAACGAGAAGATGCGATTACACAACAGAACACAATGCAAAATGAGGCTG	29.77	0.032	-1.897	-0.2742	-1.6228	5.06726
4691:25623_CL1Contig2-B:f	70PMT	AAGAGGGAGTACACAAGCCCGCTGGCCCACCCACAAGGAAGAAATTCCTCATTCCTACGGACGAGGATGT	29.68	0.0321	-0.8812	-0.427	-0.4542	1.57491
19812:20800_51823697-A:f	70PMT	TGCCCCACAAGTTCCTCTGGTCCCTTTAGTCCCCAACTCAGGGCCAGAGGTCCTGAGGAGGGAACATCAT	10.41	0.0321	0.1172	-1.574	1.6912	5.42599
XM_583635.2	70PMT	ACATTTCCAAGAAAAAGTCGCAGGTGCCCGAAGGGGCTCGCAACACATCATCTGAATTTCTCCGACCGGG	10.38	0.0322	0.461	-1.7356	2.1966	8.99438
11891:27893_CL3Contig1-B:r	70PMT	GCTCCAGCCTACACAGAAACGTGTTATACTCCAAGTGGTGATGCTCAAACCACCACCCTGAAATCCGAGG	29.53	0.0322	0.08199	0.596	-0.51401	1.67198
865:14796_CL1Contig1-B:f	70PMT	TGAAACACCTTACCCGGGACTGGAGAACCACAGCTCACGCCTTAAAGTACTCAGTGACCCTGGAGTTGAA	29.53	0.0322	-2.2028	-0.7629	-1.4399	4.22027
CK729178.1-B:r	70PMT	TGTGTGTAAGATGCGTTTGCTTCTTTTGATGGCTCTGTCTGATTTTCACCTTTACCGCTGCCTCGATGGC	29.58	0.0322	1.4715	-1.1753	2.6468	14.1088
6085:19117_CL1Contig1-A:f	70PMT	CTCAGTTGTGGAGTATTCCAGATTGGGGCCTGATGTTTCAGTTGAGGAAAATTGCATCATTAGTGGTGCT	10.36	0.0323	-1.1034	1.128	-2.2314	9.3129
6787:13337_CL8Contig1-A:f	70PMT	CTGCTTCTCGGCCCACTATATCTACCATTTGCTTGTAAGTGGATACAAATTCACCGAGGAGAGCTGGCCC	10.36	0.0323	-0.9984	1.9533	-2.9517	19.1385
128:13597_CL1Contig1-B:f	70PMT	TACGAGGAGGATATTAAAACAGAGATTCCGGGAGAGGGGCTCAATAGCAAAGAGCATTCAGAAGGTGGAG	29.36	0.0324	-0.5325	-2.2497	1.7172	5.56891
CV978255.1-B:r	70PMT	TTGTTTTCCAAAATGCTTAAGTGCCCACAGCACCTTGGGGTGGAGATGCGGGATGGGGGTAGGGAAGTGA	29.35	0.0324	1.0624	0.5659	0.4965	1.64296
14490:10066_18532569-B:f	70PMT	ACCCCTCCCACCATGGCACTCCACACACCACCATCAACTGGGGGCCCCTGGAGCCTCCGAAGACCCCCAA	29.29	0.0325	-0.9482	-3.1586	2.2104	9.11936
18410:4256_12281668-A:r	70PMT	CCCAAGTCGCATCTGTATTTATGCCTTGGGTGTGGCCTTCACGTGGAACTGGTATGACCTCGATGGTATC	29.24	0.0325	1.9015	-0.3365	2.238	9.37456
16257:22668_CL6Contig1-B:r	70PMT	CCTCTAGGGTGACTCTAACCATCCATTAAACCATACATACGCCTTAAAGGACTGAATACACCACTTCTCC	10.32	0.0325	0.3021	-1.2219	1.524	4.59055
DN640618.1-B:r	70PMT	CCTGTTTATATTTTCTTTGTATATTTTTTTACAGCCATTTTGCTGCCTTCTGTACTCTTTACCCTCCAAT	29.24	0.0325	3.0181	2.09	0.9281	2.5297
CO000052.1-B:r	70PMT	GCCTGAGGCACAGACCCCTTTGCATTCACAGAGAGGTCATTGGTCATAGAGACTTGAATTAATAAGTGAC	29.27	0.0325	1.1805	-1.1094	2.2899	9.87395
15910:14391_CL1Contig1-A:f	70PMT	CTCAGTGGTGCGGGGTACAGAGTATCAGCGGCCCTTGAAGAAGCCAACAAGATGTTTCTGAGAACCTCCA	29.16	0.0326	0.5781	-0.9793	1.5574	4.74646
19852:1501_CL1Contig1-B:r	70PMT	ATCCTATCAAGGTCTCATTTGCTACTCGGCGAGCAGACTTCAATCGGGGTGGTGGTAATGGTCGTGGAGG	29.1	0.0327	0.7385	-0.4689	1.2074	3.34478
7983:672_CL1Contig4-B:f	70PMT	CTCCCACCGAGCCCCTCTTACCCTACGCGTGTCTGCTCCCCTTGTTCTGTAGCGTTTGTACATAATAAAA	29.07	0.0327	1.4723	0.4756	0.9967	2.70933
16974:1500_CL1Contig2-A:r	70PMT	GCAGAGGCTACCTGGATTAAGAGAAAATTAATTTCATCATTCATATGTATTTATATTTATAGATCCCAAG	29.09	0.0327	0.7077	-1.2901	1.9978	7.37282
1900:5319_CL2Contig1-B:r	70PMT	ACTATGCCCATCTTACTGTTCCTGATAGACACGTCTGCCTCTATGAACCAGCGCAGCCATCTGGGCACCA	29	0.0328	0.4627	-0.03159	0.49429	1.63933
13417:5925_10067050-A:f	70PMT	CTGTACGGACCCCACCCATGATGCTGAGTTCTTAAAAAACCTGAATGAATTCTTGGACGCGGAGGATCGC	10.27	0.0328	0.9141	-1.4424	2.3565	10.5539
2012:45360_CL1104Contig1-A:f	70PMT	CACGGAAACTCGTCCCTATCAAACCCGCCCCTCTCCCTCTCAGCCCCAGCAAGAATAGTTTTGGAATCTT	28.93	0.0329	0.3382	1.7928	-1.4546	4.28277
CX952814.1-B:r	70PMT	CCCCTCCCAGTCCCCTTTTCCTGCAATTATGTAGAGCAAACAAGAGCAGCTGATGGGAAAGGAGCTGCTA	10.23	0.0329	-2.1908	-0.2144	-1.9764	7.21672
15260:11219_7056027-A:f	70PMT	TCTCCTCTTCTACTGGTGGCTGGCAGAGCTGATGGTTCATCTCATGTACATGCACGCCATCTACAGCAGT	28.9	0.0329	-0.9351	0.0766	-1.0117	2.75027
1407:37762_CL2Contig1-A:f	70PMT	AACAGACCAAGTGGTGGGCCTCGGCCTCGTCGCCCTTAGCCTGATCATCTTCACTTATTACACCGCCTGG	28.83	0.033	1.6533	2.3103	-0.657	1.929
DN642739.1-B:r	70PMT	CCTGTAGTGGACGTCATCGTTGCCTTAAATAAATTTGGCCTCAAGTCAGAAGGCTTTGCAGTGGGCAGTT	28.81	0.033	-1.7169	-0.6504	-1.0665	2.90519
CX953273.1-B:r	70PMT	CGTCTTTTCTTGGTCTGTTTTGGTCCCCTCCCTCGTGGGCTTGTGCTTGGGATCAAATCTTTTTGGCCTG	28.86	0.033	3.3521	2.7264	0.6257	1.86955
DN640551.1-B:r	70PMT	GTGGCACACACTGGGCCAAAGAAAAGCTGCCTTAGAAAGGTATGAATGAGGACTCGAGGGTGAACAAGAG	28.78	0.033	-0.882	0.8443	-1.7263	5.61982
8753:12616_CL1Contig3-A:f	70PMT	CTCACGAAAACAGCGGAAGGAACGCAAGAACAGAATGAAGAAAGTCAGGGGGACTGCAAAGCCCAACGTT	28.74	0.0331	0.3091	-1.6532	1.9623	7.11567
15671:5134_28290618-A:f	70PMT	CTGGGTCAACTCAGAAGTGGTAGAAGCATAGAAAAAGTGTCTTTTTACCTGGGATTTTCCATTGGAGGCC	10.2	0.0331	0.3286	-2.0111	2.3397	10.3781
14415:29348_CL5Contig1-B:f	70PMT	GTGAGGAACAGCTGCCAACCTGTGGCAAGCCAGGTGGAGATATCCTTGTCAATGGGACCAAAAAGGCAGA	28.68	0.0331	0.1795	-0.6044	0.7839	2.19
868:41515_CL1Contig1-B:f	70PMT	GCAAGTATGGTTATGGGAAAGCCCCGTACATCTTGCCATTGCAGACAGACTCTGCACACCCACCCCAGAG	28.66	0.0332	-2.2222	-0.3949	-1.8273	6.21708
10425:28633_9699601-B:r	70PMT	AGCTTCGCAACCTCACCAAGGGCGCCTGCTACCTAGAGCAGGTGGAAGTGAACTACTGCAGCGGGCACTG	28.57	0.0333	1.0974	2.3562	-1.2588	3.52119
18143:17405_CL1Contig1-B:r	70PMT	CCAGAGTGTGAAAGTTACAGACAGTGGCATAAATGCTTTATTTGCTATTTTGCGTGTCAGAACTGAAGAG	10.16	0.0333	0.1796	-1.9908	2.1704	-11.0846
10208:45360_CL220Contig3-B:f	70PMT	GCTGGAGGATAAGAAGAAATCCCTGGATGACGAAGTGAACGCTTTCAAACAGAGGAAGACGGCGGCTGAG	28.57	0.0333	-2.2114	-0.5664	-1.645	5.18101
10058:17739_9711163-A:f	70PMT	GAGCATGAGAACCTTGGATGTCAACGCCTAACAGACTCTTGAGACCAGCCACCAAACCACAAAAAGCGAC	10.15	0.0334	-0.1108	0.7719	-0.8827	2.41742
9458:9452_CL1Contig1-B:r	70PMT	GCTCACATTGCGGGTGGATTTGCTGGAATGTCCATTGGTTATACCGTGTTCAGCTGCTTTGATCAGGCAC	10.14	0.0334	0.2075	1.1788	-0.9713	2.64138
9169:18368_CL1Contig1-A:f	70PMT	AGAAATGCCAGTTCCTTCTGTCTTGGACCAACGAAAATGAGGACGCCCTCACACCCCTGGCTTTAGACTG	28.38	0.0335	-0.04182	-1.636	1.59418	4.92429
7171:35384_28154902-A:r	70PMT	AGGGGAGCATCTTTCTCCAGATCACTGGCTTGACCTTTTTCGTCTTCTTGGCCTTCCGAGGGGAACTAGT	10.12	0.0335	0.716	-2.3185	3.0345	20.7906
14717:24885_CL1Contig1-C:f	70PMT	CTTGGCACTCTGCACCCATGTCTCTCACTTCCAGTCATGCTTTGTTTCTTCACATGACGACCAGAAGTGC	10.12	0.0335	1.4949	0.6541	0.8408	2.31822
5970:2596_CL2Contig1-B:f	70PMT	TCATCATGGCTGGAGACTGCCTGAATATACCCTTTCCCAGGAGGGAGGACCTGCTCATAAGAGAGAATAC	28.35	0.0335	-2.3344	-0.3123	-2.0221	7.55417
DN640379.1-B:r	70PMT	TGCCATCTTGTTAGTTATGATCCCACCGTTTTTAAGTTCCCAGGAGGGGATTCTCTAGGGGAGGTGGAAG	28.37	0.0335	2.242	1.9206	0.3214	1.37906
9612:9065_CL1Contig3-B:r	70PMT	TGGCACTCGGCAAGGAGACGTCATGCCCAATGCCGACTCGACTTGGTATCTGCGAGTAACCCTGGATGTG	28.33	0.0335	-1.125	-0.9276	-0.1974	1.21823
229:1314_47681623-A:f	70PMT	CCCCCAAAATCTTGAAAGCTATGGTGTAGATCCTGGAAGAATCGGTATCTCTGGAGACAGTGCTGGAGGG	28.24	0.0336	-2.1868	-0.151	-2.0358	7.65838
15373:45360_CL524Contig1-A:f	70PMT	CAACCTTATTCCAACTCCCAATGTGAAGAGAACTCGTGATATAAAACCATGGGAATGCAGAGCATGTGGG	28.18	0.0337	0.5405	1.7626	-1.2221	3.39431
4724:19605_CL10Contig1-B:f	70PMT	GCTCCCAGAACAGTCTGGTGGAGATGCTGTTTCTCCGGCTGAGCCTTCCGGTCCAGTTCCACCAGCACTT	28.22	0.0337	-0.06506	-2.1632	2.09814	8.15099
DN638004.1-B:r	70PMT	GGGAGGTGTCATGAAGAATCGAGTGAAGCGCAGGGATCCCTCTGGAATGTTTCCTTCGGGTTCCACCCGA	10.07	0.0337	0.5744	-2.1403	2.7147	15.1001
10612:8992_CL1Contig1-A:r	70PMT	GGTGGACACATCGCTTCCAACCTTTGTAGCTTGCCTACTTTTCCCGAAGAACTCAAGCCTCTTTGCAAGG	10.07	0.0337	-0.9185	0.5761	-1.4946	4.45755
9432:25155_CL1Contig1-B:r	70PMT	TTGAAATTCTACCTAGATCCTCAGAGAAGGCTCCCTTGCCCCTGTGTTCCTCCCAGGCCCAATTGGACTA	28.08	0.0338	0.9325	-0.00798	0.94048	2.56121
CX948779.1-B:r	70PMT	AAGTTGTATTGTTAGCTTAGTTCTTGTGAACAGTGTGGAAAAGTTAAGCCATGAGGAGAGCGATTTAACC	10.04	0.0339	-0.9184	1.099	-2.0174	7.51875
18885:15258_6853587-A:f	70PMT	AGGTCCTTCAGTATAGGGGAAGCAGTGGAGGAACTTGTGGGACCTGATGGACAAAAATGGGCTGATATGG	28.03	0.0339	-1.0471	0.6627	-1.7098	5.52786
19158:23728_6961549-A:f	70PMT	GCATCGCGACATCAAGACCAGAACAGTGTAGCCTGCATCGAAGAGAAGTGCTATGTGCTGACCTTTGCTG	10.04	0.0339	0.4368	-1.8142	2.251	9.49723
16783:18661_C0005916b19-3-A:r	70PMT	GGAGATGGACCCTGTAAAGGACATTCTGATCCTCTCTGTGCTGAAGCAGATGTTCCGGGCTACAGATGAC	28.03	0.0339	-2.1351	0.5204	-2.6555	14.2321
10393:15889_CL4Contig4-A:f	70PMT	GGGGGAGCCTCCAGCAGCTCTTCTATTCTTTTAGTGCTGGCCAGATAGAACCTAGGGAGTTCCAGAACTT	28	0.0339	-0.06238	1.3554	-1.41778	4.12795
CN998629.1-A:r	70PMT	AATTGAGCGTGGTTGACGCGAAAGCGTGCTTGGCAATGTGGGCACTGGGTGACGAAACTGTCGGTCATGC	27.93	0.034	0.3459	0.8368	-0.4909	1.63379
16402:18717_CL1Contig1-B:f	70PMT	GTAGAAGAAGTAGATGTTGGAGAAACAGCCCCAAGAACGGTGGTCAGTGGCCTGGTGAATCATGTTCCTC	27.95	0.034	0.6362	-1.6444	2.2806	9.78255
2687:9083_CL1Contig1-B:r	70PMT	GTCTGCAGCGAAGCACTCAGTTACTTTCTTACTCTAACGTCGGAAAGTCATCGGGAAGCCTGGACTAACT	27.88	0.034	0.8087	-1.0087	1.8174	6.15583
14237:16410_CL1Contig1-B:f	70PMT	TGGTGGGAATGCAGTGGTAGAGTTAGTGACTGTCAGATCATTCGACACATCCCTTGTGAGGAAGACGAGG	27.9	0.034	-0.8623	-1.6594	0.7971	2.2191
10869:11001_CL5Contig1-B:f	70PMT	CCTGAGAAATGGGAGAGATACTGGGAGAAAATGCTGTCTGTGTGTCCGTCCTCTGTGGTCCTGTCACTCA	27.86	0.0341	-2.2009	-0.04251	-2.15839	8.65719
DN822299.1-B:r	70PMT	GGTGACGTCTTTTTTCCTGTTCACCTTTTGGAGTTGTACCCATACGGCCTTTCCTCCTTACGTGTGTGAG	27.8	0.0341	0.4531	1.3603	-0.9072	2.47738
15067:947_CL5Contig1-A:f	70PMT	GGACCCACAGCAGCGGTACACTACAGAGCAAGTATTAAAACACTCATGGATAACCCACAGAGATCAGTTG	9.99	0.0342	-1.995	0.6768	-2.6718	14.466
14535:3846_CL8Contig2-B:f	70PMT	AGTGGAAGCAGTCCTCCTACGCGGGAGACGCTATCATCACCGCCGTGGGCCTCTATGAAGGGCTCTGGAT	9.96	0.0343	-1.4776	-0.01628	-1.46132	4.31165
12334:20270_CL1Contig2-B:f	70PMT	GGGAAGCTGACTCTACTCTGTGATGCCAAGACAGATGGCAGTTTCCTTGTGCACCACTTTCTCTCCTTCT	9.96	0.0343	-1.1295	0.6712	-1.8007	6.05388
DN641439.1-B:r	70PMT	CGGTTTCCAGCAGCTGTACTTCCTTCAGCAGTCTACCTGGTACTACATTGAAAGGGAAAGTCACCATTGT	27.58	0.0344	2.1022	1.5203	0.5819	1.78944
8215:26231_10122496-B:f	70PMT	GAATGGTTGCCAACATGACAATGATGCTGCCGTGAGATGCAACATCCCTAACATGGGCTTCCAGGACCAG	27.56	0.0344	-1.2289	0.9097	-2.1386	8.48755
15624:34399_CL2Contig1-B:r	70PMT	ATGGGCGGACAGTGGCCGTGAAGGTCCAGCACCCGAAGGTGCAGGCTCAGAGCTCAAAGGATATTCTTCT	27.48	0.0345	1.4536	-0.04704	1.50064	4.48456
5217:6080_CL1Contig2-B:f	70PMT	CCTCTTCCTCTTTGATAGACGAGGCCGTGGTGTAAATGGAAGAGAGGACGAAATAAAACTGAATTCCATC	27.53	0.0345	-0.3223	0.7824	-1.1047	3.01832
8440:14074_CL1Contig1-B:f	70PMT	CTGCACTGCCTGAGGGAAGCAGCGGAGCGTGGCAATGTCTATGCTCAAGGGAATCTCGTGGAATATTACT	27.53	0.0345	-1.9767	-1.4715	-0.5052	1.65732
2022:13082_CL1Contig2-B:f	70PMT	GCTGCAGTTCATGGAGCTCGTTTCAAAGGGCAGGATCTAAAGCTGGCATGGAATAAGCCAATAACTAATA	27.49	0.0345	-1.5854	-0.872	-0.7134	2.04092
19323:2219_CL1Contig1-A:f	70PMT	GGGGGATTCTGTGTATTAACACGCAATAACAGGCATGCATACATCAATGGTTCGAATCTTATGTTAGGGG	27.53	0.0345	-2.0098	1.0458	-3.0556	21.2339
CX948499.1-B:r	70PMT	GGTTCAAGAAATGGTAAATTTCTCCCAAACCTGTCCTTTTCCACCGTGTGAGTTATGAGAGAGGTCACAG	27.5	0.0345	-2.0784	-0.8422	-1.2362	3.44251
10831:3677_CL2Contig1-B:r	70PMT	GTTATTGAAAGAGTCTGAGAAGCCCCTGCAGACTGGCCTCACCACAGGACTGAATGAGAATCAGTCGGGT	27.52	0.0345	0.1247	-1.6223	1.747	5.73736
CV981941.1-A:r	70PMT	GAATGAGTGTGTGTGAATGAGGCGGTATCCACATTCTCAACTTCAAGTCATTGCAGTTTCCTTTTCCCAG	27.4	0.0346	1.1894	-0.7234	1.9128	6.77202
1638:10087_29272282-B:f	70PMT	TGCAGGAGCTCGGGAGCCTGGTGCATAGCCTGAATGCCACCGCCTCCCCTCTTATTCAGGAAGCATCTAT	27.39	0.0346	-2.9667	-1.4647	-1.502	4.49066
CV977124.1-B:r	70PMT	CAGAAACCCTGTGTGGAGCAAGTTTTAGCAGTGTCATTTTTCCAACAGATGTTTTCTCACTTCATGTCTC	27.3	0.0347	0.8279	0.000816	0.827084	2.28664
75:37432_CL2Contig1-B:r	70PMT	GAGTTTAATTTTGAAAGTTTCACCAATGTATTTGTATCTTTATCTACTGAAATAAAAGAATCTATATATT	27.32	0.0347	0.8492	1.1062	-0.257	1.29305
7135:5015_49143620-A:f	70PMT	CCCAGAGCCCACACAAACCCTTCCCACCAGGGCTGAGCTGGGAGCCCAACCCAGGCCCCAGCCTACAACT	27.28	0.0348	-0.4797	-2.6427	2.163	8.69719
3366:2316_CL5Contig1-A:f	70PMT	GAGAACATGGAACGGGCAGGATGTTGTGGTTATGGACACTCCAGCACTCTGTCAGGAGTCCAGAGCTGAA	9.86	0.0348	-0.9256	-3.2605	2.3349	10.3284
NM_182651.1	70PMT	GTCAAACCAAAGAACCGACACCTAAACACAAAGCTAAGGAGGAGCCAGACAGAGATGTGAGGCCTGGAGG	27.27	0.0348	1.3921	0.7461	0.646	1.90789
CV981179.1-A:r	70PMT	TATCTGTCGGCGCGCGGCATTCCGGTCATGGCGCACATCGGCCTCACGCCGCAGGCCGTCAACATCCTCG	27.26	0.0348	-2.4739	0.2692	-2.7431	15.5351
DN642814.1-A:r	70PMT	ACAGGACCTCCCCATGAATACGCTTACCTCGGCCCCAATGGCGGCTCTGATTGAACGCTTGTACACACAA	27.2	0.0349	0.8188	-0.9089	1.7277	5.6277
3303:12398_CL1Contig1-B:f	70PMT	CAGTTTTACCTGGAAGAGGTGATGCCACAGGCTGAGAACCACGGGCCTGACATCAAGGAGCACGTGAACT	26.98	0.0351	-1.4369	-0.7869	-0.65	1.91554
8651:9908_CL1Contig2-B:r	70PMT	CATCGTTCCGGGCGAACAGGTAGAGCTGGGAGAACTGGGGTTTGCATCTGCTTTTACCAGCACAAAGAAG	27.03	0.0351	-1.8786	-1.3448	-0.5338	1.7054
4399:7124_CL1Contig1-B:f	70PMT	GGTTCTGATGGAACAAGCTGGAGGAGATGCAACTGAAAGCTTTGAAGATGTAGGCCACTCCTCAGACGCC	27	0.0351	0.1302	-0.8806	1.0108	2.7478
18631:6830_10167300-A:f	70PMT	TCTTCAGCACAGTCCCCAAGCCCTGGTCTGATGTCATCCCCTGCAACTATGAGATGCAGCACACGCTGAA	9.81	0.0351	-0.482	-2.2821	1.8001	6.05025
CN654360.1-B:r	70PMT	AGGATAGAGAGGCAGTCCAGAGGACCAAGCCCCTCCCAGCTATCCAAACCTAAAGGTCTTTGACTTTCAG	26.93	0.0352	-1.6502	0.1247	-1.7749	5.89969
1681:13592_CL2Contig1-A:r	70PMT	GGTCTAGGCCAGGCAGTTCCACTTAACAGCACTGTTTTTTTATGTAGTTACATGATGTGATTGTAGCTTT	26.93	0.0352	-0.5518	0.8045	-1.3563	3.8818
16535:26231_10025440-A:f	70PMT	TTCACCCAATGCCTCCACAGAGAGGCCACCCGTTGACTCCCAGGACAACTGGAATGAAACTCTGAACGAA	9.79	0.0352	0.8215	0.2688	0.5527	1.73794
11249:14333_CL1Contig1-B:f	70PMT	CGTGCTGAAGCAGGTGCTGAACTTTATTCTTGAAGAGGTGCTGTTCCCCCAATCTGACAAATTCCACCCC	26.86	0.0353	-0.5868	0.3847	-0.9715	2.6419
18653:26000_CL1Contig1-B:r	70PMT	TGGAGCGTCACAGCATCTCACACTCAGAGCTGAAGCCGCACGAGTGCAAGGATTGCGGCAAGACCTTCAA	26.84	0.0353	-1.768	-0.3576	-1.4104	4.09759
7134:24662_29267639-B:r	70PMT	TGCAGGGCACGTCTCAGAAGGACCACTTGGACCTGTCGCTGTCATGCACCTTCGTGACTCGATCCCCCTA	9.75	0.0354	0.896	0.2208	0.6752	1.96443
6569:21197_CL1Contig1-B:f	70PMT	AGCCTGCCCCGGAAGGATACTCCCCCACTCTTCAGTGGCAACAGCAACAAGTGGCACAATTTTCGACTGT	26.66	0.0355	0.4127	-1.2176	1.6303	5.10541
17412:1421_29217878-B:f	70PMT	TGGAAAGGGAGGACAGACAATTGTTCAATTGCAAAAAGAAACTGGAGCCACCATCAAGCTGTCTAAGTCC	9.74	0.0355	-0.9	-0.02995	-0.87005	2.38703
10077:11373_CL2Contig2-A:r	70PMT	CCTACTCTGTACAAAACCACCAATGTCACCACTTAATTCTTGACAATTGTAATGATCCAACACTGAGGTC	26.62	0.0356	2.4604	1.8418	0.6186	1.85633
10538:12913_CL2Contig1-B:r	70PMT	GCCGGCAAGTGGATATAGCAACTCAGGGCTGGTTCATTGGTCTAATGTGTGCTGTCGCTCTCCTGATCTT	9.72	0.0356	-0.3807	-2.2085	1.8278	6.22019
CV984611.1-B:r	70PMT	GTCCCTTTCTGGTCAGTGGCACATATCTCGTGTTAGACTTGTACCTAAATGGATAAGCACTCCCCAGTGG	26.57	0.0356	0.8746	-0.9205	1.7951	6.02008
18272:28721_45465052-B:r	70PMT	AGTTACTCACAGAAGGATTCAAAAAGGAAGCTGAGGTGTTAAGTAAAGAGATAAATCAACTAGAAGAAGG	26.55	0.0357	-2.0901	-1.3745	-0.7156	2.04541
DN641750.1-B:r	70PMT	ACATAGAGGCGTATTCTCTACCCAATCAGGTCTGAACAGAAGGGCTAACTGCCTTCCAGGAGGTTGGGGA	9.68	0.0358	1.162	0.3645	0.7975	2.21998
4041:5270_7425436-B:f	70PMT	CAGTCTGTGTTTGAAATCCCTGAGTCTTACCACGTTCAAGACAATGGCAGAAACGTGCATCTGCAGGACG	9.68	0.0358	-0.1697	-1.8308	1.6611	5.2651
6716:2946_CL2Contig2-A:r	70PMT	AAAACCTGGATGACATGGTCAAGAAGGTGTCCCAGCAGATCCTGGAGAAGCGGGCCTACATCTGCACCCA	9.67	0.0359	-2.3147	-0.6671	-1.6476	5.1945
CN654706.1-B:r	70PMT	CAAACACTTTATTTTCTTTCAGGGCACACCTTATAGCACTGTATTATAGGAATCAAACAGCGTAACAAAA	26.35	0.0359	-1.381	0.6019	-1.9829	7.26378
CO000324.1-B:r	70PMT	CAGAGCATCAGTCTCATTATGCCCTGCTTCGTTCAGATCCCTGACAGCTCACCTCTCTCCTTGAGCCTCA	26.38	0.0359	1.91	1.67	0.24	1.27125
15228:1113_11701699-B:f	70PMT	CTCAACAGCCAGGACAGAAACCTTTCCTCCAGCCCACCGTTGTCACCTCCATGCAGAACGCAGTCCAGAA	26.34	0.0359	0.687	-1.0392	1.7262	5.61926
11570:20981_CL2Contig1-A:f:Mismatch:2	70PMT	GTTCCAACTGGACCGAGCTTCCAGCACCGCTCTTCAGTAAAGTTGTTTTTCTGCTGATAGATGCCTTGAG	26.33	0.0359	1.2568	-0.5297	1.7865	5.96853
874:12477_9021464-A:r	70PMT	ACATAGAGACCTGTGAGTATGCAGGGAGCCTGGACCCCTCCTCGAGTCCTTCACCTCTGCCTTCACTCCT	9.65	0.036	1.59	0.7604	0.8296	2.2924
5017:672_CL4Contig1-B:r	70PMT	ACTTTGACGAAGGCCCCAGGGCCCTTGAAGAGCTGCCCGAAGGCCGCTGGGCAGGAGTACAGTGGCCCAG	26.25	0.036	-1.4527	-0.3596	-1.0931	2.98351
CV981718.1-B:r	70PMT	CCTACAGAAAAGTCTCAGAAATGCAGATGAGCAAACCTTCCCATCCCCTAAGTGACTAGTGTGACGAAGA	9.64	0.036	0.5023	-1.2418	1.7441	5.72075
4520:69_CL1Contig1-B:f	70PMT	CGCTGTAACAATCACACAGAACTGTTGGGAAGCCTCAAAGCGGTAAATCAAGCCATTCAAAGAGCAGGTC	26.3	0.036	-2.9514	-0.4496	-2.5018	12.2044
9786:45360_CL1389Contig1-B:f	70PMT	AGCTGCTGTGAATAATGTGGAGGCAACCCTTTTGCTGTTGAAAAATGGGGCCAACCGAGACATGCAGGAC	9.63	0.0361	-0.1597	-1.2742	1.1145	3.04804
CK780124.1-B:r	70PMT	GCTACGTGTTCAAACTCAGAAGTTCAAATGCGATGGGATAAAAAGAGTTATTTGGGGAAGTAATTACCAG	26.15	0.0362	1.4516	0.2668	1.1848	3.27003
18577:17422_CL1Contig1-A:f	70PMT	AAAAACCAAACCTATTTTACGAGCAACTAAATTAAAAGCAGAAGCAAAGAAAACAGCAATTGGCATAAAG	26	0.0364	-1.1369	-0.00333	-1.13357	3.10673
12461:962_CL1Contig2-B:f	70PMT	ATGGGCTCCAAGGCCAAGAAGCGCGTGGTGCTGCCCACCCGCCCGGCGCCCCCCACGGTAGAGCAGATCC	25.96	0.0364	1.1865	0.1628	1.0237	2.78347
5249:2447_CL1Contig1-B:r	70PMT	CCACTGTGGCCATCTTTGTGGCCATCTTGCTATTCATCATGCCTTCGCAGAAGCCCAAGTTCAACTTCTG	26.01	0.0364	-0.2556	-0.4853	0.2297	1.25822
3394:32915_CL1Contig1-B:f	70PMT	CCAGTACCTCTCAGTTGAATGAATTAATGATGGCGTCCCAGACAACTTTGCTTTCTCAGGAACCACGAGG	26.01	0.0364	-0.4423	-2.4626	2.0203	7.54059
9177:5915_15634785-A:f	70PMT	CGTCCTGTGACTTTGCCCCTTTAAGAGCTGCCTGGTGCTAACCACCCTCCCTGGATTTGAGTGAGGAGAT	25.99	0.0364	1.5324	2.2819	-0.7495	2.11594
17345:22924_CL3Contig1-A:f	70PMT	TCATGGTTTAAACAGGAAGTGACTTCTTAGACTGCGCCAGGACGGAGCCTGCGGGCCTTGAACTGGATTT	25.95	0.0364	0.1197	-1.6799	1.7996	6.04723
14126:1362_10123195-C:f	70PMT	TGCCTGGTGTACAATGCATAGGAGTGAACAATGCCCAGTTCGTTGTTTAGAAAGTGTCAGCACGTGACAG	25.95	0.0364	0.7874	-2.8595	3.6469	38.3556
4693:9156_CL1Contig1-B:f	70PMT	AGATGTCTGCCGTGGTCCCTGACGGCATCGTGGCCTTCTTCACCAGCTACCAATACATGGAGAGCACTGT	25.9	0.0365	-1.718	1.3727	-3.0907	21.9925
6089:4932_CL1Contig1-B:r	70PMT	ATGTACTTCTCCAGCCTCGTGTCCTTCCTGGGCTGCCTGTACTCCTCGCTGTTTGTCGTCTATGAAATCC	25.92	0.0365	1.9976	2.7267	-0.7291	2.07321
7588:36947_CL1Contig1-A:r	70PMT	TCAACTATCAAGCGAACATCTGGGCTCTGAAGGAGGAGGGCTGCACACACGTCATAGTGACCACAGCTTG	25.8	0.0366	-0.4069	0.5658	-0.9727	2.64508
9777:795_58766970-A:r	70PMT	TCGACCATTACTTCCCGAGAGATCCAGACAGCGGTACGCCTGCTGCTTCCCGGCGAGCTGGCTAAACACG	25.85	0.0366	1.3864	-0.7589	2.1453	8.5446
7041:44464_CL2Contig1-B:f	70PMT	GAGACCCTCTGCAGTGTGGAGCCTGGGTTGGACAATGTGCCCTTTACATCGTGATCATGATTTTTGAAAA	25.72	0.0367	-0.6278	-2.1616	1.5338	4.63576
3859:15886_CL1Contig1-A:f:Mismatch:5	70PMT	TGGCCATTCCACATCTTTAAACTGCATCCCCTCTGCTCTCACGGCAGCTGTGAAAAGCCATGACCTGTCC	25.7	0.0368	0.2922	-1.1362	1.4284	4.17202
6745:2242_C0007410n12-7-A:f:Mismatch:1	70PMT	AGTGCGTGCCTCTGTGTGCCTGTACATCTCCTTCTTCCCCTGCCTCCACCCGCAGTTGTAGGGGGATCTT	25.62	0.0369	2.6906	0.8332	1.8574	6.40706
11723:16763_CL1Contig1-B:f	70PMT	CAGCTGGTTCACCCGAAAAAACTGGCTATCCGGACTCCGTTTACATTCTGGCAGCGAACATTTTTCAGGG	25.59	0.0369	-1.6689	-0.9345	-0.7344	2.08423
20212:6665_9841931-A:f	70PMT	CTCCAGTACAAGGGGATTGTGATAGTTCAGTTATTCAAAGAGTCTCTCATGTTTCAGGGTATAACTACGG	25.6	0.0369	-0.6716	0.3583	-1.0299	2.80079
XM_585175.2	70PMT	CTGAGCTGGAAAGGTCTTAGCCCCAAAGGAAGCAGTAAGGATGTTGCTGTCCCAGCCTGGAGTCTTCTCA	25.64	0.0369	-0.5307	0.2222	-0.7529	2.12315
9009:32785_29181121-A:f	70PMT	GAGTCATAGATGCCAAGAAGTATGGCCCCCCTCAAGAAGCCTCGAAATACCTCAAAGTTGCCCCTGGCTT	25.57	0.0369	-0.4035	-2.6011	2.1976	9.00338
CO000120.1-B:r	70PMT	ACCTCAACTTTTCAGTTACTTGAGTTAACATATTTAGTTCCCTGCCCTCAACCCTCCTGGCTTTTGCTTT	25.55	0.037	0.291	1.548	-1.257	3.51486
DN639389.1-A:r	70PMT	CAAGGTCCTTCCAACAGCCGCGGCAACATAAAAAGGCATTTGGCCCAATATCCAAACGGGGCACAGAAGA	25.51	0.037	0.3447	-1.3357	1.6804	5.3677
12062:5592_10759116-A:f	70PMT	CAGTATGTCACCGAGCTGCAGAATCCGCAGCCCCAGGCACAGCCACCGGGCAGCCAGAAGCCGTATGTGA	9.45	0.0371	-1.5426	-0.05642	-1.48618	4.42018
3241:11487_CL1Contig1-B:r	70PMT	TTCCTAGAGCTCCTGCCGAATCCTCCTCTTCTGAAAAGCTTGAGCAGTCAGATCCTCCGGTATCACCTGA	25.44	0.0371	-1.3312	-2.2197	0.8885	2.43148
151:13453_CL1Contig2-A:f:Mismatch:7	70PMT	ACTGGCATCACATCGAGGTGCAGAACATGGGAGCGCTGGTCAGCTGGCTGGAGCCGGAGCTCTGGGAGAT	25.27	0.0374	1.3802	2.5718	-1.1916	3.29234
NM_174480.2	70PMT	CATTGCCACAAGGAGGTCAGAAGAAATACTGGGGCCAGATGGCAACACACCGCAGTTTGAGAACATTTCC	9.4	0.0374	-2.6067	-0.6273	-1.9794	7.2384
3250:10468_CL1Contig1-A:r	70PMT	CCTGCCAGAGGAGGTGACAGGGTGCAAAGCAGTTACTTTGATGTTACAGCAGCACACGACAGGCAAGGCT	25.22	0.0374	0.07865	-0.9453	1.02395	2.78417
9203:17558_CL1Contig2-B:r	70PMT	TCATCGGAGCCACCATCCTCGGCTCCATCACCTGCTGTTTCATGAAGAGGCTGCGGAAACGGTGATTCCT	25.26	0.0374	-0.06319	0.5488	-0.61199	1.8441
14217:6510_CL1Contig1-B:f	70PMT	TGGAGCTCTGATTGATAGAGCTTGTATGAAGTGGTCCATCAACAACTATGGGAAGCAAGGCTCTTGCAGG	25.28	0.0374	-1.6911	0.4285	-2.1196	8.32781
11861:40495_CL2Contig1-B:r	70PMT	TCTTTGGCATGACCATCTCCGAGTTTGACCGGCTGGCCCTCTGGAAGAGGAATGAACTCAAGAAGCAAGC	25.18	0.0375	-2.6979	-0.8945	-1.8034	6.07025
CV976001.1-A:r	70PMT	CCATTCTGTGCGCTGAACTGTACCCCTCTGACTACTGCCTCCTCTGTAACCAAACCAGAATAAAAGTTAC	25.11	0.0376	-0.5854	0.05608	-0.64148	1.89929
CO728949.1-B:r	70PMT	CCCTATATCTTCAAAATCTGGTGTGTATTTCACACTTTAAAGATACAGCAAATTACTGTAGTGACTACAG	25.1	0.0376	-1.3038	0.3148	-1.6186	5.04602
339:3714_CL1Contig1-A:f	70PMT	ACCCTGACTCAGTGGACGAGATCGCCTGCCACACCTCGGTGCAGGAGGAGTACGTGGGGAAGCCACTGAT	9.36	0.0377	0.2563	-2.2019	2.4582	11.6838
CN653941.1-B:r	70PMT	CTGAGGACACAGACCTTGGTGAGATGCCAAATGGAAAATGGTGCTTTAAAAGGCAGTCTCTTACAATGTA	25.05	0.0377	-0.3165	-1.8328	1.5163	4.55534
8997:17741_CL1Contig2-A:f	70PMT	TTGGAAAGAGGAGAGATGGGAGGGGTGAGGCTGTGGCTCATAGTCCTGGATTAATCCCCTCCCTGCCCTC	25	0.0377	-1.7578	-0.389	-1.3688	3.93063
19791:20081_CL1Contig1-B:f	70PMT	CTTCACGGGTCGCATCCCTAGTCTGGGTAAAACCTTTGAGAATCCTCAACTCAACTATTACTGGCTGCCC	9.34	0.0378	0.7082	-1.2408	1.949	7.02166
13354:32_CL8Contig1-A:r	70PMT	GGCGGCTTTTCTGTTGAGCAATCACCGTCCACCACAGCCTTTGAAGGGCCGAAAAGTGAGAGCCTCTTTC	24.98	0.0378	-2.5386	-0.4009	-2.1377	8.47991
13355:1010_CL2Contig4-B:f	70PMT	GTGAACGTCTGTTCCCACTCATCCAGACGATGCACTCGAACCTGGCTGGGAAGATAACTGGGATGCTGCT	24.95	0.0378	-0.1112	-1.6395	1.5283	4.61033
11504:20822_CL1Contig1-B:f	70PMT	TGCCACAATGAAAAAGAATGGGGAGAAAAGATGTCTGAATCCAGAATCTAAGACCATCAAGAATTTACTG	9.35	0.0378	-1.641	0.3286	-1.9696	7.16781
DN637105.1-B:r	70PMT	CGGCGTATGGGTTTCTTCCAGCAGAACAGAGACCTTGCCAACATTTTGGATCTACTTGCTGTCCGAGTGC	24.89	0.0379	2.8795	2.3775	0.502	1.65202
8977:14562_CL11Contig1-A:f	70PMT	GCCTTGTACCTCATTGCCACCAATGGGACCCCAGAGCTTCAGAACCCAGAGAAGCTGTCAGCTATCTTCC	9.33	0.0379	-2.8936	-0.2995	-2.5941	13.3845
289:3029_C0007392d04-7-A:f	70PMT	CCCCCATCAAGAAATCGGCGAGAGAGAGCGGAGTTGAGGCCAGATTTCTTTGATTCTGCAGCTATCATAG	24.81	0.038	-1.8394	-0.02394	-1.81546	6.1439
6351:5915_47687964-A:f	70PMT	TGCTCTTCAAGGGGCTGCTGCTCAACTGCTGCCGTGCCTTCCCTGTCAACATGGTGGTGTTCGTGGCTTA	24.81	0.038	4.5878	2.2393	2.3485	10.4699
2881:3662_CL4Contig1-B:f	70PMT	CCGAGTCATGTTCTCTTCGTTTGGACAGATTGAAGAATGCCGGATACTGAGGGGACCTGATGGGTTGAGC	24.73	0.0381	0.03904	1.0932	-1.05416	2.86956
10075:10203_CL1Contig1-B:r	70PMT	AAGATGAACGGGGAGGCCGACCGGAAGATTAGTCGTCGTCACGGGGCCAAGATACCTCACAAACACATGT	24.62	0.0383	-1.3904	-0.5833	-0.8071	2.2414
1529:537_CL2Contig1-B:r	70PMT	GAAAACTTGGGGAGAAATTATCAATGGAGCAAAATCAAGAGGAAAGCAATAGATAATGCAGAGACTTTCT	24.6	0.0383	-1.1316	-0.2139	-0.9177	2.50353
4483:1027_CL1Contig2-B:r	70PMT	GGGAGCCCCCACCTACATGTATGAGTTTCAGTATCGCCCAAGCTTCTCATCGGAGCTGAAACCCAAGACG	24.61	0.0383	-1.8754	0.279	-2.1544	8.62271
12214:4606_CL1Contig1-B:r	70PMT	AGAATAGAGGAGGACCGTGCGTGGCAGGGCGCTGCTGACGGAGGCCTGATGGACAGGGACCACAGGAGGT	24.53	0.0384	-0.7309	0.7175	-1.4484	4.2563
13925:11124_CL2Contig1-B:r	70PMT	GAACGAAGCCTGAAGGTTTACATTAAGACAGTGACCTGCTATCCTGAGAGGACTACCAAGCGCATGTATG	24.55	0.0384	-0.7617	-2.2088	1.4471	4.25077
13046:45360_45071365-A:f	70PMT	GTGGCATCAAGCTACATTACACAGGTTCCATTTTCCATCGAGTGGTAAGGAATGGCTGGGTACAAGGAGG	24.54	0.0384	2.9283	0.1136	2.8147	16.6882
7970:9157_CL1Contig1-A:r	70PMT	AATGGTAGCCCACATGATGTACACGCAGGTGTTCCAGGTCACCGTGAGCCTCGGCCCTGAAGACTGGAGA	24.39	0.0386	-0.4098	-1.0968	0.687	1.98774
CV978384.1-B:r	70PMT	CATGATGCCCAGTTGTGGTGAAGTCAAGGCATTTGGGCCTGGAGAGGCCCTCAGTGTGAGAATTAATGCT	24.4	0.0386	-1.4998	0.1151	-1.6149	5.02739
15749:22849_6708539-A:f	70PMT	GTGCAGATACAGTGTACTATTGTTAGATGGTCCCAGGTTTAACCACTGCGCTGCAGTCTGCAATGGCAGC	24.33	0.0387	0.6521	-0.07617	0.72827	2.07149
14373:19944_CL1Contig1-A:f	70PMT	GTGTGACTATGTTAGTGCAAGTAATGGAGAGCATAGGTGTAGTAGAGAAGGCCTGCCCTCTGCCTTCAGG	24.32	0.0387	0.7692	-1.3237	2.0929	8.1084
132:45360_CL169Contig1-A:f	70PMT	GTTGGTGCAGTTTCTGCTGTTGAAGGACAGGAAGAAGAGCCGCATCACTCGCTCCGAGATGGTGAAATAC	24.37	0.0387	-1.1618	0.9501	-2.1119	8.26393
7778:14203_16999190-A:r	70PMT	TCCCCGCTTCTGAACAGCTTTGCCTGGGAAGGCCATTGTCTGGGTCCCTGATGGCTCCTTACATTGCTTC	24.32	0.0387	0.3803	-1.6431	2.0234	7.564
3502:3863_CL3Contig1-A:r	70PMT	AAAGAACTACATCATGGCAGTCTCCAGTTAGATCCCTCGCCTGCCCCAGCTGGCACTCTACTGTACTCAA	24.3	0.0388	-1.5843	0.5023	-2.0866	8.05747
3906:17256_CL1Contig1-B:r	70PMT	CTTTTATGTGATCATGTTATTCTTCTTTGGGCCTGGGTGACTGTTCGTTTGATAGAGACTATTGATGTCC	24.29	0.0388	2.1583	1.2769	0.8814	2.41428
19148:17526_CL1Contig2-B:r	70PMT	GGAGGTTCATGACATTCGGAGCTATCTGACAGAACAGGTCAACCAGGATCTGCCCAAGGAAGTGCTGGCT	24.26	0.0388	-1.3184	-0.1786	-1.1398	3.12614
14455:6836_CL1Contig1-A:f	70PMT	TCCAGCACCCCTTCCTCAACGTCTTCGAGTTGGAGAGGCTGCTGTACACCGGGAAGACCGCCTGTAACCA	24.32	0.0388	-1.9701	0.3743	-2.3444	10.427
14560:9903_45497382-A:f	70PMT	GGTGCAACTTTTAGTTTCTGTGCTCCTGTGGGAAATACTGTTGGGTGGACTAATGAATTTCCAGAATGCC	9.16	0.0389	1.0199	-1.2481	2.268	9.66006
19608:8458_CL1Contig1-B:r	70PMT	ACTCCACCCGGAGATGAGTAACCTGGACCTGACCAAGATTCTGTCCAAGAAATACAAGGAACTGCCGGAG	24.12	0.039	-0.8361	1.8668	-2.7029	14.9229
2302:6425_CL1Contig1-B:r	70PMT	CCGTGGCCAAGGACCCCCAGTCTCGCAAGGCCTTCAACTGCAAATACTGCAACAAGGAGTACATCAGCCT	9.12	0.0392	-2.1406	-0.2526	-1.888	6.60614
CV977714.1-B:r	70PMT	CCACTCAGATGCCAGCGCGCACTTCTCCGGTTTACGCAGTGATACCGTTTTGAAAGTTGGAAGCCTCAAA	9.09	0.0393	-0.08531	0.7409	-0.82621	2.28464
9550:25444_CL1Contig2-B:r	70PMT	CTGAATCCCATAAGGATGCCCTTGATGTCTGTACCCCATGGCTTAGTTGCCCTATGTCAGGGGAAAGCTC	23.93	0.0393	0.5196	-1.6715	2.1911	8.94505
18321:14016_15377104-A:f	70PMT	TCTACGACAGGCAGGGGCAGCCGGTGGAGATTGAAAGGACCGCTTTTGTGGACTTTGTGGAGAAAGAGAA	23.86	0.0394	-1.1194	0.08626	-1.20566	3.33896
5153:1647_CL5Contig1-B:f	70PMT	TTTCGTCATGGTGGTCGCCACACTCATTGTCATGAATTGCGTCATCGTGCTCAACGTGTCATTGCGGACG	23.91	0.0394	-1.2025	1.2978	-2.5003	12.1861
2667:1292_CL3Contig1-A:r	70PMT	GGATGTGAAATGTCCAGGGTGCTGTAAAATCACCGCAGGCTTTAGCCATGTACAGACACAGTAGTTCTGT	9.07	0.0395	0.9509	-0.5911	1.542	4.67393
NM_001034497.1	70PMT	TGAAGAGGCAGGACTGGCTGCGGTCAAGTGGCTTGAACTGCCTTCCCCGAACACCCCATGTCTGCAAAGA	23.82	0.0395	-1.7867	0.0475	-1.8342	6.26012
19018:29717_CL5Contig1-A:r	70PMT	TTTGCAACAGGGCAGTCTGTGGGTTCCACCCTGCAGCCCACTGTGCATAGGAAGGGGTGTCGGCCAAGGG	23.83	0.0395	-1.2511	-2.2555	1.0044	2.73027
8411:18504_CL2Contig1-A:r	70PMT	AAAGTCTTCCACAAGCTGGGTCTCAGTGTCTCAGGAAGAGATCCGAAAGGTGATCGTCAACACCCCTGGG	9.06	0.0396	0.2344	-2.0858	2.3202	10.1777
CK727474.1-B:r	70PMT	GAAGTTGTCTCAAATACTCACCAGGGGACTAAGACAGTTGACAGAATGGTTGGAATTTTGGTGTTCTAAG	23.75	0.0396	1.6601	1.1243	0.5358	1.70881
18311:29432_CL12Contig1-B:r	70PMT	GCAAGCGAAGTGTGAAGATCAGCAGTGTGGCTTTGGAGTCTGTGCACTGGCAAAATGACTCTGTCCAGAT	23.74	0.0396	0.1967	2.1196	-1.9229	6.84077
CX954881.1-B:r	70PMT	GCCTTATATTGGTGCTAATGGCAAATGACTGGCCTCTGCTTGTCCCCAGGCTCCCTCTTTTCTTGTCCCA	23.77	0.0396	1.4154	1.7585	-0.3431	1.40931
CK728541.1-B:r	70PMT	GGACAAGGAGTTGATGTTTGATGGGTGTAGAGTTTTAGTTTTGCAGGATGAAAAGAGTTCTGGAGATTGG	23.76	0.0396	-0.7586	-0.1808	-0.5778	1.78211
18745:19687_CL1Contig1-A:r	70PMT	TGTCCCCTACTCCCGGGCTCTGCCTCAGCGCATGTACAGTGTTCTCACCAAAGAGGATTTCAGACTTGCA	23.68	0.0397	1.0899	-0.7349	1.8248	6.20155
19803:1152_CL1Contig1-A:f	70PMT	ACGTGTCCTATTTGTGTGTCTCTTCCTTGGGGAGATCCTAGCCAGGTTACTAGAAATTTTGTTAGTCATC	9.02	0.0398	-1.391	0.2902	-1.6812	5.372
9878:36371_CL3Contig1-B:r	70PMT	GACATCCTACCACCCAAGCTTCAGGATGACATCTTAGAATCTCTTAGTCAGGGCATCAAGGAGTCACAGA	23.65	0.0398	-0.7473	-2.1595	1.4122	4.10498
13460:8413_CL2Contig1-B:f	70PMT	GAGGCACTGGAATTAATACCTAATGATCACTCTCTGATGTTCTCCTTGGCAAACGTGCTGGGGAAGTCCC	23.61	0.0398	0.8858	1.5675	-0.6817	1.97724
2634:3655_CL1Contig1-B:r	70PMT	ATGGTCAACGCCTCCAGAAGCATCGAGGACGTCCACCGAGAGATCCGCGCGCTGTCTGAGGATGCCATCC	23.6	0.0399	-1.0211	0.03905	-1.06015	2.8868
17747:13413_CL5Contig1-A:r	70PMT	GGCTTCAGAGCCCATGGTCCTTACCACTATCCCACATTGCCACCCTCTGGGGAAAATGAAAAGTTTCCAC	23.57	0.0399	-1.1731	-0.00914	-1.16396	3.20259
CV981969.1-B:r	70PMT	GTGCAGGGGATTTTTCATGGGATAATTCATACATGCATTTTTCAAGTGGAATGGTCACTGCCAGTGCTTT	23.56	0.0399	1.0772	0.6746	0.4026	1.49571
2470:5799_CL1Contig2-B:r	70PMT	TCAAGACATCTTGGTGTTGACTCGACCTGTTACTCGAAACGAGCGTCACTCCTACCAGGTTTACCGGCAG	23.58	0.0399	-0.7782	-0.1268	-0.6514	1.91822
6486:9265_10239484-A:f	70PMT	TCCATAGTTCTCATGGCATCAAAGGGAAGATACACCTCCAGAGGCCCATGGACCAGAGTGCTGGAAAAAC	9.01	0.0399	0.4233	-1.7084	2.1317	8.42918
12982:26903_45468090-A:f	70PMT	TTTAGTCTCATTTAGAAAAATTGAAAGTGCACAGCACTTAAAGGGAATAAATGATTTTTTAAAACTGTTT	23.56	0.0399	-1.6882	-0.558	-1.1302	3.09628
CN998493.1-B:r	70PMT	TTTAGTTCTGATAGTCTGCTGGGAGCAGGACGGGGAGAGTGTTCAGCTAAGGAAGGCAAAGTGGCAGGAG	23.58	0.0399	1.0101	1.8036	-0.7935	2.21112
8770:13243_CL1Contig1-B:f	70PMT	CAAGCACATGGAGGATTGCATTGTGGCCTCATACACAGCACTGCTTCTTGGGTGTCTCTGCCAGGAGAGT	8.98	0.04	-1.7369	-0.2636	-1.4733	4.36361
NM_001034362.1	70PMT	CCCTCAAGGTTCTGAACGTCTCAAGGCTCCTCTACGCTGTCTTGGTCTGGATGAGGCTGTGTCTGATGTT	23.49	0.04	0.02323	-0.7445	0.76773	2.15487
2933:25078_CL2Contig1-B:f	70PMT	GGATCTCAACAACTGTCAAGAGTCCCTTGCCACATCAGATGTCATCAACTGGAAACAACATTTGCAGATC	23.54	0.04	0.6192	-0.7343	1.3535	3.87095
4338:45360_49428616-A:f	70PMT	GGGACCCAGCAACGCCTTAAGCCATAGCACATCACTTACTCCATTTGACCCAGTCATACTCCTGATAAAC	23.53	0.04	-2.0193	0.3744	-2.3937	10.9539
9007:32785_9598359-A:f	70PMT	TCTAGGGCCTCTGTTGGCCGGGCTCATATCCCCCACGGGCTGGAACAACGTCTTCTACATGCTCATCGCT	23.53	0.04	-0.9815	0.8544	-1.8359	6.27078
3721:44889_CL1Contig1-A:r	70PMT	ACAAACATGGTGGCCCCAACGTTGACTGCGAGGTTGTACTCCTTGCTGTTTCGCAGGACCTCTACCTTCG	23.47	0.0401	2.7914	3.7891	-0.9977	2.71204
4910:11127_11700960-B:f	70PMT	CCATCCAGAAGCCCCTGTGTAGCCTCCCGGCAGGCTCTGGCAATGCAGTGGCCGCTTCTTTGAACTATTA	23.43	0.0401	-0.8928	-1.5538	0.661	1.93673
6259:36050_CL15Contig1-B:f	70PMT	TGCCATCATGCTGGATGAGGCCCATGAGAGGACCTTGTACACCGACATTGCCATTGGTCTGCTGAAAAAG	8.98	0.0401	-1.7185	0.3713	-2.0898	8.0833
5639:9235_CL1Contig3-B:f:Mismatch:10	70PMT	GACGTGTAACCTTCGGATGAAGAGACCCATATGGGAAAACTTGAGGAGAGCGTCACAAGCATACAAGCAC	23.34	0.0403	0.01919	-1.7526	1.77179	5.88137
CV983595.1-B:r	70PMT	GGAGCATGTTAGGTAGGCATTTACCAACTACTCAGGGGTGATTAGCTCCTCAGGCCATGTTGCTGCTCAG	23.33	0.0403	0.7104	-1.7857	2.4961	12.1351
12991:37326_CL1Contig1-A:f	70PMT	TGTGGTCAACAATTTTGCATCATCAGCACGGGCAGGTCGCCGAAATGCTGTCCCAGACATCCAGGGTTCA	23.33	0.0403	-1.3495	0.7798	-2.1293	8.40898
CX952228.1-B:r	70PMT	GAAACCTAGCTTAGTGGAGGACAGGGTTCAGGGCCACACAGAGGACTCAGTTGTAGATAAATTGCCTGAG	23.26	0.0404	-0.1578	0.3155	-0.4733	1.60528
14630:9554_CL1Contig1-A:f	70PMT	GCATCCCGCAGTCACTAGCATACACACACTTGGGAGGATATTACTTCATTGGCTGCAAACCCGACAGCAC	23.26	0.0404	0.5763	1.5027	-0.9264	2.5254
13100:35967_CL3Contig1-B:f	70PMT	TCTGATGCCTCACAAAGGACAGAAATCTCCACCAAGGAAGTCCCTATTGTCCAAACGGAGACCAAAACCA	8.93	0.0404	-0.8908	0.3771	-1.2679	3.55338
9519:10124_CL1Contig1-B:r	70PMT	TGAAGAGACACGCCGCCTGTCTGAGCCACTGAGTGGGAACCTTTTGGAAGAATATACCCAGCTTGCCAGG	8.93	0.0404	0.1761	-2.1353	2.3114	10.0885
8357:36812_CL1Contig1-B:r	70PMT	ACCAAGGATGCCCTGTGTTTGGTCCTGACCATCATGAACGGCGGGGACCTGAAGTTCCACATTTACAACA	8.92	0.0405	-1.408	1.0058	-2.4138	11.1764
XM_580541.2	70PMT	CCCCAGACTCAGTTTACCTGTGGGGCTTGCTGACGTTTCTGACCACTTCCCGTTCTTCCTCAAGCTCATT	23.19	0.0405	-1.01	0.9884	-1.9984	7.37724
CX952289.1-B:r	70PMT	CCTGGATCAACACAGATGCAAAGGAAGACATTTCAGAAGGCTCTGTGGTTCACATGGATACCTAAGTTCC	8.89	0.0406	0.9305	-1.8223	2.7528	15.6865
11138:21620_CL4Contig1-B:r	70PMT	GATGGTCTGAACAATCACCCTGCCCATGCACGTGTACCTGTCTCTTAACACTAACGCTTGCACTTCTGGG	8.9	0.0406	-1.2048	0.5061	-1.7109	5.53394
6693:7083_46415314-A:f	70PMT	TACCAGGACCTCCCTCACCTGGTCAACGCTGACGGGCAGCACCTCTTCTGCCGGTACTGGAGACCCTTGA	8.9	0.0406	0.2277	-1.0602	1.2879	3.62517
CK727360.1-B:r	70PMT	ACCTGAGTCATGATGACAGATGGATGGCAGAGCCTTTGCCTTCTTCCCAGGGAGGCATTTAAAGTGTAGA	8.89	0.0407	0.7903	-1.4375	2.2278	9.27943
9609:8407_CL1Contig1-B:r	70PMT	GGCCACCTCTCTGAGGAACCCAGTGAAAACATCAACACTCCAACAAGGTTGACCCCTCAATTACAAATGA	8.88	0.0407	-2.2322	1.2181	-3.4503	31.5098
14132:45360_28154953-A:f	70PMT	CCAAAGCCCTAAAGCAGCAACACCTTTCTCACTACCAAGAATGGTCAACACTCCCCACACAAGTAGCAGG	8.88	0.0408	-0.4411	-3.2272	2.7861	16.2176
13414:13413_CL4Contig1-A:f	70PMT	GTCGTCCTGCATTTGGAGAATGAACAATGCACCCACCAAGGGCTATGAAGAGGATGTTGGCCGCATGACA	8.87	0.0408	-0.1435	-1.5687	1.4252	4.15869
NM_001001157.1	70PMT	ATAATGGAAGAAGAAAAGCCAACCGATGGAGCCCAGCACATACGCCAGCCTCATTGTGACAGAGCTTGGG	22.94	0.0409	-1.0999	0.1087	-1.2086	3.34879
8446:36430_CL1Contig3-B:r	70PMT	GCTTATGAAGGATTTGTCCAGAAGCTAAACCAGCAGCACCAGACTGATCTAACAGAGCTGGAGAATCGGC	22.97	0.0409	0.4263	-2.5167	2.943	18.9727
17276:6090_CL4Contig1-A:r	70PMT	AGAGGTGGAGATGGTTTTAGAAGAGTCATGGGAGCACAATGAAGTAAGTGAAGCCGAGCCAGGGGGTAGT	22.91	0.041	0.8108	-0.7995	1.6103	5.00431
CO000719.1-B:r	70PMT	CACCAGTTATTTTGTGCCCCATATGTCATTAAAAAAGTTTACTTTACCTTTATTACTAGTTCTACATCGG	22.91	0.041	-0.02682	0.3386	-0.36542	1.44112
13621:11238_CL1Contig1-B:f	70PMT	AACATGCCCTTCTGGAGGATCACAAACCACGGAGACCTGGTGTCCCTCCACCAGGCTTTGGAGCTTGATT	22.81	0.0411	-1.5497	-1.1254	-0.4243	1.52852
CX955341.1-B:r	70PMT	GATTCACGTCAGAATGGCCAACTTCACCTGGGTTTTTGGACTCCCTGGTGCTGCTCCTAACCTGAACTCA	22.82	0.0411	2.2179	2.8267	-0.6088	1.83822
20195:533_CL2Contig1-A:f	70PMT	TGGGGAGGCCGAGTTCGGATTCACGGTTGGGGGTTCTTTTCCCCTTTCCTGTGTGCGTATCCATCAATAA	22.84	0.0411	0.6799	0.9124	-0.2325	1.26175
14609:14547_60450055-A:f	70PMT	TTCACTAAATCCTACAACCTCCTTATCCACGAGCGGACGCACACGGACGAGAGGCCCTATACATGCGACA	22.82	0.0411	-1.1725	-0.1109	-1.0616	2.89099
17932:23994_CL1Contig1-B:r	70PMT	AGCTTGGCCCAGGTCGAGCAGGAAAGGGACCAGCTGGAAATAGTCGCCTTAGATGCAGAAAATATGAGGA	22.79	0.0412	-1.5599	0.5571	-2.117	8.30618
3792:9951_CL1Contig2-B:f	70PMT	GAAAGTACAACAAGTGGGATAAGGTGGACCCCGCCGAGCTGTTTAGCCAGGCCCCGACGGAGAAGAAGGA	22.75	0.0412	0.8874	1.7758	-0.8884	2.43124
3559:10751_CL1Contig1-A:f	70PMT	GCAGACAGCTGCCCCGTCATTCTGGTCTGTGGCTGCCAGGACATTGGAAAGTCAACGTTTAATAGATACC	22.8	0.0412	-1.794	-0.2658	-1.5282	4.60987
2986:12719_CL1Contig1-B:r	70PMT	GCGTCACGTTATGCAGTCAAGATACTTGCCATCTGCACAAACAGTTATCAGGAAGCGCGAGAAGAAGTGT	8.82	0.0412	-0.2297	-2.1028	1.8731	6.50844
15523:1310_7423992-A:f	70PMT	TGCCTTGGCCAACCGAGCAGCTGGGAAGGGGTATGAAAATGAAGACAACTATGCCAACATTCGCTTCAGG	22.76	0.0412	-0.8207	-0.152	-0.6687	1.9517
CN999771.1-A:r	70PMT	TTCGGTACGCTACCGTTTATATGCACGGTACGGCATCGGCGCCTCCGAAGTGGCGCGCATGACCGTGTTT	22.8	0.0412	-0.887	0.5652	-1.4522	4.2725
CK780081.1-B:r	70PMT	CCCCTGACTACCAGCCGCCTGGTTCTCCTTCCTGGAAACAATGGAAGTGATCATTTATGTCCATCCAGAG	22.74	0.0413	-0.6158	-1.4885	0.8727	2.39336
20071:8256_58765211-A:r	70PMT	CCTGTACGGCTGCACCCGCATCACCAAGCGCGGCCTGGAGCGCATCACGCAGCTGCCCTGCCTCAAGGTA	22.74	0.0413	2.9196	2.4494	0.4702	1.60031
CN654622.1-B:r	70PMT	GCACGCATGCTGTGTGACAGTACTGTGTGTCATAGTTCAGCAGTAAGTGGTAGAATTAGGCGGTTTGTGA	22.72	0.0413	1.0521	0.6239	0.4282	1.53449
CK728857.1-B:r	70PMT	GGCAGTATACACGATGAGTACTTGGTATGTGCTGAACATCAACCACTTAATGAATTAAGAGATGCAAGTC	22.71	0.0413	-0.6042	0.4133	-1.0175	2.76627
XM_585259.2	70PMT	ACCATGAGGGTCAGGAAGGGCTTTTGGGACTGGTACTCGGGCTATTTTGGGACAGCCTCGCTCTTTACTA	22.64	0.0414	-0.08432	-1.9635	1.87918	6.54813
18009:7218_CL2Contig1-B:r	70PMT	CGGCTGCATACTTTCCAGACTGTGCAGTCAGACCCTTTGGCTCCTCGGTGAATAGTTTTGGGAAACTAGG	8.78	0.0414	-2.5648	-0.4099	-2.1549	8.62703
CO728557.1-B:r	70PMT	GCTATCTAGTTAGAATTCTGATAAACCTGCTTGCTTAAATGATTGTGAATTAGAGATCTGTGTGCTTTGA	22.68	0.0414	0.9191	1.4768	-0.5577	1.74665
18398:45360_6860052-A:r	70PMT	GACGCATGTTGTGGTCATGCTTGTGAACACCGACCGTATCCATTCTGTAGCCCACAGAGCAAGGTGTCAT	8.76	0.0415	-1.9658	0.4743	-2.4401	11.4742
7345:45360_CL398Contig2-B:r	70PMT	AGTCCTCACAGAAGGGAACTCTTCAGGCAACACTTCAGGAAGCTCTGCTATCGGGATGCACCTGGACCCC	8.75	0.0416	0.5449	-1.3712	1.9161	6.79441
6369:3622_CL1Contig1-B:f	70PMT	CTACAAAGTCTGGGTCCCCAACACCAACTTTGACGATGCCACCAACTGGAGCCAGAACCGGCCCCCGTGT	8.76	0.0416	-0.353	-1.6265	1.2735	3.57334
CX950982.1-B:r	70PMT	GGCTTCCCAACCCGCAGTGACTATGGCTGTTCCCATAGGGACTTCTCAGGGGTTGAGTTCTTCTTTAAAG	22.52	0.0416	-1.1083	0.166	-1.2743	3.5762
18114:30979_CL1Contig1-B:r	70PMT	ATGGCCTGTTCCTGTCACCAGTCCTCCTTGGGACATTTGCCCTCAGTGGTGGCATTACTGCTGTTTCAGA	22.46	0.0417	-0.2902	1.247	-1.5372	4.65155
20226:37733_CL3Contig1-B:r	70PMT	CTCGGCCAGGTGGTGAGGAGGTTGGGTGACAGTATTGGGGCCAGTTCCCTAAGCCCCCAGCTGTAAATAG	22.45	0.0418	-1.0204	1.1388	-2.1592	8.6642
18820:12477_CL5Contig2-A:r	70PMT	AGGAACAGTTGGACGAGGAGATGGAGGCCAAGCAGAACCTGGAGCGCCACATCTCAACCCTGAACATCCA	22.35	0.0419	-2.5086	-1.2983	-1.2103	3.35449
8289:4051_CL3Contig1-B:r	70PMT	CCTGCTGTCCTCTTCGGAGGATGGAACTGTTAGATTGTGGAGTCTTCAAACATTTACGTGCTTGGTGGGA	8.71	0.0419	-0.7063	0.4778	-1.1841	3.26774
251:2816_CL1Contig2-B:r	70PMT	CGTGCATTACCTTATACAAGAAGCTACTGATGAAAACTTGCTATGCCAGATGTACCTTGGTTGGACCCCC	22.37	0.0419	1.2128	0.5025	0.7103	2.0346
13002:10490_CL1Contig1-B:r	70PMT	CTGTGAGTGCTCACATCCACAGGAATACAACACTCCAAGCATTAAAGACTGGCAGCAGATTTCATCACTA	22.39	0.0419	-1.6621	-0.8019	-0.8602	2.36363
10501:2621_CL1Contig1-B:r	70PMT	AAAGGTAAGAACTGCCTTCATTCTTCCAGGGGATGTGTTCTAAATAAAATGGTTTCCACAGGCCTGAGAC	22.3	0.042	-0.3367	-3.172	2.8353	17.0355
5127:10760_CL1Contig1-B:f	70PMT	ATGTCATCCTGAAGACGGAGCAGGTCACCAAGAACATTCAGGAGTTACTGCGGGCGGCCCAGGAATTCAA	22.3	0.042	-2.0465	-0.6917	-1.3548	3.87599
4357:12470_CL1Contig1-B:r	70PMT	CATCGCTCCTGGACAGCCGGTCCTACGAAACACTCGTGGATTTTGATAACCACCTGGATGACATTCGGAA	8.7	0.042	-2.9354	-1.0991	-1.8363	6.27328
15880:22478_7422587-A:f	70PMT	CCCTGGATCCCGTGGAAGGTGGAGGAGACTTCAAAGATAAGCCCCAAACATCAACCTACTTGGAGTTGTT	22.24	0.0421	-0.29	-2.2892	1.9992	7.38315
559:667_CL3Contig1-B:f	70PMT	GTTCAGCAATCAGCAAACACTGGGAGGCTGAACTGGCCACCCTCAAAGGAAACAATGCCAAACTCACTGC	22.24	0.0421	-1.9788	0.3816	-2.3604	10.5952
44:14562_CL5Contig1-B:f	70PMT	TTACCTGGTGGGAGATGAATTGTTTGTGGTCATGGAGTACCTGGCCGGAGGATCCCTTACTGATGTTGTC	22.28	0.0421	-1.2665	0.2241	-1.4906	4.43976
12280:19021_16998828-B:f	70PMT	ACTGGTCTGCGCGTCTTTGTGCCGAAGAGCGCGAAAAGAGGCGGGCACTGCTGTACAAGAAACACAACCT	22.22	0.0422	-1.4866	-0.5468	-0.9398	2.55947
DN640100.1-B:r	70PMT	CAGTGATCAAACCCTCAACCCTTGTATTGGAAGGGGAACTCCTGTTTTCTGGACCCCCAAGGGAAGTTCC	22.13	0.0423	-0.1148	0.7218	-0.8366	2.3085
8877:20125_CL1Contig1-B:f	70PMT	ATACGTTCCTAAAACCTCACTGAGTTCACCACCTTGGCCAGAAGTTGTGCTGCCAGACCCTGCAGAGGAG	22.1	0.0424	-0.04526	0.7131	-0.75836	2.13477
13543:14308_CL1Contig1-B:f	70PMT	GTGCATTTGAACGTTATGCCAAATACCAGAAAATGTGAAGGAGTAATTCAGAACACAGAAACTCTATGGG	22.12	0.0424	-2.3829	-1.4148	-0.9681	2.63294
3576:1111_CL1Contig1-A:r	70PMT	TGAAGGTGCTGGGGGGCGTGGCCCTCTTCTGGGTCGTGTTCATCCTGGGCTACGTCACTGGCTACTACGT	22.07	0.0424	0.3328	-0.4139	0.7467	2.11003
20159:7903_CL1Contig1-B:r	70PMT	AGGACATCAACAAAAGACGAGAACCCATCCCCAGCCTGGAGGCTATTTATCTGCTGAGCCCCACGGAGAA	22.03	0.0425	0.22	-0.3404	0.5604	1.75137
2768:1724_CL1Contig1-A:f	70PMT	GCTGGACAAAAGAAGAAACAAGGACATGACCAGAAGGCTGCTGCCAAAGCTGCCTTAATATATACCTGCA	8.63	0.0425	0.4308	-1.6182	2.049	7.76014
2379:8108_CL9Contig1-A:f	70PMT	GGCGGCCAAAGACGTGAGGAAGCTGAAAACCAGGCCAGATGATGAGGAATTAAAAGAGCTCTATGGACTC	22.02	0.0425	-1.697	0.06015	-1.75715	5.7959
6970:4683_CL2Contig1-B:r	70PMT	TATGAGCCTCCGTTCGGGTCTAAGGTGCGGGAGCATCCCTGTGTGGAAAGCATGAAGGACAACGTGCTGA	8.63	0.0425	-1.7364	0.3795	-2.1159	8.29705
13118:8041_162875-B:f	70PMT	CCAGTCACGTCCCATATCCTGTAGCATTACATGTAAATATAGTCAATGTCCCTCAGCCAGCTGCTGCAGC	21.94	0.0427	-1.1579	0.06194	-1.21984	3.38665
NM_174223.1	70PMT	GACCTCTTCTGGGAGTGGAATGTCACGTGGAACACCAGCAACCCCGACTTCACCAAGTGCTTTCAGAACA	21.94	0.0427	-0.999	-2.4567	1.4577	4.29607
CX951468.1-B:r	70PMT	TCTTCTGGGACTGAGGACACGGTTTCTTTTCCCTCTATGTGGGCCTTTATCCTCTTAGGTATCTGGATGG	21.93	0.0427	1.8304	0.9771	0.8533	2.34738
XM_580746.2	70PMT	GAGGACTTGGAAGGGTGATGAACTTGGACGCAAGCCCTATTTTGACTTTCTAGGATTGGGTGGAGGGGTG	21.86	0.0428	0.2769	-0.7741	1.051	2.86051
11277:19239_9752680-A:r	70PMT	GCTGCTCAGAATGCCTCCCTTCGCCTCAACAACTCTGTGAGTCGCTTCAAACTTCGAGTGGCCAAAAAGA	8.59	0.0428	-1.2449	0.1455	-1.3904	4.01646
CK817170.1-B:r	70PMT	TAACAAACTCCAAGGTGCACAACCACCTAGGTTCAACAGTTGTCTTTCTAAGTGGTAATGACTCGGGGGG	21.86	0.0428	0.7786	-0.5868	1.3654	3.91729
7346:4096_CL1Contig1-B:r	70PMT	CAGTCTAATGTCATGGGCAGTTGAAATTCATCACATGAAAGGTAATCTGCTGAAAGACTTGGTTGCCCAC	21.8	0.0429	0.3971	-1.5603	1.9574	7.08089
CK729988.1-B:r	70PMT	CCTGGGCTAAATATTTGCTAATCTGCTGAAGAGTCTATAGTTGGTAAGCTTTAGATATCATTGTTTCCAC	21.83	0.0429	0.6159	-0.03272	0.64862	1.9129
CV974168.1-B:r	70PMT	GGGAGAGATACACTAGTGGACAGTTTGGAGTGATAAAAGATGATGACTGGAACAAACTGGTCATTTCTAC	21.8	0.0429	-1.0505	-0.4602	-0.5903	1.80453
14482:13849_CL1Contig1-B:r	70PMT	TCCTCTGTGCGGAGTTCTGATACCGTGCTGGACTGGCTGCCAGATCCAGCCACATCCCCTGAAGAGGAAA	21.85	0.0429	-0.1643	-1.6874	1.5231	4.58642
10043:15591_10168367-A:f	70PMT	TGAACTATTTCGGTGGCATCGGCGAGTTCCCCAACGCGCTCTACACCCACTGCTACAACTGGCCGGAGAT	21.81	0.0429	-1.4138	0.0185	-1.4323	4.18832
2016:15812_18457807-B:f	70PMT	TTCAGAGCTGCCATTGACAAGTCCTATGACAAACCTGCAGTGGACGATGATGACGAAGGCATGGAGACGT	21.84	0.0429	-1.127	-0.407	-0.72	2.05443
11168:42823_CL6Contig1-B:r	70PMT	GGCGACATTTCGGAACGACTGCAGCTGAGGGAGCGACTAAACTGTCACAACTTTTCCTGGTTCCTGGACA	21.74	0.043	0.8942	-0.4551	1.3493	3.85473
2281:15010_CL1Contig1-A:f	70PMT	GGCCTGGTACCTCTACCGCTACCTGACCGACCTGCGGTTTGATAACATCTATGCCACCCGGCAGCTGACT	21.69	0.0431	0.09811	-1.1577	1.25581	3.51068
15533:3376_2072999-A:f	70PMT	GAAAGAATTAAGAAGCCTCCTCCAGTGTACAGACCAGTGGTTCCTCCTGAGCATGCACCCCCAGAATGTC	21.66	0.0432	-1.9219	0.313	-2.2349	9.34555
3279:12139_CL1Contig1-B:r	70PMT	GGGCAATGCAGTCCTCCTGTGTTTTTATTCTCAAGAGTGGTATGCACGTCAACACTGCCCTCTGAAAAAT	21.67	0.0432	-0.02646	-0.7465	0.72004	2.05452
11904:3243_CL1Contig1-A:f	70PMT	AGAACTTCACCTGGTCCCAGCACTACCCTGGGGGCCACTCCATTTCCAACAATTTCACCATTGGCAAGGA	21.49	0.0435	2.9885	4.0876	-1.0991	3.00146
11569:1185_CL1Contig1-B:r	70PMT	CCTGCAGAGTCTGTCTGTGAGCGTTCATGTCTCCCCTGTAATCAGCCTGGTGACCACTGTACAGAATTAA	8.49	0.0435	0.4044	-0.8725	1.2769	3.58551
2555:8385_CL1Contig1-B:f	70PMT	TACAAGGCTAGTTACCTAATAGTAGAAGATGCTATATGCAATGAAGTGGGAACCATGAGAGGCTGTCGGG	21.51	0.0435	-1.0937	1.2169	-2.3106	10.0805
CX953712.1-B:r	70PMT	CTGCAGTGGGAAAACAAAGCGCATTTAGGGCAGGGTTTTCTGAAGGATTTTTGATAGAGTCCTTAGCAGG	21.46	0.0436	-1.9405	-0.5591	-1.3814	3.98047
758:227_CL2Contig1-A:r	70PMT	GATGACCTTGTTTCATCTGCTGAATGTTCAAGCGATGACGAAGACTTCGTTGAATGCGAGCCGAGTACAG	21.43	0.0436	0.9989	-1.036	2.0349	7.65149
7313:43172_CL1Contig1-A:f	70PMT	TAAGCCTAGGTCGAGCCCTGCCCCGGCCTCTTGAGGACAGAGAACAGCTCTACAGCACCATCCTCAGTCA	21.43	0.0436	-1.2211	0.2955	-1.5166	4.55671
CX948616.1-B:r	70PMT	CCATGCAGATTTGTGCACATGTGAGAGGGTGTCCAGTTTGTCTAGTGATTGTTATTTAGAGAGTTGGACC	21.41	0.0437	3.2834	2.7756	0.5078	1.66163
CV983840.1-B:r	70PMT	CTGACTGCCTATTTAAAGAAGAGAATAAACGCCGTGCATCAAAGTGTTTGTATGTTCGTAGCTACATACG	21.41	0.0437	1.364	0.4058	0.9582	2.607
CO728963.1-B:r	70PMT	GACTTTGGAATTCTACTGCCTGCCCAAGAAATTGACACATACTTGTTTTACCTGTGGAAATATAAATGCA	21.41	0.0437	-0.2447	-1.908	1.6633	5.2767
18463:10373_49407904-A:f	70PMT	GCGAATAGAAACTGCATAGCAATTGCTTCGAGCCATGATGTTCAAGAACTAGATGTTTCTGGAATTCTGG	21.39	0.0437	-1.6086	-0.5615	-1.0471	2.84938
CX951007.1-B:r	70PMT	CCCAGGGATCAAACGCATATCACCTGTATTGACTCATTCCACTGAGCCACCGGGGAAGCTCCGAATAAAG	21.33	0.0438	0.9621	1.0746	-0.1125	1.11907
1697:29541_CL1Contig1-B:r	70PMT	TCCAATTGAAGACATCTGAGAACTGTTTGTGCCAGGCTTGTGGGTTGTATCGCCACTGTGAATACTCAGT	21.35	0.0438	0.9216	1.2805	-0.3589	1.43175
10713:45360_CL49Contig1-A:r	70PMT	CTTCTGGAAGTTCCGTCTTGGAGCTGGAGAAAGGGGACAGGGTCTGGCTGGAGTCTAAGCTGGACAGAGA	8.43	0.0439	0.4798	1.8339	-1.3541	3.87327
CV979640.1-B:r	70PMT	GGGGTTCACACCTCTTTTTTGAGGGAGGTTGTCCTCCTGCAACTCAAATGGCCCTGGTAGCTTCAGAAGA	8.44	0.0439	-0.7887	1.1286	-1.9173	6.80257
DN640460.1-B:r	70PMT	TGTCTTCACTGCAGGATAGGGGTCCCATGTTCAATCTTCTCACCACTCAGGAGGAGCCAAGCCCCAGAAA	21.31	0.0439	0.2306	-1.8589	2.0895	8.08087
15653:9802_CL1Contig1-A:f	70PMT	TTGCAAGACTTTAAACCTGAAGAGTCCCAGCCATCCAAGGAAATGAAAAAACCCCCTGATGTGGTGCGAG	21.28	0.0439	0.1507	-1.7425	1.8932	6.64058
13036:6309_CL6Contig1-B:f	70PMT	AGCTGCATAGACATCTCCCACGACGGCACCAAGCTGTGGACGGGGGGCCTGGACAACACCGTGCGCTCCT	8.42	0.044	0.7227	2.1199	-1.3972	4.04386
CN999130.1-B:r	70PMT	GCCTAGTAAGTTAAAGTGCTTTACAAGAAGATGTTAAAGGCTATTTGTCCCTTAACCGGGTTTGGGGGGG	8.42	0.044	2.831	1.5319	1.2991	3.666
13620:43500_9843028-A:f	70PMT	TCAGCCAACATCACACGCTGCTTTGAACATTACGAGAAGGGCAGCATCCCGGTCCTCACCATCCACATCT	8.43	0.044	-1.7941	0.2911	-2.0852	8.0462
CK729888.1-B:r	70PMT	GAGCTGAGTCTGTGGACCTGACCCTAGGAAAGTTCTGCTGCAAGCTCTGTGAGTCTAGAAGGTTCTCCTT	21.18	0.0441	-1.9319	0.3676	-2.2995	9.9692
11197:23563_28314172-A:f	70PMT	GGGACAACATGCCAACTGCCAAGCAACTAGCTGACATTGGCTACAAGACCTTCTCCACCTTCCATGATGC	21.19	0.0441	0.44	-0.3775	0.8175	2.26483
15418:9741_CL1Contig1-B:f	70PMT	GTCCAATGGGTTGATGATGCAAAACTTAATCAACTGAGGAGGGAAGGCATTCGCTATGCCAGGATTCAGC	8.41	0.0441	0.7138	0.3232	0.3906	1.47787
12024:947_CL4Contig1-B:r	70PMT	TCACAAGGCTCAGAGCAGCAGTCAGATGAAGATGATCAGCACACAGGCTCAGAGATGAAAAATCGTGATC	21.2	0.0441	-1.3025	0.4757	-1.7782	5.91919
16549:25573_CL1Contig1-B:r	70PMT	AGAGCCCAGCCATACCACCTCCGTTACCAACAGAACAAGCTTCCAGACCCACTCTTGCATCACCTACTCT	21.13	0.0442	0.2243	1.0193	-0.795	2.21444
5815:16751_CL1Contig1-B:f	70PMT	ATGGAGGTGCATGAGGACTTCTTCCTATATCAGAGCGGTATCTACAGCCACACACCAGTGAGCCTCGGGA	8.4	0.0442	0.3854	-1.0005	1.3859	3.99842
19462:2747_CL1Contig1-B:r	70PMT	CAACTGCAGACCGTAAACTTTCGGCAGAGAAAGGAATCTATTGTTCAGGACTTGGTTCTGCTTTGTGAGG	21.15	0.0442	-2.3673	0.1993	-2.5666	13.0215
5949:13298_CL1Contig1-B:r	70PMT	AGTCTCAGGACGGACTCCAGAAGTTCTGGATGGTGAGAGCGGGCACCCAGACTCCAGAGGAGGTGGGATC	8.37	0.0444	-0.1628	-2.4061	2.2433	9.42438
CX952551.1-B:r	70PMT	GGAGGCTCCCAGAAGGAAGCAGGCAGAGACTGGAGTGGGTGAGGAATTTACTTTTCTGTCAGTGAATGGA	21.04	0.0444	0.1018	1.6643	-1.5625	4.77073
16067:20067_CL1Contig1-B:r	70PMT	TATACCCTAGAAGGCAGTCCCCAGAGCCAGTGTCAGGAAGATCACCGATGGAACCCTCCCTTGGCTGTTT	8.37	0.0444	-1.198	0.6416	-1.8396	-1.86721
7892:3289_CL1Contig1-B:f	70PMT	AATGGACAGTAGGCCTGGGGGTCGGACCAGAGGAGTCGGGCCTGAAGCAAGTCATCCTGCATGGGGCATA	20.99	0.0445	-1.7094	-0.8509	-0.8585	2.35962
10889:385_CL5Contig1-B:f	70PMT	CTGGAATCCCAGGGTCTTTGTGGTGTTCGACGCCAACCAGATCTACCCCGAGTACCTGATAGACTTTCAC	20.97	0.0445	-1.7536	-0.9572	-0.7964	2.21754
DN640752.1-B:r	70PMT	GCCTGAGTGTAGCAACCACCTGCTCACAGCTGCTATTAACCCCAGAAGGACTGAACCCTCCACTCTATTT	8.36	0.0445	0.6767	1.4212	-0.7445	2.10539
1427:22793_CL1Contig1-B:r	70PMT	GCTCAACCAGGCGCACATCGAGGTCCAGCAGCTGAAGGCATCAGTTAAGAACTATGAGGGAATGATTGAC	8.36	0.0445	0.02221	-2.0587	2.08091	8.01176
CV978493.1-B:r	70PMT	GGGGCGGGGGGAGCCAGGGGTACGTTACAGATAATATGCGAGAAGGAACTGTTTAAGGATGCACAAGTTA	20.97	0.0445	-1.6807	-0.878	-0.8027	2.23156
7318:11773_CL1Contig1-A:r	70PMT	GGTGATCATTCAGGGGAAGAAACAGGATGCAGGGCTGGCTCAAGGACTGCGCAAGATGTTTGGCTGATTA	20.98	0.0445	-1.4077	-0.2677	-1.14	3.12677
2862:2424_CL1Contig2-B:r	70PMT	GTCCCATCCACCCTCCCCTGCCGCAAACCCAACACCATGAGCCTGAGAGACTTTATTTGGCTTTATTTAG	21	0.0445	-1.0123	0.792	-1.8043	6.07572
DN642278.1-B:r	70PMT	CCATGAGTATGCAAGCTACATTCTCTGCCGGCCATGCTGCAGATTTTCTGGAGGTATGACATAGTGGTAT	20.92	0.0446	1.5709	2.2528	-0.6819	1.97763
NM_174071.1:Length:3	70PMT	GAGTCAACATCTTCCTGAGGCAAAAATGGAACGATCCCAGGTTGAAGCTCCCTAGTGATTTCCGGGGCTC	20.91	0.0446	-0.8307	-0.3468	-0.4839	1.62239
8144:5864_CL1Contig1-B:f	70PMT	TGCTGCAGGCGGCTTTCCGGGGGCATCTAGCTCGGGCGAGGCTGTTGTCCAGGGCAGCTTGTGTCTCAGA	20.91	0.0446	-0.8061	0.3498	-1.1559	3.17688
CK728162.1-B:r	70PMT	GGAGCTTCCTAAATTTGAGTTTATTAATCCTTTCATTTGCATTGTTAAAGTGCCTTTACACTCCTTTTTC	20.86	0.0447	-0.76	0.5799	-1.3399	3.81866
4911:20030_CL3Contig1-B:f	70PMT	TGATGATGGCCAAGGAGAAGCCGCCCATAACGGTAGTTGGAGATGTGGGAGGACGCATCGCGATCATAGT	20.85	0.0448	-1.687	0.3659	-2.0529	7.79046
20162:2991_49143868-A:f	70PMT	AGGGCCAGCTGAACCACTCGGACTCGTCGCAGTACATCCGCGAGCTCAAGGACCAGATCGAGGAGCTGAA	20.79	0.0449	-2.1473	0.3	-2.4473	11.5571
11978:1327_CL4Contig1-B:r	70PMT	GAAGCTGGTCATGAACACCATGGAGAAGACCATCGTCCTGCCACCCCTCACTGACCAGACTATGATCGGC	20.79	0.0449	-1.2017	-0.1326	-1.0691	2.91276
CK817065.1-B:r	70PMT	GCCCATTAATGGACCCAGTAAAATATTTTTGAATCAGACATTTGGGGTTTGTATGTGCATTAAAATTGTC	20.77	0.0449	1.2661	1.1114	0.1547	1.16731
15532:44093_16998714-C:f	70PMT	TCCCTTCGCTGCAACAGCCACAGCCAACCAGATACCCATAATATCTGCCGAACATCTGACTAGCCACAAG	20.81	0.0449	-0.8259	-1.3361	0.5102	1.66562
1917:1662_CL2Contig1-A:r	70PMT	AGAACAGACTGCAGATGGGGGGCTGCAGGAAGAAATGCCTCTCCATCCTCAAAACCTTGCGGGATCGTCA	20.74	0.045	-1.2163	-0.1366	-1.0797	2.9438
6131:6896_1421490-A:f	70PMT	CCATCCAGATATGCTTCTCGCTGGGCGTGGGCCTTGGGGTGCTCATCGCCTTCTCCAGTTATAATAAGTT	20.76	0.045	-1.7701	-2.3602	0.5901	1.80417
13091:1991_CL2Contig1-A:f	70PMT	GGAAAAAATTAGTCATCAACATTTTAAATAACTACAGACAAGTCCCTTTATGGCAGATGATTAGAACTGG	20.73	0.045	-1.5615	-0.8322	-0.7293	2.07363
CK816762.1-B:r	70PMT	GGGTCTTAAAGATCTGCCTCCTTTCATGATCATTGCTTTATAAAAGAACAATATTGACTTTGTCCAAAAG	20.74	0.045	-0.7746	-1.4809	0.7063	2.02648
NM_174309.2	70PMT	CTTCACACTCAAGAGTTCCACATGACGTTTGATGAGCTGTTTCCAGCATGAGAAGACAAGCAGTGAGAAT	8.28	0.0451	-2.4685	-0.785	-1.6835	5.38437
14183:10957_CL1Contig1-B:f	70PMT	TCCACAAGCTGCCCACCCTGGTCCCGGAGGGCTCCCCAGACCCACCGTGAACATGTATTCTAGAAAAGCA	8.28	0.0451	-0.5192	-3.2224	2.7032	14.9274
5529:6011_13161016-A:f	70PMT	AGAATGATGCCACAGAAATCATCCCCGAGCTGGGCGAGTACCCCGAGCCTCTGCCAGAGCTGAACAACAA	20.56	0.0453	-2.0821	-0.3873	-1.6948	5.44556
CV982097.1-A:r	70PMT	ATCTCGTCCAGCGTCTCGATGGCGATCAGGGTCGAATCCATGTCGAAGGCGATGACCTTGTAGTCCGACA	20.55	0.0454	-1.0875	0.8424	-1.9299	6.88882
15399:33_CL2Contig1-A:r	70PMT	CCCAGAAGATGGTGAGATCCATCCAGAAATCTGTCGGCTCTACATTCAGCTGCAATGCTGCTTAGAAATG	20.54	0.0454	0.25	-1.3102	1.5602	4.75977
13915:37378_CL1Contig1-B:r	70PMT	GAACTGGAATTGGTCAGACTTGCTGCCAAATTACCTGGGACTGGATAAGATGACCTTCAGTGTACTGCTC	8.24	0.0454	-1.57	0.04836	-1.61836	5.04481
CO000479.1-B:r	70PMT	GTCTGAGCCGATAAACTGGCCTGTTGGTCATTCACTTCTGCTAAAAACAGGTTTTTGTGACTTTTTTTTA	20.49	0.0455	1.7441	0.3725	1.3716	3.94165
6543:20906_CL1Contig1-B:r	70PMT	CAGTGTCCAAAGTGTAAACACAAAACTCATATTTTTGGTGCTGATGGTGCAAGGAGACTAGCACGGACCC	20.46	0.0456	1.4167	1.8004	-0.3837	1.46771
582:45360_CL146Contig1-B:f	70PMT	CCTGCAAGAATGTGATTGGAGGTTTCGAATGCACCTGTGAGGAGGGATTTGAGCCTGGGCCAATGATGAC	20.43	0.0456	-1.8436	-0.3056	-1.538	4.65527
12392:32433_6843565-A:f	70PMT	TCAAGCTGCTTCTGTTCGCCCCAGTGGCCTGCACCTCACTCGAGTACAACATCCGAGTCTACTGCCTACA	20.44	0.0456	1.9371	2.6846	-0.7475	2.11171
12208:1305_CL1Contig1-A:r	70PMT	AAGGACCTAGATGGTTACTTCAACCTCACCATGTCCTACCGCCGGGACTCAGATATCTTCATGCCCTACG	20.4	0.0457	-0.7787	-1.7039	0.9252	2.52237
11680:30042_58065470-A:f	70PMT	GGTGTGCTCATGATTTGCAGCTCTAAGAACAGATCGCTTAATTTAAGAAGGCTTGTTTATGAAACTATTT	8.2	0.0457	-0.2886	0.345	-0.6336	1.88438
14494:7649_CL1Contig1-A:r	70PMT	GTTCCAAGCACAGTAGCAGACCCCGGACCATCAAAGCCTAGAAGAGCACAGAGGCCTAATTCTCTGGATC	20.41	0.0457	-2.9624	-1.7522	-1.2102	3.35416
16256:9667_CL5Contig1-A:r	70PMT	AGATGGAGACTGCAAAATCCACCTGCTATGCCTGCCGCCTTTTCCAAACCAACACCGAGCTCTTGGAACT	20.34	0.0458	-1.1001	1.2966	-2.3967	10.9869
CV981122.1-B:r	70PMT	CCGCCCGCCCCCGCTTTAGCATTTAGTCACATCCTAGGTAATGTCAATATATGCTAAGGATGTTTTCAGA	20.34	0.0458	1.2181	-0.5389	1.757	5.79503
15983:2911_12281680-A:f	70PMT	GTGTGGCTGGGGAATAGCCGGGGAAATACTTGGTCCAGAAAACACCTGAAATTTTCACCCAAATCACCAG	20.34	0.0458	0.8513	-0.05673	0.90803	2.47943
DN818284.1-A:r	70PMT	TCTTCCATCCAGTAGCGCGGGAAGAAAGTGGTCAGCGCCAATTCGGGAAAGACCACGAACTCGGCCTTGC	20.35	0.0458	1.6451	2.5758	-0.9307	2.53628
17048:42556_10026931-A:f	70PMT	CAGCTGCTAAGTGCACAAAAGAGGAAGTGTGGCAAAGGCAGTGTCCAGGGGAAAAAAACCACAAAACCTC	20.28	0.0459	-0.4968	-1.2549	0.7581	2.13422
3497:4032_CL1Contig1-B:f	70PMT	GGTGAACCTCAGCAGTTGTCACCCAGATCTCCCAATTCGTCTGTCAGTGGAGTCAAGAAAGAAGAGCCAG	20.3	0.0459	1.1418	-0.5373	1.6791	5.36073
CN999585.1-B:r	70PMT	CCCTGAGAATTTAGGAAGGGCTGCAGCTTGTTCCCCTTATAATCCTCCTGGTAAACCCTCTGAAAGTCTG	8.17	0.046	-1.3311	1.1416	-2.4727	11.8544
12142:5163_CL1Contig1-B:r	70PMT	TCCACCTGGCAGTGAGAGAGGGCCACACTTCTGTGGTCAGCTTCCTGGCTACCGAGTCTGATCTCCATCA	8.17	0.046	-2.7906	-0.6498	-2.1408	8.50624
1835:15110_CL1Contig3-B:f	70PMT	AGACCCACCAGCTGTCCCTGGAAGCATTTCCTGGTGGCCTTGAAGTTCATGCAAGTGGAGGACGTGGAAT	20.19	0.0461	-0.501	1.2887	-1.7897	5.98766
19818:6787_CL1Contig1-A:f	70PMT	CCCCAAGAAACCCAGGAAGTTCTCCAAACTGGTCCTGCTGACGGCCTCCAAGGACAGTGCCAAAGTGGAA	20.19	0.0461	-1.5988	-0.9787	-0.6201	1.85911
CX955127.1-A:r	70PMT	AGCTGCTGCGCCAGGCGCTGTCGTTCCAGGAAATCATCTACGGCGTGATCCTGATGGGCTTCATGATGTT	20.16	0.0462	-2.5141	-1.0601	-1.454	4.2802
806:29717_CL1Contig1-A:r	70PMT	AGTGGCATCATAAGCCCCAGTGACCTCCCAGATAGCCCTGGACAAACCATGCCACCAAGCAGAAGCAAAA	8.13	0.0463	-2.3692	-0.9124	-1.4568	4.2922
8321:22298_19509626-A:r	70PMT	AAGCTGTGTGGGTTGTTCTACACGAGTAAGAGATGGGAAGATGAGCCACTGTCGCAGCGCCGTCCATTAC	20.07	0.0464	0.5261	1.7316	-1.2055	3.33843
7660:5893_CL1Contig2-B:r	70PMT	CCCAATGTTGGTGAGATCGTGGGTGGCTCCATGCGTATCTGGGATAATGAAGAGATCCTGGCAGGTTACA	20.06	0.0464	0.8097	0.254	0.5557	1.74316
12645:6284_7526361-A:f	70PMT	GAAGAAGTACTTCGACTTTGAGGAGATTCTGGCCTTCGTTAACCATCACTGGGAGCTCCTGCAGCTTGGG	20.09	0.0464	-0.4014	0.4817	-0.8831	2.41839
11809:24097_29265142-A:r	70PMT	AGAGGTTCAGGTCTCTGCTGCAGGCTGTGTCGGAGCTGGAGAGGAGGCACCGCAACATGGGTCTCAGTAT	20.04	0.0465	1.3771	0.7045	0.6726	1.95932
6219:6687_CL1Contig1-B:r	70PMT	CAACATCCAAATCCGTTATCAGGAAGAAAGCCAAGTTTACTTGTTGGGAACTGGACTCCGAGGGAAAGAG	20.02	0.0465	-2.6153	-1.3609	-1.2544	3.50573
CV975922.1-B:r	70PMT	CCAAATGTCCCACCACAGGGGGTTGGCCAAATAAATTATGAAACACTTATGTAATGAAATGCTAAGTGAC	20.01	0.0465	-1.5297	0.1208	-1.6505	5.20958
9960:3898_CL2Contig1-A:r	70PMT	CCCATATGCAGGGAGCATGAGGCAAACAGCCTAACGCTTTGCAGTGACTGGCAGTGGTTTTTGAGACTTC	19.98	0.0466	-2.0481	-0.6567	-1.3914	4.02047
12924:18650_CL10Contig1-A:r	70PMT	GAAGCAGAAACGTCACTTTTGGGTGGAAAAGCTCCTTCCCAACACTCATCAAGTGGAGATACATTTAGCT	19.99	0.0466	1.8637	0.14	1.7237	5.60523
1857:5371_CL1Contig1-B:r	70PMT	TAATTGATGACAGTGAAATTACCAAAGAGGATGATGCCTTGTGGCCTCCTCCTGACCGAGTGGGCCGGCA	19.97	0.0466	1.0817	2.2892	-1.2075	3.34511
2325:2013_29403540-B:r	70PMT	AAGGACTACCGGACGGACAGAGTGTTTGGAACGGATGTTCCCTGTTGGTTTGTGCACAACAGCGGGAAAG	8.08	0.0467	-2.8982	-1.0855	-1.8127	6.12697
17645:15889_CL15Contig1-A:f	70PMT	ACCCCGACGCCTCCTCTACTACGATGTCTACTACTCAAAGGTTGAGTTGGATTCAGGAATCAGTGAAAGG	8.09	0.0467	0.4005	-2.3522	2.7527	15.6849
609:574_CL1Contig1-B:f	70PMT	GATGGCAGCCTGCAGATTGGCCTCCAAAGGCAAGACCATGGCAGACAGTTCTTACAACTTAGAAGTTCAG	19.94	0.0467	2.2333	3.3416	-1.1083	3.0292
3591:3046_CL1Contig1-B:r	70PMT	GACACCATTGACATCTATGCCCGTGCTGTGTTCCCCGCGGCCTTTGCCGCCGTCAACGTCATCTACTGGG	19.9	0.0468	-1.8904	0.02181	-1.91221	6.76803
CX948300.1-B:r	70PMT	GGCAAGCACTTCCCACTTGTATTTAGATACCTGCTCAGAACATACATTCCAGAACGTGCCAGTTGGCCTT	8.07	0.0468	-1.8006	0.2306	-2.0312	7.62323
15885:13549_48507311-B:f	70PMT	GGGAAATCTTGAAGGCGTCACGAAAATTGCAAGGTGATCCCGACTTGCCCACGTCATTTACTTTGGCCAC	19.87	0.0468	0.6235	-1.0934	1.7169	5.56724
15088:21836_CL5Contig1-B:r	70PMT	TGCTGGGTTCACCTGGACCAGAAATTCATCTGGGCTTTCCTTGGACCTGTCTGTGCCATTATCTGTGTGA	19.89	0.0468	2.6263	1.4353	1.191	3.29037
CX950684.1-B:r	70PMT	TTCAGAGAAAAGAGCTCTTAGGGAGGCAAGGATTTTCAGATGTAGTTGTACTTGAAGTAGGCCCCAAAAG	19.88	0.0468	1.7267	0.7837	0.943	2.56767
16848:847_CL1Contig2-B:r	70PMT	GGCCTGTGCTTTCCTGATTTTCCAAGAAAACAAATCAGAGGACCAGCCTTTAATTACTTGGCCCAGATGG	8.06	0.0469	-1.0748	0.2032	-1.278	3.58945
CK816279.1-B:r	70PMT	TCCTAAAGGGGTGCAAGGTTCTTGGGGAACAGAGTAGGTGGATGCTGTGGGCCCCGAATCTAATATACTG	19.82	0.0469	-1.8264	0.9148	-2.7412	15.5056
10469:19067_CL1Contig1-A:r	70PMT	TGAAGACCGTGGGCTTTTCACTAAGGAAGGACGATGCTCTGTCCCTGAAGGAGCTGATCACGGAGACTCA	8.06	0.0469	-1.7838	-0.2357	-1.5481	4.70253
CN999194.1-B:r	70PMT	AAACTCTAGCACAAGCAGCTTTCACTTTGAGGTCTGTGGCGCAGCTGTCCATTGGAGTAATGGCTGGTAG	19.79	0.047	-0.2682	0.6425	-0.9107	2.48606
15562:14860_9604949-A:f	70PMT	CAAGATTTAGTCAACTTGTTGAAGAGGGGTTGAAGATCATTCATGCTTTTGAGCTTGACACAGGATTGCA	19.8	0.047	-2.2608	-0.1193	-2.1415	18.9505
19935:24906_CL1Contig1-A:f	70PMT	TAGTTGCTCACTGCCTGGCTGGGCAACCTGTGGTACTGATACCTTTGACCCAGGGACTGGCCCAGTTGTA	19.81	0.047	-1.9771	-0.2706	-1.7065	5.50964
10182:5129_CL1Contig1-B:f	70PMT	AAAAATACCACAACCCACCAAAAATAGATGCCTCCCCGCCCCCATAACCAAGCTGGTGCACACGCTGTTC	19.75	0.0471	-0.07916	-2.0635	1.98434	7.27424
17793:1159_29217532-A:f	70PMT	GAAGGTGGATGTAGCAGAGCTTCCCAGTCTTTGCCCTCATGGTGGAGCTGACCCCGCACACAACCGAGGT	8.03	0.0471	0.6999	-2.332	3.0319	20.7366
5384:20977_CL1Contig1-B:f	70PMT	TGGCACAAGAAGATAGCCGCCGCGGTCAAGTGCCATCTTCCTTTTATCATGGTGCCAACCAAGAACTCGA	8.04	0.0471	-2.8226	-1.0316	-1.791	5.99544
DN823723.1-B:r	70PMT	GCTCCCTGGTGTCTGAAGTAGAGATAACATGAAGAGCCAGAAGTCTAGAGGCTGAGTTGGGACAGGCTGT	8.03	0.0472	-1.9533	1.3867	-3.34	28.2191
DN637146.1-B:r	70PMT	TTCTATGAGAGAATGTTATGTCTGTAAAGGAGGGTTATTTCCCTGCCCCCGCCCCCACCCTGGTGTCGGT	8.03	0.0472	0.7107	1.4752	-0.7645	2.14792
2312:7094_CL1Contig1-B:r	70PMT	AACGTGTGTGTGGCCACGGTCCTCACGGCCGGCGCGTACCTCTGCTACAGGGTCTGTTTCCACTGACGGA	19.66	0.0473	-0.7258	0.7236	-1.4494	4.26056
14104:1017_CL1Contig2-B:r	70PMT	CGAGGGGATGCCAATTTTCATATGCTGGTAGAAGCATTGGCCGGGGACCTATAAATCCACAGCTACCAGG	19.67	0.0473	-2.3422	-0.5988	-1.7434	5.71675
CK729605.1-B:r	70PMT	GTGCATTTACTGTATCTCTTGGTAAGCATATTTTAGGGGGAAAGTGCTGCTGCTAAGATGAATAGACAAG	8.01	0.0473	1.0221	-0.05599	1.07809	2.93906
4754:36477_CL1Contig1-A:f	70PMT	ATGAGCCGGCACAGCCGGTTGCAGAGGCAAGTTCTGAGCCTGTACCGCGAACTGTTGCGCGCTGGGCGCG	19.6	0.0474	-0.5462	-1.3113	0.7651	2.14921
13841:45360_CL117Contig3-B:f	70PMT	CAAGTGGACCATAGGTGTCTGTGAAGACTCAGTGTGCAGAAAAGGCGGGGTAACCTCGGCCCCCCAGAAT	8	0.0474	-0.1391	-1.1186	0.9795	2.66312
CV974610.1-B:r	70PMT	TTAGGAACCCTTTGATGAATCTTGGTGTTGCCATTCCCAGAAGCAGAGGAGGAACAGACCCTCATCAACT	8	0.0474	-1.1258	0.7581	-1.8839	6.57911
2674:39438_CL1Contig3-A:r	70PMT	ACGATCCCCAAGTCTTAGCTGTTGCCGCCCATGACGCTGGGGTGTATGTGCGCCATTACCCACGAGGCAA	19.55	0.0475	-1.7972	-0.1628	-1.6344	5.12638
1845:15670_CL6Contig1-B:r	70PMT	ATTTCGACAACACGTTTGAGATCCATGACAACATCGAGGTGCTGAAGCGCATGGGCATGGCCTGCGGGCT	19.55	0.0475	-3.0629	-0.2651	-2.7978	16.4085
2640:16193_CL1Contig1-A:r	70PMT	ATCGTGGCCATGGATGAACCTGACTTTGGCTTGAAGCATTCCCTTAGTTGAGGCCGTGGGCACCCAGGTG	19.54	0.0476	-0.1893	-1.704	1.5147	4.54806
15059:1552_9924015-A:f	70PMT	GTTTTGACCTAGTGAAATGTGAGGACCCGGGGACCCCTAACTATGGCTATAGGATCCGGGATGAAGGCCA	19.53	0.0476	1.1929	-0.1015	1.2944	3.64881
14446:11669_47682532-A:f	70PMT	CTGCACCCTGGGTGTACCCGCTGCGTGTTGAGGTAGAGCCTCCCCAGGAGACAGTCCCACGAGTGGCTTA	19.48	0.0477	2.5267	0.611	1.9157	6.79169
8126:3472_CL2Contig1-A:f	70PMT	GCTGTCTGCTCCTGTGGCCACGACGACTTCACGGACGAGCTCAGCGTCTTCTGCAGCTCCCGGAACCTCA	19.47	0.0477	0.7624	0.2287	0.5337	1.70523
CV981381.1-B:r	70PMT	GGGCCTTGCTAGGGGCTGTGAGATGCTTATCTGTTCAAGATTTGCTCAGTCAAGGAAATTCATGTGGTGA	19.46	0.0477	-0.5588	0.7133	-1.2721	3.56834
8812:40671_CL1Contig1-A:r	70PMT	TGCACATCAAAGCCTTAGCCATAAGTGACCTCAACCGGGCGGGCCAGAGGCAGGTCTTCTTCGAGCTCAA	7.97	0.0477	0.6842	-1.1722	1.8564	6.40065
2:4354_CL1Contig1-A:f	70PMT	GGCCAACAGAACCAACATCTCTGCCCCGTACTACAGCTACGAATACTACCTGGACTACTTGGACCTCATG	19.41	0.0478	-0.8908	0.6871	-1.5779	4.84477
6701:1757_CL1Contig1-B:r	70PMT	TCCCTCTCGACCTTCTGGACCGAGTGATGATCATCCGGACCATGCTGTACACCCCGCAGGAGATGAAACA	19.42	0.0478	-2.366	0.5426	-2.9086	18.3311
12776:23297_6954976-A:f	70PMT	CCCCTGTTACCAGACATCATTTTTATTCACTCAGTATCCTAGGGATAGGAAAACTTAATCTTTTCACAAA	19.39	0.0479	1.0608	2.1873	-1.1265	3.08484
CX949963.1-B:r	70PMT	GCACAGTCAGAAAGAGCACAGCCAGACCCTTTAATAATCAGTAACCATTCTTCCCCCGAAAGCCTCTTGC	7.93	0.048	-0.822	0.6291	-1.4511	4.26781
11439:36984_CL1Contig1-A:r	70PMT	GGATTATAGCTGAATTAACTTGGAAAGCACTCAGGCTGGAAGACAAAAATCCCAACTGGCAAAAATCAAA	19.35	0.048	0.484	-1.6156	2.0996	8.1629
944:5116_CL1Contig1-B:r	70PMT	GTGGCTGGCATGGTCTGCTTGCTATTGGAGAGATCTCCTGAGAATCCAGTTTTGGATCGGTGCTGTCATC	19.34	0.048	1.6713	0.9065	0.7648	2.14856
CX954216.1-A:r	70PMT	TTGTGGAACAACCGTTCGCCATTGTCCGGTTGGGTCGTGATGACCTGATGATCGTTGCCCAGATAGGCCA	19.33	0.048	0.8866	1.5797	-0.6931	1.99991
NM_001035098.1	70PMT	GGAGAACCCGGTTTGGTATTCGACCAGTGACTAGACTGAAAGAAACTCATCCTTTGGGAGTCATGTCAGC	19.32	0.0481	-0.8003	-3.2768	2.4765	11.8995
10610:25578_CL1Contig1-B:r	70PMT	GTTCGAGTAGAAAATGTTAAAGGAGCAGTATGGACTGTGGATGAGGTAGAATACCAGAAGCGAAGGTCAC	7.92	0.0481	0.6474	-1.4564	2.1038	8.19726
12973:6553_CL1Contig1-A:f	70PMT	TGCCCACGTAACATTATACTCATCCCCAGTAGTGCATTTTGGGAGTTGGGGTGGGAAGGGGTATGGGAAG	19.3	0.0481	1.5962	-0.9967	2.5929	13.3685
11041:10135_9602336-A:f	70PMT	CCAGAAGCCAGAAATTCGGGATCGTCCACCCAGGCTTCAATTTGAGCAAGCACATACGAGACGGTCTGCA	7.9	0.0483	-1.8274	-0.6235	-1.2039	3.33309
6521:29470_CL2Contig2-B:f	70PMT	ACGTGCAGCTGTTTGACCTGATGAGGAGGATGTTAGAATTTGACCCTGCCCAGCGCATCACACTGGCGGA	19.19	0.0484	-0.9784	0.09422	-1.07262	2.92303
4502:44862_CL5Contig1-B:f	70PMT	CACCTGCCCTTCTCTGCCCACAGTGGGAGTCAGCTTGCCAGACGCCACAGCCCTCAGCGCGAGCCCATTC	19.18	0.0484	-2.4773	-0.5235	-1.9538	7.05545
CK727984.1-B:r	70PMT	CCCTCTGTCACAGCTACCTAACTGAAATCCTTAACGTGGGTCAACCCAGCCATTTAGATCTTTTTACCAG	7.88	0.0485	-1.6439	0.04556	-1.68946	5.41655
1931:4170_CL1Contig1-A:f:Mismatch:10	70PMT	CTCCACTCTGAGATACATCCTGGGTCTATTTGCAGCACTAATACTGCACATGGAAATCAAGGGAGTGCAC	19.14	0.0485	0.8886	-1.7642	2.6528	14.1937
1143:28663_CL1Contig1-B:f	70PMT	TGTGGTGTCCTTCATTGCTGGTTTAACTGCTCCTCCCGGCAGAAGAATGGGTCACGCAGGGGCAATCATT	19.13	0.0485	1.3261	0.6982	0.6279	1.87367
CV984621.1-A:r	70PMT	ACTGGCGCGACGCGTTCGCGCAGTTCGGCACGCATCGTTCGCCGCCGCGGCACTACGTGTATGCGGCCGC	7.86	0.0486	0.2077	1.5913	-1.3836	3.98924
12736:17432_10867393-A:f	70PMT	CACTGCAAATGTTGGTGCTACCAGAAAGGCTCCAGGCAGCTTCAAAGGGAGGTTGCAGAGATGATAATGG	19.08	0.0486	0.7011	0.4668	0.2343	1.26402
15585:14120_15775022-A:f	70PMT	CGACTCGTCCAAAAGCGGAAGGACCAGGAGCATTTTTTCAACCAGTTCATCCTTATTCTCAAGAAGCGGG	7.86	0.0486	-1.6018	-0.2174	-1.3844	3.99243
18881:39546_CL1Contig1-B:f	70PMT	ATCGGGTGCTACCAAGGCTTCGCGTTTGCTTGGAGAGGTCTCCTGCACAGTTGCGCCACTGAGAGAGACA	19.06	0.0487	-0.1659	-1.5233	1.3574	3.88608
CK983070.1-B:r	70PMT	CCATATCTCCTAACTCCAGGCCCACAGTGCTCAAAACTAGAGGAGGGATTACAAGGTGTAGAGGAGAGAG	19.07	0.0487	-0.6651	0.7095	-1.3746	3.9535
5314:18320_CL1Contig1-A:r	70PMT	CGTACAGAACCTTCACCCCTACCACAGTGTTTTTATTGCTCGCCAGACACCATGCACACCACGACTGGTG	19.04	0.0487	-0.515	0.6676	-1.1826	3.26285
CV981756.1-B:r	70PMT	GATGGGTGGCGGGGAGGTGGTGGGGGAGCTGTACTGTTTTAACATTTTATTCCCATTTGCTTTCCCACAG	7.85	0.0487	0.927	2.4893	-1.5623	4.76978
14974:43678_10170851-A:f	70PMT	TGAGAAAGGCAGTCATTCAAAATCAAATGGCTTTAGACATACTTATGGTCACCCAAGGAGGGACCTGTGC	19.06	0.0487	1.9162	2.5835	-0.6673	1.94897
20102:32661_29253949-A:f	70PMT	ACTGCGATCAGTATAAATTACCAGGATGTCCCAGGGACTTTAGCCCTGTGTGTGGAAGTGACATGTCCAC	19.01	0.0488	-0.2997	-1.3818	1.0821	2.95087
17924:9757_7035257-A:f	70PMT	AGATCTTGGGCAAAATGGCATCCAAGTCCATCGCAACCACCCTCATCGACGACACAAGCAGTGAAGTGCT	7.85	0.0488	0.3978	-1.9727	2.3705	10.7027
3043:8936_CL1Contig1-B:r	70PMT	GGGACTCCTACTGGGTGATGGAGGGTCTACTCCTCTCTGAGATGCCCGAGACAGTGAAGGGCATGCTGCA	19.02	0.0488	-1.5196	0.06701	-1.58661	4.88715
10326:29622_29269391-A:f	70PMT	TCCTCCTTCAACAAAACTCAAGATGAGTGCCATATAGAGATGGCTCCTGGTTCACATGCCCAGGAAGTGG	7.84	0.0488	-0.8867	0.8327	-1.7194	5.58118
CO728414.1-B:r	70PMT	GAAGCATGTGATCTTTTAAAACAACATAGTAAAACCATATCCCTACCTCAGCAAGGTTTAATTTTGCCTA	18.95	0.0489	2.0505	-0.36	2.4105	11.1395
2832:2857_CL8Contig1-B:f	70PMT	GATTCTGGAAGGAAGTGGTGTAATGAATCTCAACCCCAGCAACAATCTTCTCCACCAGCAGCCGACCTGG	18.95	0.0489	0.7735	1.2886	-0.5151	1.67381
2997:10714_CL1Contig1-B:r	70PMT	TCAGGATTTTCCCCATCAGCTCAGTCACATAATCATACTTTTAACCAGTCTTCAAGCTCCCAGTGGCGCC	18.96	0.0489	-1.9825	-0.5042	-1.4783	4.38548
XM_580740.2	70PMT	TGACAAGGCTGGGGATGTATCCGGGACATGTGGCTGGGTTTAAGAGGCTCCACTGTTCAGCTGTGATCAT	18.95	0.0489	1.4982	-0.2863	1.7845	5.9566
9360:1558_CL1Contig1-A:r	70PMT	TGGCGTCCACGGCCAATATGCTCAGGGAACAGGTGGCCCAGCTTAAACAGAAAGTCATGAACCACGTTAA	7.83	0.0489	0.3542	-1.0204	1.3746	3.9535
4865:1335_CL1Contig4-B:f	70PMT	GAAGCGCCTAGAAGAAGCGCCCTTGGTGACCAAGGCCTTCAGGGAGGCTCAGATGAAAGAGAAGCTGCAG	7.82	0.049	2.1287	0.4026	1.7261	5.6187
16997:12477_CL51Contig1-A:f	70PMT	ACGTCAGCGCGTACTCCAAGTACCTCACCTGCCCCAAGACCAAGCTCAAGATCTCCTACAAGGATGCACT	18.89	0.0491	-0.4955	0.3002	-0.7957	2.21599
1192:7397_CL1Contig1-A:r	70PMT	GAGGGCAAAACAGAGGAAGAAATAGAAATGATGAAGTTAATGGGATTTGCCTCCTTTGACTCCACAAAAG	7.8	0.0492	-0.02352	-2.7795	2.75598	15.7365
19241:34974_CL48Contig1-A:r	70PMT	TTTAAAATCAGGCCATCTGCCCTTTGCCCCAGCCTCTCCCCTGAGCATGCGAGTCTGCAAAAAGGACTTG	7.8	0.0492	-0.427	1.6648	-2.0918	8.09948
17487:45360_CL884Contig1-A:r	70PMT	AAGCACCTAGGGATCCGGCGTGGGGAGATCCTGGAGGTGATTGAGTTCACCAGCAAGGAGGAGATGCTGT	7.79	0.0493	0.3124	-1.6578	1.9702	7.17211
16388:752_CL9Contig3-B:f	70PMT	GGATAAAATATTGTCTGTCTCTCTCTCTCTACAAACACGTGTAACCTACTCTAATCCCCATGAAAACGCC	18.78	0.0493	3.4682	2.8969	0.5713	1.77057
6073:18969_CL2Contig1-B:r	70PMT	TTTCATCGCTGGCCCTTGCTTCAGGAACTGGTCTTTTCAAATGTGGGATAGCTGTGGCTCCGGTCTCCAG	18.78	0.0493	0.9105	-0.2184	1.1289	3.09225
2942:1305_CL2Contig1-A:f	70PMT	GCCACAGGCTATATTTGTGACCTGTGCTGAGTCCAAATTTCACAGACTCCTCCAGTCACATGTCCCTGGG	18.75	0.0494	-1.7592	-1.4752	-0.284	1.32843
14435:7115_CL2Contig1-B:r	70PMT	GCTTCTTGTGTGGTACTGCCGGGACTTTGCAGAAAGGCTTCACTACCCTTATTCCGGAGAGCTGACAATG	18.76	0.0494	-1.047	0.1157	-1.1627	3.19856
CV984175.1-B:r	70PMT	GGATATTGGTTAAGTGATGTCATCAGAGGTATTGCTACTAGCTGGCAGCTAACATGGCTAGGATAGGTAG	7.78	0.0494	-1.4946	0.4398	-1.9344	6.91989
CV982721.1-B:r	70PMT	GTCCCCCCGGAAAGCTAAAGAAACAGAATGGTTTCAGTTTTGGTGAAGACTGGCCTTATTAATGGACAGC	18.74	0.0494	2.6109	1.3793	1.2316	3.42671
XM_580797.2	70PMT	GATGGAGAACCCATCCAAGGCTGTCAGAAGTGATGTAAACTGGATGCAGAGCATGGTGAGTGCCCTGGAG	18.71	0.0495	0.09151	-2.5053	2.59681	13.4209
10174:11574_CL1Contig1-B:r	70PMT	GTCGTTTGTGAAGAAGAACGTTCTAGTGACTGGTGGCTTTTTCGGAGGCTTTCTGCTGGGCATGGCGTCC	7.76	0.0495	1.256	-1.0123	2.2683	9.66296
5501:30582_CL3Contig1-B:f	70PMT	TAGAGGATTATGACGCCACCTCCCCCAATGACTTCGTGGGCCAGTTCACGCTGCCTCTCAGCAGTCTGAA	18.69	0.0496	0.7682	-1.0823	1.8505	6.363
15509:4307_CL1Contig1-A:f	70PMT	TCGTGGACATGAACAGCACATCCAGTATCGACAGCTTCACCAGCTGCGCCACAGACTTCACGGAGACTGA	18.67	0.0496	-0.2161	-0.6211	0.405	1.4993
DN823481.1-B:r	70PMT	TGTGCCCTCGGGCTACTCCATTCCCTATAACGGCAGCCAGAACTGAGTTTCCCTAAACCCTTGCGCGGCC	18.65	0.0497	-0.3172	0.6257	-0.9429	2.56742
8897:26374_CL1Contig1-B:r	70PMT	TGTTCAACATCACGAGCTCCGCGCTGGCCGCCTCCTGCATCATCCTGGTCTTCATCTTCCTGCGGTACCC	18.62	0.0497	1.0773	1.5469	-0.4696	1.59935
16709:45360_CL276Contig1-B:r	70PMT	CCCGTCTTGACGGGTGTCCTCAGGACCACCGATTATGAGGCCTCTTGATTTAAGTCTCCATGAATCTGCA	18.61	0.0498	0.4149	1.9129	-1.498	4.47273
CK779673.1-B:r	70PMT	CCTTCCATTTTTATGGAACGGATATGAGTGTTTAATATCTCAAGGAGTGCTAGAACTGTGCAGAGGCTGA	18.59	0.0498	1.3349	0.2297	1.1052	3.01983
3127:3889_CL2Contig2-B:r	70PMT	ATTCGACAGCTCTGGCTCCTTCCTGTCCTATATCAACACATCTGCAGAGCCACTCTATGGCCCCCAGGGC	18.52	0.05	0.6709	1.6344	-0.9635	2.62085
12098:25995_CL1Contig1-B:r	70PMT	CGAGGACAGTGATGAAGATGAATTCCAAATCACTGAGCACAATAACTTCCGCACCTTCTTCCAGGCCCTC	18.48	0.0501	-2.201	-0.3394	-1.8616	6.43402
11081:11234_CL2Contig1-B:f	70PMT	TTGCGGGGCTTGGAGCTGGCTGCTCACCATCTTGCCTTTACCGTCCATGTGTCTGGGGAAGGTCTTCCAT	7.69	0.0502	-0.3965	1.6915	-2.088	8.06876
1907:4997_60445240-A:f	70PMT	CAGCAGCTGGTTCTGAAGATTTGTCAAGCTCATGTTCCTCCGATATCACCAAGGTTTTCCCGTGACCTAC	18.38	0.0503	-0.9474	1.2665	-2.2139	9.15134
DN639262.1-B:r	70PMT	CAGACTCCTGTAGTCCCTGACCCTGCTCCTTCAGCATTTCTCCCCCAACCCATATAAATTGGCTTCAGGA	18.37	0.0504	2.3077	1.9295	0.3782	1.45965
3015:3932_CL2Contig1-A:r	70PMT	ACTACCAGACCCTGAGAATTGGGGGATTGGTGTTTGCCGTGGTCCTCTTCTCGGTGGGGATCCTGCTTAT	18.26	0.0506	0.6699	1.5885	-0.9186	2.50578
18329:16148_15776123-A:f	70PMT	CAACACCAGATAAGAAGGCCTCACAGAAGATTGGTTTTCGATTACGTAACTTACTCAAGCTTCCCAAAGC	18.27	0.0506	-1.1208	0.4307	-1.5515	4.71854
CO729134.1-B:r	70PMT	GGGAGGAGGGATTACAAGGAGACCAGTGTGGGTCCCTCTCACTAGGACTTGCTCTGTGATGAGTATCATT	18.28	0.0506	0.3773	-1.5626	1.9399	6.95806
151:13453_CL1Contig2-A:f:Mismatch:3	70PMT	ACTGGCATGACATCGAGGTGCAGAACTTGGGAGCGCTGGTCAGCAGGCTGGAGCCGGAGCTCAGGGAGAT	18.24	0.0507	0.6919	-1.1215	1.8134	6.13126
19896:30721_45070669-A:f	70PMT	CGGCGGAAGGCCGTGCTCGAGCTGCTGCAGCGGCCGGGGAACGCGCGCTGCGCCGACTGCGGCGCCCCGG	7.63	0.0507	-1.1608	0.7615	-1.9223	6.83666
8589:45360_CL1Contig54-B:f:Mismatch:5	70PMT	GGCATGGGGCACAAAGATTCCTAGGTGGGCGACGACGCGCAGAGCAACAGGGGTATCCTCACTCTCAAGT	18.23	0.0507	-1.8709	-0.9017	-0.9692	2.63583
CV975282.1-A:r	70PMT	TTCAGATCAGTCCTTATGCACCTCCTCCTTCATTTGCAACTCCCCAGGGTGATGAGCACAGACGGGTGGA	18.25	0.0507	-2.8307	-0.3254	-2.5053	12.2472
6999:5559_CL1Contig1-B:r	70PMT	TGACCTTCTGGCGTTTGGGGCATGGTGAACCCACCTTTATGAACAGCACGGTGTACCACGTAGCAGATGT	18.22	0.0508	-1.9958	0.1251	-2.1209	8.33864
CK817104.1-B:r	70PMT	CCACCCACCGCGTCTGATAGATGTGGAGATGATTCACACTCGTTTAGAGCACTCTGAAGAAATAGGATGG	7.61	0.0509	-0.3455	-1.9217	1.5762	4.83654
CV974649.1-A:r	70PMT	CCCCCTGCCCCCTGCCCCCAGGACTGGTCTGTTGTGTTTCATCTGTTCAAGAGGACATGGAAACTGAAAA	7.61	0.0509	-0.09105	-1.4251	1.33405	3.79639
17057:45360_47688614-A:f	70PMT	GGGTGCTTGCATTGTCCTCACTGCATCTATTGCATCCATTAGTGGGTCTTCCAATTCTGGATTGGTGGGC	7.61	0.0509	-1.3452	0.5923	-1.9375	6.94138
5533:14668_CL2Contig1-B:f	70PMT	ACTGACCACCCCTCAGAGCACAGATCAGGGACCTCGCACCTCTTTCTTATCAACACACTTACCCGTACTC	18.1	0.051	0.3649	1.214	-0.8491	2.33754
1020:3995_CL2Contig1-B:f	70PMT	CAGAGGAAGGCGTAAGACTGTCCACAGGAGCCCTGACTCGCAGGCAAATGGAAATGTGCAAACTGAAAAG	18.11	0.051	-0.2222	-2.2442	2.022	7.55342
14749:2390_CL1Contig1-B:r	70PMT	GCTTTCTTCTGTGTCATGTTTCTTTGTGCAGCAGAGTGGCTTACACTGGGTCTCAATATGCCCCTCCTGG	18.1	0.051	1.1352	0.303	0.8322	2.29837
18252:15904_CL1Contig1-B:f	70PMT	GGTTTTGCCTCTCCAAAACCAAAACTTCCTCCCCTGCGTGTTTGGTGCCCAGATAACGCTGAGAAGTCAG	18.11	0.051	-2.5035	-0.6596	-1.8439	6.32114
CN999825.1-B:r	70PMT	GAGGGATCTGGGACTCTGAAACTTCAGATTTACGCAGTTTTCCATGACTGGGGAATGCCAAAGTAAAGGC	18.08	0.0511	-1.9933	0.4374	-2.4307	11.3668
11093:45360_CL513Contig1-B:f	70PMT	TCAATCTTGGAGCAGCGACTGACTTTGACAGAGGATAAGCTGAAAGACTGCCTTGAAAATCAGCAAAAGC	7.59	0.0511	-1.6527	-0.01211	-1.64059	5.15821
DN637748.1-B:r	70PMT	AGAAACTGAGGTCAAGCCCAGGAAAAGTGCTGGCAGAGCTGGGGAGAGGATGCAGGTTTCCATCCCCTTT	18.04	0.0512	0.3201	1.4361	-1.116	3.05262
11404:1710_CL1Contig2-A:f	70PMT	GTTGTCGAAGTTGCTGATGAGATCCCAGCCCTGCAGACTCTGTTCTTTCCGAAAAAGGCTATCAGCTCCA	18.04	0.0512	0.611	-0.7165	1.3275	3.7716
19553:16058_CL1Contig1-A:r	70PMT	AATTTCTGCTCTTTGAGCCTTGTTGCATTTTTATTCGAAGACTTCCGACAGCAGCATGAAGTTGGCAGGC	18	0.0513	1.6848	-0.08656	1.77136	5.87884
5946:7175_60960220-A:f	70PMT	TTAGCAAGGCTGGGCCAGGTCTGGGACCTCTGGGCAAGGCTAGGCCATGTCTCCTATCTGAGACTGTAAA	7.57	0.0513	-1.2379	0.9024	-2.1403	8.50199
5668:12142_CL1Contig1-B:r	70PMT	CCATGTTACACTAATGACAGTTTGTCCTCCCGGCAAAGGAGGGGCATTTCTGCCATCTGACTTGAGGAGC	17.96	0.0514	-1.8443	-0.9199	-0.9244	2.52036
CV984814.1-B:r	70PMT	GGAGATTAGGTCTCAGCCTGCACGGAAGGAGCATAAGCAACAAAAGACAACAAACAAATACTACTAGGAG	17.97	0.0514	-1.3598	-0.198	-1.1618	3.19568
CO729068.1-B:r	70PMT	GTTAAGCCAATTTGTTCCCTTTTTGGATCTGGATGGAATTATGAGGAGGAGCAAGAGGGAGTTTCAGGGA	17.98	0.0514	0.8852	-0.9276	1.8128	6.12758
1040:11726_60444144-C:r	70PMT	GGCTTTTTCCGGTTATCGTCCTCATCTCTATCTTAAGTCCTCGAAGGTGACCTTACCCTGGCAGAGGCTA	17.93	0.0515	-1.1915	-0.7056	-0.4859	1.62564
DN642885.1-B:r	70PMT	TCTCAGCTTGCGCTTGCGGCACTAGGAGGCCTCGATGCGGTTGCGCACCCGCTTGCGCTCTGCCTTAATG	17.95	0.0515	-0.03529	-0.8636	0.82831	2.28945
10044:8634_11697692-A:f	70PMT	AGTGCAAAAGTAAATCTCCAACTTTGCTCTCCTCTTACTGCATCGACAGCATCCTGGGCCGGAGGAGCCC	17.9	0.0516	0.2958	-2.8847	3.1805	24.0588
DN640638.1-A:r	70PMT	ATGAAGCGATCGCTCAGCATGTCGGGATAGCCGAAGCGGATGTCCGGCCTGTCGTCGCGCCGCTCCAGGA	17.89	0.0516	0.01299	-1.5842	1.59719	4.93913
5455:19782_CL1Contig1-B:r	70PMT	CACCCACGAAGACCTTTACATCATTCCCATCCCCAACTGCGACCGCAACGGCAACTTCCACCCCAAGCAG	7.54	0.0516	0.6559	1.7236	-1.0677	2.90868
CX954901.1-B:r	70PMT	TGAGACCCCCACCAGACTCCTGGATCCCCCATCCTTCCTGACACTGGCAATAAACCCTCAACTGTGACTC	17.89	0.0516	-2.9771	-0.5179	-2.4592	11.6955
2072:6298_CL1Contig1-B:r	70PMT	TTCGTAAAGAACTGAATGAATACAAAAGTAATGAAATGGAGGTACATGCATCAAGCAAGCATCTGACAAG	7.54	0.0516	-0.07744	1.1666	-1.24404	3.4696
DN637391.1-A:r	70PMT	AAGGTTTTTCACTGTTAACTCAAACGTGCCGGCGTTGACCTGCGCATTGACTTCAACCGGCCCTTCGGGA	7.53	0.0517	0.5481	-1.2342	1.7823	5.94351
19142:39434_15378052-A:f	70PMT	ATTGGCATGAAGAGGCTCAAGGTTCAGCTGAAGAGGCCCAAGGATGCTAACCGGCCTTACTGATCTGCTC	17.87	0.0517	0.4061	1.1775	-0.7714	2.16279
8227:15663_CL1Contig1-B:r	70PMT	CTACCTGGGCCATTTTGAGAATGGGCTCTTTAATGGCTTCGGGGTGCTGACCTTCTCAGATGGCTCAAGG	7.53	0.0517	-1.2438	0.9611	-2.2049	9.06934
5601:19770_CL3Contig1-B:r	70PMT	TTTAATCGCAGCTGTGATTGGAACGATTCAGATTGCCGTCATCTGTGTGGTGGTTCTTTGCATCACAAGG	17.86	0.0517	0.4338	-0.4439	0.8777	2.40536
CO727943.1-B:r	70PMT	GATTGCCATAGCAGCTTTGGATTAGATTTCATGAATAATCATTGCACCTAGCATACCTTTGTGTGATGGA	17.81	0.0518	3.1992	3.0399	0.1593	1.17269
9446:2765_CL1Contig2-B:f	70PMT	GGGAGGCAGGCGGCCTTCCGAGAAGGGCTGGAGCAGGCGGTGCTGTACGCTAAGGCTCTGGGCTGTTCCA	17.82	0.0518	-1.0235	1.0252	-2.0487	7.75781
CV982470.1-B:r	70PMT	TGAGCTTTTGCCCCAGGAGGGAATCCTCATTTGGCCTAGGACTTACTCGCTGCTCTAATCTTCACAGCTG	17.82	0.0518	-0.887	0.2363	-1.1233	3.07498
7545:2600_CL1Contig1-B:r	70PMT	TTAATTGATTCAAGCTACTTAACCCGCACGGCCTTGGAGCAGGAGATGGGGCTGGCCTGCTGCTACGTGT	17.81	0.0518	4.6064	5.1511	-0.5447	1.72409
18189:11966_CL1Contig2-B:r	70PMT	TGGATCCGGATTGGTGCCAATGTCTCCAACTTCACTTTTGCTCCCAGCACAATTGTCTTTCACCTGGGAC	17.79	0.0519	1.9129	0.5809	1.332	3.78861
10857:7175_CL1Contig5-B:r	70PMT	TTGCCCGAATCCCCCCAGTTGCTGTGAGGCTACAGATGTCAGAGCGTAATATTCTCAGTCGCCTGGCAAA	7.51	0.0519	0.9687	2.6556	-1.6869	5.40271
18682:20913_CL1Contig3-B:r	70PMT	GAACACCTCTCCTAGGCCCGTGTCCGGCATGGAAAGAGAGCGGAAAGTGAGTATGCGGCTGCACCGCGGT	7.5	0.052	0.8124	-1.8241	2.6365	13.9642
14829:28721_49408979-A:f	70PMT	TGTGTCAGAGCTCACAGAAATCACCAGGGCCAAGTCCTCTCCACATTGGATGAAGTAGAAAATTCCACAG	17.75	0.052	-0.7056	0.8794	-1.585	4.87929
19515:4847_CL2Contig1-B:f	70PMT	ATTCTGCGTCGAGGCTGCCATGTGAATGATCGCGATGGGCTGACCGACATGACACTGCTCCATTATGCGT	7.48	0.0522	0.2521	1.9111	-1.659	5.25405
7735:46273_CL1Contig4-B:f	70PMT	ACATCGAGTCTAAGGAGCAGGTGCGGACCCTGACAGGCCATGTTGGCACCGTGTACGCCCTGGCAGTCAT	17.63	0.0523	-0.9433	0.2262	-1.1695	3.22038
4050:2625_CL3Contig1-A:r	70PMT	CCTCCTAGAGGTTGTTAGAAATGTGAAACGGGGTCTTGAGGTGAGAGAACTTACTCTTGACTGCCAAGGG	17.63	0.0523	-0.2481	-0.7709	0.5228	1.68674
DN643098.1-B:r	70PMT	GGCAGAGACTATGTGGAAGTTTCATACCCACTAAAGTTCAAACCCCAGGTCAGAAGAGGGAAATTCTTCC	17.62	0.0523	0.7092	2.4334	-1.7242	5.60803
CX950505.1-B:r	70PMT	GGGATAAGTTAGTGCTGTTTGGGCTTTAGAAAACAGGATGAGAGTGTCTTTGCCAATTGCTGGGTGTTAC	17.62	0.0523	0.2015	-1.2491	1.4506	4.26567
CX949293.1-B:r	70PMT	GTGTTACTTAATGCCTCTTTGCAAAATTTATTAGAGAAATAAGGCTAGAATGCATCTACATCCCGGAGAG	17.65	0.0523	1.8982	-0.1242	2.0224	7.55644
9247:13109_9842479-A:f	70PMT	GCACTCGCTGCTGGTTCCCCTTGAGTACCTTTACCTCCCATTCACCTGATTCTTCCGTCTTTTTCAAGTC	17.61	0.0524	-2.0893	-0.8116	-1.2777	3.58838
56:7434_CL1Contig3-B:r	70PMT	AAATGTGAGAGCTCTGACCAAAGGAGTCCAGGCTGTGATGGGCTACAAGCCTGGGAGTGGCTTGGTGACA	7.44	0.0526	-0.1509	-3.0147	2.8638	17.528
19855:44862_CL3Contig3-B:r	70PMT	AATATCCTGATTCCGGGCCTCACGCAGAAGCCCATCACTAGCTTTGCTGATTTTGAGCGGCACTTCCTGC	7.44	0.0526	0.8836	-1.8577	2.7413	15.5071
14607:11520_CL1Contig3-B:r	70PMT	ATGAAGCAGGTACACCGTGAGCAGCTCTTCGCCGTCTGCCACGAAGACCTGGTTGACGTGAGCAACAGGT	17.54	0.0526	-1.514	-0.01006	-1.50394	4.49938
19661:37616_CL1Contig1-B:r	70PMT	CACCAGGGCAGCCACAGCTTGTCTGGGGAAAGCTGTGGAATATGGGCTTATCAAACCCAGCCAGGACGGA	17.53	0.0526	-2.5586	-0.5612	-1.9974	7.36987
5543:3910_CL1Contig2-A:r	70PMT	GGCAGCTCTGTGCAGTGTTGGAGCCTAAAGTGGGAAAGATGGGGTCAGGTTGAAAATAATAAACGAAGTC	17.48	0.0527	0.6972	-1.1609	1.8581	6.41154
16608:19352_CL1Contig1-B:f	70PMT	GGGCGGCTCGCCGCGGGTGACCAGCTGCTCAGCGTGGACGGACGGAGTCTGGTGGGACTCTCTCAAGAAA	17.49	0.0527	0.5338	-2.0842	2.618	13.7083
4743:7982_CL1Contig1-B:r	70PMT	TCGTACCCCCCAAGACGAAGCTCAATGAAACTTCCTTCTGAACACAGCTGCCATGGTGCCTTGGGATATC	17.48	0.0527	-1.0948	-0.8948	-0.2	1.2214
4054:9840_CL3Contig1-B:r	70PMT	ACGCGTCCCATGGCCACCCTGAACCAGCTACACCGTCGGGGCCCCCCGAAGTTTCCGCCTTCGAAACCAG	17.47	0.0528	-1.6203	-0.8599	-0.7604	2.13913
10585:16586_CL2Contig1-B:f	70PMT	ACTTATGACACCAATCATGTACGCTGCACGTGACGGCCACCCTCAGGTCGTTGCTCTCCTTGTTGCTCAT	7.42	0.0528	0.7739	1.5028	-0.7289	2.0728
15726:24016_CL1Contig1-A:r	70PMT	GCAGAGTCAAAGACAGTCAGGAGGTGGAAGGACCAACGCTGAGAATCATGGAAATGAGCATTGAGGACTG	17.45	0.0528	-0.6466	-2.3368	1.6902	5.42056
5209:17329_29262761-A:r	70PMT	TTTGAGACCCTGAAGCGCAACATCCCCAACGTGGACGACAAGAAGACATCGAATCTGAGCGTGTTGCGGA	17.46	0.0528	-2.1502	-0.6482	-1.502	4.49066
20184:4953_10240272-B:f	70PMT	AACAAGACGCAATATGAGGAGATCGGCATTCCCGTGGCCCTGCTCAGCTACCGAGACATGCTGGACATTT	17.43	0.0529	0.5363	1.3084	-0.7721	2.16431
CV984640.1-A:r	70PMT	AGCCGACGATGAACACATAGGGGAACTCCAGGCCCTTGGAGGCGTGCAGGGTCATCATGCGCACCTGGTT	7.41	0.0529	0.3818	1.2016	-0.8198	2.27005
698:13007_CL2Contig1-B:f	70PMT	TCGCTTTGAGGTGATCTGAAGCCACGGCCTTCTGGAGCTTCGTTGTGTGTCCCCTTGCTTCCACGTTTCA	17.4	0.0529	1.3269	0.107	1.2199	3.38685
8331:40495_CL1Contig4-B:r	70PMT	TCTTATTACCTATGAGCCTTTCTACTCTTCGGGCTATGATGACAAGCAGGAGAGGCAGAGCCTGGGAGAG	17.43	0.0529	-0.2091	0.8391	-1.0482	2.85251
CN998194.1-B:r	70PMT	TGCAGAGCTGCACACCCCCTGACTGCCCCCAATCCTGCCTGTGAACGATTACATATTACATCAGGAGTGG	17.43	0.0529	-0.1903	-0.6712	0.4809	1.61753
XM_583685.2	70PMT	GAGGGACCAGGACTGTCTTCCTCATCTCTGCAGCACCCAGCACATGAACAGCTAGAGGTGACTATCCAAT	17.39	0.053	0.7031	1.6144	-0.9113	2.48755
2769:12968_CL1Contig1-B:r	70PMT	ATAAACGCCATCAGCACGAGAAAAGATCAAGGAGCCTGCGCACACCTGCTAGCCATCACTGAACCGAAAG	17.34	0.0531	0.9351	-0.3318	1.2669	3.54983
CO728313.1-B:r	70PMT	GAGAAAACCCTTAGTTGGGGGAGAGAGTATGATGCAAATGGCAAGCAAATAAATCTTTACCCCCAGTCTT	7.38	0.0531	1.2315	0.8949	0.3366	1.40018
DN641073.1-B:r	70PMT	GCAGACAGTGGGCGATATTCAGGAGCCTGATGCTGTTTTCTTTGGTACAGCTTCCACACTGCATGTTCAT	17.33	0.0531	2.0243	-0.3619	2.3862	10.8721
16100:6686_CL1Contig1-A:f	70PMT	GCTCATCTTTGTGGTCACTAACTCACTTGACAGCTTTGTATCTGAGTGACAATTCCCTGTCCCGCATTCC	7.39	0.0531	0.759	-0.7638	1.5228	4.58505
12846:14016_CL2Contig1-B:f	70PMT	TCTTCAGTTTTTCCTGCTGTCAAACAGAAGAGTGCCTTTGCCCCTGTCATCAGGCCCCAAGGCTCCCCTT	17.33	0.0531	0.3153	0.8041	-0.4888	1.63036
1954:4809_CL1Contig1-A:f	70PMT	TAACCCATGCATTCGTGCTACTGAGAAGACTGTGGGGGGTGGGTCCCCCTTTTTAATCACACACTCAGAG	17.3	0.0532	-0.9216	0.1883	-1.1099	3.03405
12964:13591_CL1Contig1-A:r	70PMT	CATCCCTGCAGACGTCTTATGTGTTCCTGGGTATTGTTTTAGCCCTGATAGGCGCCATCTTCCTCCTGGT	17.27	0.0533	1.0966	0.3076	0.789	2.20119
CX951074.1-B:r	70PMT	CCCGGGGCCCTCTGGGAAGATTTACTGGCCGCTGATAAAGGCCTGTGTATATAATATGAAAAAGCTGCTC	7.36	0.0533	0.4745	1.7928	-1.3183	3.73706
3873:786_CL8Contig1-A:f	70PMT	GAAGCCATGAGTTGGCTGAACAGTAAGATGAATGCACAGAACAAACTAAGTCTCACTCAAGATCCTGTGG	17.26	0.0533	-0.2906	-1.5823	1.2917	3.63897
7830:21916_CL1Contig1-A:r	70PMT	TTTCAGCTCCATGGTTAGATGCTGGCAGGTGCTCACTGTAACTTTTGTGCAACACTCACCTTAGGGGGTG	7.37	0.0533	1.6027	0.79	0.8127	2.25399
2583:32_CL4Contig1-B:r	70PMT	CACTGGAATTCAAAGTATAACAGTTATGCAACTGCTCTGAAGCATGCCGACGGTATAGCTGTGGTTGGGG	17.24	0.0534	0.1736	-1.8717	2.0453	7.73148
DN639684.1-B:r	70PMT	CCTTGTGTGGCGCTTCGGGATTGATTATCCTCGCCTTTTCTCCTATGGTAATGGCCGGTTCACCGTGATT	7.35	0.0534	3.5348	2.1348	1.4	4.0552
5768:45360_C0007417h04-7-A:r	70PMT	CGGTTGACTCATTCCTGGTGAAATTGTGTCTTTGGGAGACTCATTTGGCACAGAGCAACCTGGCCCACTT	17.23	0.0534	0.1069	0.9688	-0.8619	2.36765
18011:31636_CL1Contig2-B:f	70PMT	GCTGGGACTCATGAACTCAACCATTACCTTCTGGAATACCACCTTGGAAGATGAGGCGTGTTACAAGTGC	17.25	0.0534	-2.0275	0.2644	-2.2919	9.89372
8829:4708_CL1Contig1-B:f	70PMT	TCCAGCCTCCAAGCAAGGACACAGAGGAGATGGAAGCAGAGGGCGACTCAGCCGCTGAGATGAATGGGGA	17.25	0.0534	-1.4882	-0.2189	-1.2693	3.55836
16722:1001_28306289-B:r	70PMT	CCAGATAGCAACGTGGGTTGTGGTTCTGGCCAAGAGTTACAAGCAAGAAGGCGGATCAAAGAGAACATAC	17.22	0.0535	-3.0001	-2.0457	-0.9544	2.59711
CN654702.1-B:r	70PMT	CTTATGGGATCTTAGTTTCCCCGACCGGGGTTGGCACCTGGACCACAGCAGTGAAAGCACCAAGTCCTAG	17.2	0.0535	-1.4132	-0.6086	-0.8046	2.2358
171:6985_CL2Contig2-B:f	70PMT	CTTCGTGATTGGCTTCGTGTGGTTGCATCTGACAAGGAGACTTACGAGCTTCGTTACTTCCAGATTAGTC	17.2	0.0535	3.251	2.5791	0.6719	1.95795
8680:14598_CL1Contig2-A:f	70PMT	GCCTATGGTTCGGCTGGCCAAGAGCCGGGACCTGTGGGTCTCCACGAGCTGGAAAACCATGAAACAGTCT	7.34	0.0535	-0.2468	-2.9969	2.7501	15.6442
DN638328.1-B:r	70PMT	AGATCCAAGCTCCATCCAATTCGGACATTCACCACATCTGACTGGGGCCCCAACCGATTGAGAACTCGGC	17.16	0.0536	-1.5771	-0.4088	-1.1683	3.21652
3596:4676_CL2Contig1-B:f	70PMT	CTGCGAGTTCTCTGAGAGTCACCTGTCCCGGCTGGCCCCTGACCTCCTGGCCAGCATCTCCAACATTTCT	17.18	0.0536	2.8762	3.7874	-0.9112	2.48731
CV976966.1-B:r	70PMT	GCCCTTTTCAGTGGAAGAAGTCAGAAATCTCAAAACCCTTGGCCTGACTCAGAACTACCATGTGCAAACC	17.16	0.0536	-1.3473	0.1741	-1.5214	4.57863
1787:5252_60445166-A:f	70PMT	GCTGGACAATTTTTGGACAATTTACATATCAATCTCTTAAAGTTTGCTTTCTCTATAAGGGCATACTCTC	17.16	0.0536	-0.783	-1.4334	0.6504	1.91631
CX950225.1-B:r	70PMT	TCTCAACGTTCTATTCTGTCAAAAGAAGTCAGATTGCTGTAGGACAAGCAAGTGTGTGCAGAGGAAGGGG	7.34	0.0536	-1.1286	0.8792	-2.0078	7.44692
8240:5930_CL2Contig1-B:r	70PMT	AATCGGAGCTGAGTTCTTGGCGCGCTGGTACAATGGAACAAACAACAAGGACACACCCGTCTATGTGTCC	7.33	0.0537	-1.2455	0.3193	-1.5648	4.78172
16879:45360_CL347Contig3-A:r	70PMT	ATGCATCTTCCTTCTCAGATCCTGTGATTTTACCCCTCTCCTTGAGTGTTTCTCTCCATCGTGTTGGGGT	17.12	0.0537	-0.9294	0.07964	-1.00904	2.74297
186:10854_CL1Contig1-B:r	70PMT	CCAGTCCACCCTCAAATCCCAGATCAGAAAGATCCCTGACGGCTTCTCAAGATCCAGAACATTCCTTGAC	17.12	0.0537	1.0374	-0.5658	1.6032	4.96891
CX948291.1-B:r	70PMT	AAAAACGCCTATACATCCTGGCCCTCCCCCCTCACCTTTTCGAAGCAGCCTCTCGGAGTTATCTGAGATG	7.32	0.0538	-0.03396	1.2706	-1.30456	3.68607
CO000520.1-B:r	70PMT	GGCTTGCCTGATTCCAGAGCCCTTACCACTGTGCAGGACTGCCTCTGTTGACTTTAGCATTCCATTTTCC	17.11	0.0538	0.8862	-0.4643	1.3505	3.85935
12502:5538_CL1Contig1-B:f	70PMT	TATTAAGGAAGCTCTGCTATTACACAACAACGACCAGGACAGTGCTCTGGAAGACCTCATGGCTCGGGCG	17.1	0.0538	-0.08747	1.0132	-1.10067	3.00618
4026:1963_CL2Contig1-B:f	70PMT	TGACTGTACAAAAGGAAGACTTGAAAGATCACGTGGATTCGTATTCCCACCCTTCCCCTCCCATTGAGTC	17.11	0.0538	-0.07357	0.8202	-0.89377	2.44433
19342:9969_CL1Contig1-B:f	70PMT	AGGATAGCTTCATGGTCCAAGACTATGCCCAGGTGGACCACATCCAGGTCCAGAAGATGGAGCCCTCAGA	7.31	0.0539	-2.3257	-0.07916	-2.24654	9.45496
11642:1097_CL1Contig1-A:f:Mismatch:3	70PMT	AGCGTATTACCCCTCGTGACTTGCAACTTGCTATTGGTGGAGATGAAGAATTGCACTCTCTCATCAAGGC	17.05	0.054	2.2684	1.524	0.7444	2.10518
11595:38940_CL1Contig1-A:r	70PMT	GAAGGTTATTTTGTTGTATTTAGTATTGGAAAAGTTGGTTTTCAGAGCATTTCAGAATGTCGGAAGCACC	17.02	0.054	-1.2966	1.0995	-2.3961	10.9803
1463:13462_CL4Contig1-B:f	70PMT	GGAACACTGTGGAGCTCCCTGAGGAGGAGAACACCCCGGAGAAGAGGGTGGACCGGATCTTTGCCATGAT	17.03	0.054	-0.2426	-3.1456	2.903	18.2287
908:2390_CL3Contig1-B:f	70PMT	ATCATGTTCCTGTGTGCTCAGGAGTGGCTCACCCTGGGGCTGAATGTCCCTCTACTCTTCTATCACTTCT	16.99	0.0541	0.9916	1.3834	-0.3918	1.47964
19227:6253_CL1Contig1-A:r	70PMT	ATTTCGGAATGCTGAGCCCGTCAATCTCTTCCAACACCTGGTGCTAAACCCCATGGCACATTCACAGGCG	17.01	0.0541	-0.9651	-1.4542	0.4891	1.63085
2603:484_CL1Contig2-B:f	70PMT	CTTGCCAAGGAAGCCTCATGTAATATGTCAGCTCATCAGCAGGGAGTGAAGAGGAAGGCTGACACACCAC	7.29	0.0541	-2.0579	0.818	-2.8759	17.7414
20122:39940_49411419-A:r	70PMT	TTCATCTGGGGTAGTCTTTCAGCAAAAGCACACTGCATAGTCTCTTTGCCTTTGCGCAGTTGGAAAATGA	17	0.0541	-1.3412	0.2339	-1.5751	4.83122
9166:3123_CL3Contig2-B:f	70PMT	CAATGTGCTCAAGACCTTCATGGAGATGAATGGGAAGCTGTTTGATGAGCTCACGGCCTCCTACAAGCTG	16.96	0.0542	-3.0492	-1.2316	-1.8176	6.15706
1651:1348_CL5Contig1-B:f	70PMT	GTGAGTGTCCTCACAGACCAAGTGGAAGCCCAGGGAGAGAAGATTCGGGACCTGGAAGTGTGTCTGGAAG	16.89	0.0544	-0.5099	0.3787	-0.8886	2.43172
CX954378.1-A:r	70PMT	TGAATGATGGTCTGCATGATGGTGCTTTGGGTGGAGATGGTCTTGGCGTTCGCCTGATAGTTGCTCTGGG	16.89	0.0544	0.6885	1.5491	-0.8606	2.36458
2071:13497_60454521-A:f	70PMT	AGATTCGCCAGATCGTGCAGTCCATCTCTGACCTGAACGAGATATTTAGGGACCTGGGAGCCATGATCGT	16.86	0.0545	-2.8135	-1.0956	-1.7179	5.57281
263:581_49619284-A:f	70PMT	CAAGAAGAAGGCTATGGGTCTCTTTACCGTGGTCTGACAACTCATCTGGTGAGACAGATTCCAACACAGC	16.88	0.0545	-2.6271	-1.148	-1.4791	4.38899
12021:9991_45071727-A:f	70PMT	CACTCTACGGCCACCTGTACGGCTCCCTGTTGCTGCTGGCCGCTGTCAGCCTGGACCGCTACCTAGCTGT	16.86	0.0545	1.1325	2.393	-1.2605	3.52718
CN999683.1-B:r	70PMT	CTAGAAATAACATCCCTCAGCATTTGGAAAGGTTCTGATTATGATGACCAGCCTGCAGTGTCTCTTTGGG	7.25	0.0545	-0.06613	1.0233	-1.08943	2.97258
3142:3101_CL7Contig1-B:f	70PMT	GAGTTGTACGAACGCGTGGCCTCTAATCGTGAGCACTGGACCAAGGTGTCACACAAGTTCACCATCCGAG	7.25	0.0545	-1.1904	1.1497	-2.3401	10.3823
17091:12533_CL3Contig2-B:f	70PMT	GTGTTGACCCATGGCTGTTAGAACACAGGACTTGCCCCATGTGCAAATGTGACATACTCAAAGCTTTGGG	7.25	0.0545	-0.3722	-1.681	1.3088	3.70173
15189:7311_CL1Contig1-A:f	70PMT	TGATCACACTGCTCCTGATGCTCATCCTGCTGGTGCGGCTGCCGTTCATCAAGGACAAGGAGAAAAAGGA	16.86	0.0545	-1.0849	0.04923	-1.13413	3.10847
CK730144.1-B:r	70PMT	GTTTGGAGGAAAACGGTCTGCAGCGAGAATGATGAATGGTTAATTTTTCCTTTCTCTCCTACCTACTGGG	16.84	0.0546	1.2161	0.2283	0.9878	2.68532
2792:1924_CL1Contig1-A:f	70PMT	TGATGTGGCCGTGGAACTGCCTTTCACCCTAATGCACCCCAAGCCCAAAGAGGAACCCCCACACCGGGAA	7.24	0.0546	-1.5135	-0.07813	-1.43537	4.2012
11471:10930_CL2Contig1-A:r	70PMT	TTCACCTCAAAAACATACAGAGCGTGAAGGTGACGCCCCCCGGCCCCCACTGTGGCCAAACCGAAGTCAT	16.83	0.0546	-0.1027	0.7555	-0.8582	2.35891
10420:97_CL6Contig1-B:r	70PMT	GGAGTGAACTTTGCCCACTTTCTTCCTTACGGCAGTGGCCCGCTTAATAGTGGGAATCGGCTTCTAGGAG	7.23	0.0547	-1.3642	-0.2034	-1.1608	3.19249
13900:45360_CL3Contig11-A:f	70PMT	TGCCTATACCGCCTTTAAAGAGCACCGATTCAGTTCACCTATAGAGACCTGGCTCCTGGGTGACGTCTTC	16.8	0.0547	-2.7034	-0.4957	-2.2077	9.09477
19097:18636_CL1Contig2-B:r	70PMT	ATTACATTGCTGTCAAGGAGAAGTATGCCAAGTACCTACCCCACAGCGCGGGCCGCTATGCGGCCAAGCG	16.77	0.0548	0.825	-0.7247	1.5497	4.71006
4048:14329_CL1Contig1-B:f	70PMT	CCTCTGACTATGGCATGAAGCTACCAATCCTGCGTTCCAACCCGGAGGACCAGATCCTATATCAGACAGA	7.22	0.0548	-0.8631	-2.8843	2.0212	7.54738
CX950541.1-A:r	70PMT	AACAGTTGTTGAGCTGGAGGGTACCCAAGGACGAGGTTCCCAAAGTGAGTACGCGCTAACCAAAATGCCC	16.74	0.0549	-1.0981	-3.2436	2.1455	8.54631
13133:33765_CL1Contig2-B:r	70PMT	AGGCCACATATATTCATAATTGTTTAAAGAATGGAGAGACTCCTCAAGCAGGGCCTGTTGGGATTGAAGA	16.74	0.0549	0.02714	0.9536	-0.92646	2.52555
1812:9188_CL1Contig1-B:f	70PMT	GCAATATAACCTGGTCGACAAAAATGTGATTGAAATTGGAGCTGGAACGGGGCTCGTCTCCATTGTGGCG	16.73	0.0549	0.4194	-1.3768	1.7962	6.0267
CV984733.1-B:r	70PMT	TGAGATAAAGGCGGAGGAAGAATGCAGAATCACACCGCCTGAATCCTCTGGTGAACCTGCACTTCACTAG	16.74	0.0549	-0.734	0.6856	-1.4196	4.13547
19733:5901_CL1Contig1-B:f:Mismatch:1	70PMT	TGCCTGCAATGGTACTGTAATTGAGCATCCAGAATTTGGAGAAGTAATTCAGCTACAGGGTGACCAGCGC	16.71	0.0549	0.5806	1.4388	-0.8582	2.35891
17254:45360_CL32Contig2-A:r	70PMT	ACACCATCCTCTCCCATACTGAGCCACGAATCACTCCACACCCAGCTTTCGTACATGCTGCTTCTCCTCA	16.68	0.055	0.3826	-2.158	2.5406	12.6873
CV979107.1-A:r	70PMT	GAGCCCAACGACAGACGCGAACGCCTGCAACCCTCTAGACTGCGATCCTGTAAACCCGTTGTCTAAGGAT	16.7	0.055	-0.00847	1.3586	-1.36707	3.92384
6747:10781_9701829-A:r	70PMT	AGATGCTGCCCGGAGTGGACATTCAGCAGAGCCCAAGTGGAGAGAAGCAGATGGTGTTCACACAGAACCT	16.65	0.0551	-2.7198	-1.0788	-1.641	5.16033
3723:3222_CL1Contig1-A:f	70PMT	TGAGCCCCTACGGCGACGGCGGCGACGTGGGCCAGGTCTTCTCCTGCCGCCTGCAGGACACCAACAACTT	7.19	0.0551	-0.7124	1.2796	-1.992	7.33018
12754:22399_CL1Contig1-B:r	70PMT	AACTGACCATTGGCTGCCAGCGTGTCAACTCACCCATCACTTTACTGAGGGTCCCTCTGAGGGTTCTTGT	16.62	0.0552	0.4079	-1.0373	1.4452	4.2427
14593:17403_CL1Contig1-B:r	70PMT	GGAACTGCATGGGATATTTTCCAACCTCTTCTTTTTGGTTTGGTTGGAGCAGAAGTATCTGTTTTATCTC	7.19	0.0552	1.3397	-0.5272	1.8669	6.46821
19797:32384_CL2Contig2-B:f	70PMT	AAAGAGGAGCGGGTCTCTGAACTGCGCCATCAGCTCCAGTCTCGGCAGCAGCTCCGATCCCGGCGTCACC	16.6	0.0553	-0.1822	0.7523	-0.9345	2.54594
5072:5951_CL1Contig1-B:f	70PMT	AAAGCAGGTGCCTTTGAATCCTGACCTCAATCAAACAAAACCTGGAAACTTCCCATCCCTTGCAGTTTCC	16.59	0.0553	0.1362	-1.5784	1.7146	5.55445
11207:12593_CL1Contig3-B:f	70PMT	CAAGTGTGCCCCCCTTAATGAAAGCTCCTCTCTGGATATGGTGGAACTTCAGCCCCTGCTGGCTGAGATT	16.59	0.0553	-0.2035	0.391	-0.5945	1.81212
1807:18074_CL1Contig1-B:r	70PMT	GAAGCTGCTTGGATGGACCCATTGTGCGTCTTTTACTGAAAACTGGCTCCCCATCATGTATCCTCCTGAT	16.6	0.0553	2.4123	3.1024	-0.6901	1.99391
13881:4362_CL1Contig2-B:r	70PMT	GGTGGTGAGCAAGTCTGTGATGGATGAGGAGTGTGTTTCCTGGATTGTCATCGCCCCAATGTTGTACTCT	16.56	0.0554	1.016	1.7786	-0.7626	2.14384
9541:4886_CL1Contig1-B:r	70PMT	AGGAGCTGCAGCTGACTAAGCCTGAGATGTTTGAGAACCCCCTGTACGGGTCTGTGAGCGCATTCCCGAA	16.49	0.0556	-0.4475	0.47	-0.9175	2.50302
8109:11460_CL1Contig1-B:r	70PMT	CGAGGTGGACAAGCAAGATTGTCGCAAATTTTGCACTACCGGCATTGACGGAGCCATGACCATTTGGGAT	7.14	0.0557	-1.3381	-0.6773	-0.6608	1.93634
19459:38019_CL15Contig1-B:f	70PMT	TAGAGTCTTACCGTGTGCTAGATTCTGCTGCTGGTGAGCCCTAGATTCTGACCTGCCTGAGCGTCCTGGA	16.48	0.0557	-0.4599	1.5751	-2.035	7.65225
4544:13551_47686207-B:f	70PMT	AGAGTCCTCACCAGAAGAAATCCGCTTTGGGAGTCTGACCTACAGTGATCCTCGTGAGCGAGAGCGTGAT	7.13	0.0558	-2.1579	-0.2212	-1.9367	6.93582
13040:21698_CL1Contig1-A:f	70PMT	CCCTGGCGTATCCAATGTAACCCTGGGTGGCACTAGGCAAAAAGGAGACTGGAATTTGTCCCCAGATGCA	7.13	0.0558	0.9602	-1.5412	2.5014	12.1996
17075:45360_CL1Contig87-A:f	70PMT	GGACAGCTGGGATGTGTGGGGCTCGGGCTCTGCGTCTGCGTCCAACAATAGGATCAGCGACAACAGTGAT	16.42	0.0558	2.1181	2.919	-0.8009	2.22754
13708:8304_CL2Contig1-B:f	70PMT	GTATAGGACACAGTATCCAATCCTAGGCCTCTTGTATGATGACTATGAATATATACCGCCAGGTAGTGAT	16.45	0.0558	-0.09034	1.2219	-1.31224	3.71448
CN999668.1-B:r	70PMT	CGAATCTGTGCCCCCTGCAGTGGAAGTACAGAATTTAAACCACTGGACCATCAGAGTAGCTCCTAAATTG	16.41	0.0559	0.2107	0.8096	-0.5989	1.82012
6304:35384_7047904-A:f	70PMT	CTATCGGAAATACATCACCTATACTGGGGGAGAGGAGCTTTTTGGTCTGCCGGTCACGCAGTATCCTAAG	16.39	0.0559	0.7397	0.005852	0.733848	2.08308
CK730145.1-B:r	70PMT	GGAGGTGTTGGGGAAAAGATTAGGACAGGGTACTCTTACCTTTCACAGGGTACGAAAGAATGGGATCCAT	7.12	0.0559	1.0178	-0.0995	1.1173	3.05659
9529:27300_17994574-C:f	70PMT	TGGTGGAAGCTCTTTGCAAGGACGTGGATTCCAATTCTGACACAGCCACAGACTAGCCGCCTGTAACTGT	16.37	0.056	0.9734	1.4051	-0.4317	1.53987
CX948708.1-B:r	70PMT	CCGTTACTGGGAGGGATGCCATTATGTTGGTTCCAGTTGTACTTGACAGGCATCTCTGACCTGGTAGTAC	7.1	0.0561	-0.2196	1.4272	-1.6468	5.19034
CV980740.1-B:r	70PMT	CCCAGACCAAAGACACTGCAAACACAGGGGAGAACACAGGCAGGGAGCTGTGATTTTACCAAACAGCCAT	16.31	0.0562	0.1035	1.4284	-1.3249	3.76181
13635:791_45471692-A:f	70PMT	GTCAGGTAGACATCATCTGTGGTGATCACTTGTTAGAACGGTATCAAACTCTAAGGGAAATTCGACGTGC	16.3	0.0562	-2.4067	-1.3916	-1.0151	2.75964
CX949004.1-A:r	70PMT	TTGCCTCTTACACATTTTCTACCTGGAGCGTCCCATGACTCAGACCCAGACCGATTTACGCAACGGCCCA	16.3	0.0562	0.6979	0.9213	-0.2234	1.25032
4558:1027_47687717-B:f	70PMT	CTCTTTGGCCACCGTTCAACCATGCGGAGGAATACCTGGAAATCAGCCTGGTGCCACGGGTCAACCAGAA	16.22	0.0565	-1.8532	-0.9518	-0.9014	2.46305
12237:15774_CL1Contig1-B:r	70PMT	TCCTGGAGGAGCTGAAGGAGGGCATGCTCATGAAGATAAAGCAGGACCGTGCCAGCCGCACCTATGAGCT	7.06	0.0565	-1.8081	0.6017	-2.4098	11.1317
5337:5123_CL2Contig1-B:r	70PMT	ATATGGAGGATGACCAGAATTGGTACAAGGCCGAGCTGCGGGGCGCCGAGGGGTTTGTCCCTAAGAACTA	16.18	0.0566	-0.1313	1.0946	-1.2259	3.40723
CX948159.1-B:r	70PMT	CAGTGAATGTCTGGCTCATTGCAATCCTGAAACATGTGGTTATCTTTGTTGTATTGGCATAATCAGTGAC	7.05	0.0566	-0.7314	1.5203	-2.2517	9.50388
570:45360_49428683-A:f	70PMT	CATGTGCTGTACCAAATGATGACACCTTGGTTGGAAAAACTGATGAGAAAGTCAGTGAACACCATTCCCC	16.2	0.0566	-1.4489	-0.2292	-1.2197	3.38617
DN819517.1-A:r	70PMT	CGGGGTTAGTCGGTCCCTAAGGCGAGGCTGAAAAGCGTAGTCGATGGAAAACAGGTTAATATTCCTGTAC	16.19	0.0566	-1.156	1.4315	-2.5875	13.2965
716:701_49408986-A:f	70PMT	TGTCAGTATGGTTCCTGAGCCACAAGCCTGTCAGCCTAAGACCTGCCACATGAAGGGGGTCTGCAATAAT	7.06	0.0566	0.00783	-1.7579	1.76573	5.84584
6377:8907_29192753-A:f	70PMT	TTGGGTCAACTTAATGAGGTGGGCCTGCCTTCAACAGCTATCCTTCAAGAAGAAGGGGCAGTGGATCTGC	16.18	0.0566	0.9334	-1.0742	2.0076	7.44543
XM_585339.2	70PMT	AACAGCATTGTGGCTGCAGGCTGTGACCGGAGGATTGTGGCCTATGGAAAGGAAGGCCATGTGCTACAAA	16.15	0.0567	0.754	-0.8235	1.5775	4.84283
16463:8603_CL5Contig1-B:r	70PMT	AGAGCATGTGCCAGGCCATCATCAAAGAGCAGCAGCCATTTGAGAGACTGGAAGTCAGCACGAAGGTCCT	7.04	0.0567	-0.0501	-1.326	1.2759	3.58192
6422:45360_15381337-A:f	70PMT	CACCTGGTGGTAGAAGCCCTACAAGTGTGGGGAGTGCGGCAAAAGCTTCAGCCAGAGCTCCAGCCTCATT	16.16	0.0567	1.576	2.1833	-0.6073	1.83547
2103:20096_CL5Contig1-A:r	70PMT	TGCCACTGGCCACCCAGGCATCATCCCACCAAATGCCACTCTCATCTTTGACGTGGAACTTCTAAAACTG	16.16	0.0567	-0.9356	1.2137	-2.1493	8.57885
19057:16683_CL1Contig1-A:f	70PMT	AGGAGTGGGAGGAAAATGGAGGTTAGGAGTGAAATCTGATCGTCCTAGGGGACAAGACTCCAGAGGTTTG	16.13	0.0568	-0.4611	-1.3758	0.9147	2.49603
CV983025.1-B:r	70PMT	GCTGGGTGTGGCGTGCTTACTTCATTCCACCTGGAGCCAGCTTGTTTTCAAAGACATTCCCCTGACTTGA	16.11	0.0568	-1.9911	0.6243	-2.6154	13.6727
18783:20096_CL6Contig1-B:f	70PMT	GGGCTACCTGTTTGTGTGGCACGAAGACCCTCCTGCCCACCTGTTTGAACACATGGACCTTAACAAGGAT	7.04	0.0568	-1.2408	0.7149	-1.9557	7.06887
942:12701_CL2Contig1-A:f	70PMT	TCCCCTTCCCAAACTTTTGAGTCACCCTAGTAAGTCAGAGTGGTAACATGTGCTAGATCATTAAGACTCC	16.11	0.0568	-2.3539	-0.9515	-1.4024	4.06494
5014:1417_CL6Contig1-B:f	70PMT	CCAGGTGGATGGTCTGGTATCAGTAAAGATCCATCTTATAAAAATGGACCTAGGGACACTGGAAGCATGG	7.03	0.0569	-1.9102	-0.6949	-1.2153	3.37131
10063:7270_9923685-A:r	70PMT	CCTAGTTTGCAAATGGATGCACTGAGACAAGACATCATGGGCACACCTGTGCCAGAAGCCACACTGTACC	16.1	0.0569	-0.9231	0.4553	-1.3784	3.96855
8360:15722_CL1Contig1-B:f	70PMT	CCTGAAGCATGGGAGTCCAGTTAAGATGATGGAGAGTTACATCGCAGTTCTCACGAAGGGGATATGCCAG	7.03	0.0569	-2.9246	-1.3982	-1.5264	4.60158
19468:2995_CL2Contig1-A:f	70PMT	CTACTGGTTGTGTACGCAGACTTCGTGGTCACGTTCGTCATGCTGCTGCCCTCCAAGGACTTCTGGTACT	16.06	0.057	-0.06858	0.1359	-0.20448	1.22689
10450:20351_CL1Contig1-B:r	70PMT	CTCTGGAATCGTGGAAGTAGTTGGAAGAGTAACGGCCAAGGCAACCATTATGTGTGCATCTTATGTCCAG	16.07	0.057	1.4143	0.9973	0.417	1.5174
CO727933.1-B:r	70PMT	GAACATGATGTGATTCGTTCATACAGGAATCATGCTGCAGAAGTTCGCAGTCTGCACCTTAAGGGTCACG	16.06	0.057	0.01475	-1.3587	1.37345	3.94895
6679:12673_CL1Contig1-B:r	70PMT	GCTCCACTGTTTTTTTGCACAATTTCTGGGTTTCTTCTTTAAATTAAATGTGTCGTTTCCACTTTGGTTT	7.02	0.057	0.7873	-1.0937	1.881	6.56006
14463:43500_15959879-A:f	70PMT	GTGTCGCCTCAGCACCTATGCCTTGTATGTCAACCTCTATTGTAGCATCTTCTTTATGACAGCCATGAGC	16.06	0.057	0.5427	-0.2143	0.757	2.13187
CK779897.1-B:r	70PMT	CACAGTATTTCATCATTTTGCAATGAGTCCAGTCCATATGCGTGAGATTTTACTCTCCCTATTATTACCA	7.01	0.0571	-1.9073	0.6601	-2.5674	13.0319
NM_001034734.1	70PMT	GACCCGCTGGGGGCAGTGCTCTTCTTAGATAACTTGAAGCTGTGTGCATGATGCTGGTGCTTGACCATGA	16.04	0.0571	1.3006	-1.1557	2.4563	11.6616
CV983038.1-B:r	70PMT	GGCTGTCCCCCCTCCGAGGTTTCACTGTTGTGTTTAGACTCGGTTGTAAGAGGTTCCCGGCAATATAACA	16.04	0.0571	1.7645	0.9339	0.8306	2.2947
15538:34974_6862380-A:f	70PMT	TCACAATCAGCCTCTATATCCAGCTCCTGGCAGAGACCCTCAGTACCAAAATTCACTCAGCAACGCCGTG	16.02	0.0571	-2.5133	-0.8237	-1.6896	5.41731
2516:8928_CL1Contig2-B:f	70PMT	CGATCGCCATGCGGCTTTTGGCATATGCTTTGGATTATTGGTCCAAGGGACAGTTGAAAGCACTTTTTTC	7	0.0572	0.4812	-2.1872	2.6684	14.4169
7319:10476_CL1Contig2-B:f	70PMT	GACCCCCTGGGGACTATGAGGAGATGATGCAGATCGAGTGTGAGGTCATGGATACCAGGGTGATTCACAT	16.01	0.0572	0.1785	-0.3519	0.5304	1.69961
16517:12681_CL1Contig1-B:f	70PMT	GTCAGCTCCAGGTTCCTCAGAGGACAGTGTTCTTGAGACACCCTCTACATCAGCCTTGAAACAAGTTACT	15.99	0.0572	-0.6255	-1.3446	0.7191	2.05259
5539:9811_CL1Contig1-B:f	70PMT	TATCCTAGTCAGCCTGAAGGAGACACAGTGGACCTGGTCAAGAAGCTCTTCCTCAAATATTACCCCCGGG	16	0.0572	0.6962	1.4649	-0.7687	2.15696
CX950160.1-B:r	70PMT	TCTGATCACAACAGACCAAGACGGTGACACCTCATCCCCCGAGACCCCTTCTGTACCTACAACGAACCAG	7.01	0.0572	-0.4779	0.1653	-0.6432	1.90256
14869:3823_CL1Contig1-B:f	70PMT	GAACTTTGCTGCCACAATCCCACGGCCCTTCTCAGTTCATTATGACCCATACACTCAACGGATTGAGGTC	15.97	0.0573	0.6464	-1.4638	2.1102	8.24989
5850:12722_CL2Contig2-B:f	70PMT	CTACTGAACCACAGCTTCACCCTCCATGCCCTACTGACCTGTGCCACTAGAGATGACCTCATCTACACAG	15.91	0.0575	-1.4368	-0.9448	-0.492	1.63558
1364:8891_CL1Contig2-B:r	70PMT	GATCTGCGGCCCAAGAAAACACGTGCCATGCGCCGCCGACTCAACAAGCATGAAGAGAACCTGAAGACCA	6.97	0.0576	2.1135	0.2448	1.8687	6.47987
13174:20035_CL2Contig1-B:f	70PMT	CCAGTTCGGAGCACCCATCAAGGACATGTGCCGAGCGGTCCCCACTTATTTTGCCCAACAGCAAAAAGAA	15.83	0.0577	-0.1839	-1.4119	1.228	3.41439
3606:35018_56145476-A:f	70PMT	TCGAACTCGAATCCAAATACAAAGATGCCGTGATCGCGAACCTTCAGAACGAAGTGGCCCGCCTGAGCCA	15.84	0.0577	-0.6068	0.02587	-0.63267	1.88263
DN640804.1-B:r	70PMT	GGATGCACAAAAGCCTTAATCAAGCTGAGTCCCTTTTATTGGGTTCTGTCATTGTGTACAGGTGTGGGTC	6.95	0.0578	2.3409	1.0942	1.2467	3.47884
348:21680_CL2Contig1-A:f	70PMT	GTCAGAAAGAAGGACCTTGAACGACTGACAACTGAAGTGATGCAAATACGGGACTTCTTACCCAGAATAC	15.83	0.0578	-1.88	-0.4176	-1.4624	4.31631
14840:16894_CL2Contig1-A:f	70PMT	TCTTGAGGTAAAGATAACCTGGACTTCTTGTGTGTATTTTTTAAAATCTTGCCATTGCTATGGGTATAAG	15.82	0.0578	1.0132	-1.1656	2.1788	8.8357
12888:22981_60988176-A:f	70PMT	TGACCTGGAAGGAGATGAAACCACATCACAGAAACAGGAGTTGGGTGGAGACGGTGAGCAGGTTGGTGGT	6.95	0.0578	-1.3198	-0.9876	-0.3322	1.39403
992:1576_CL1Contig1-A:r	70PMT	CACTGTGCCTACCATCTTCTGTGGCAAGATCAAAGGCCTCTCGGGGGTGTCCACCAAAAACTTCTCCTTC	15.78	0.0579	0.8812	-1.2391	2.1203	8.33364
CN998957.1-B:r	70PMT	GCAGCCACTTTTTAAACTTTCCAACTTCTCAAGGGTTTTCTGAAGTTATGTTTTGGGAAAGATAGTAACT	15.78	0.0579	1.9609	0.7199	1.241	3.45907
CX954692.1-B:r	70PMT	GCTGCCTAAGGTCACACAGTTAGGATGTGGGTTTGAATCCGGGCAGTGTGTCTCCAGAGTCCTTATTGCT	15.79	0.0579	1.158	0.7613	0.3967	1.48691
CK730036.1-B:r	70PMT	CAAGACCCTCACAAGGCCAAATGGCTCTCCACAAGGATCGTACCACTTTATATCCGCAGATGGTCGGCTT	15.75	0.058	-1.6432	0.09007	-1.73327	5.65913
8157:35758_CL1Contig1-A:f	70PMT	GTGTCGAGTGTGGTCTGCTGCCTGGTCGGCTTGCCCTCTCCCAGCCTAAGTTTTCCTGATCTATATAACT	15.75	0.058	0.05057	2.0013	-1.95073	7.03382
18659:45360_CL453Contig1-A:r	70PMT	CCAGGACTGCGGCCGCCGCTTCCACCAGAGCACCAAGCTCATTCAGCACCAGCGCGTGCACAGTGCAGAG	15.73	0.0581	-1.7675	0.274	-2.0415	7.70215
1373:16544_CL1Contig1-B:f	70PMT	CCTTGAAGGTGACATCAAGGCTCAGTTTATCGGACCTCTGGTGTTTGGTGGCATGAACCTGACTTTGGAC	6.92	0.0581	0.287	-0.6752	0.9622	2.61745
6625:11791_CL1Contig1-A:r	70PMT	TGTACAGACCTGTGGTTCTGAAACCCATCCCCACCAAGCCGGCTGTGCCCCCACCCATCTTCAATGTTTT	15.7	0.0582	0.2791	-1.5567	1.8358	6.27015
NM_001024535.1	70PMT	TTTCGCTGATTGCCGTGCTTCCGGCTGGGCTCCCCTCTAATTGGCTGACAGGGAGCTTTCTAGGGGACTT	15.69	0.0582	0.2406	0.7704	-0.5298	1.69859
1758:7921_CL1Contig3-B:f	70PMT	AAAAGAAGAGGAAGCGAGAAAAGCAGCTGTCCCAGACGCAGTCCCAGCAGCAGCAAGTCCAAGAGACAGA	15.66	0.0583	-1.4054	-0.04587	-1.35953	3.89436
12038:3934_9723286-B:f	70PMT	GACAAGATTACGGTTGTCGGAGCTGGAATTACTTTGCACGAAGCCTTAGCTGCCGCTGATGATCTTTCCA	15.66	0.0583	0.03987	-1.0117	1.05157	2.86214
11666:12477_CL18Contig2-B:r	70PMT	TACCTGGGATAATTTTGGCATCTGGGATAACCGCCTGGAGGAGCCAATTCTGCTGCCGCCCAGCATTAAG	6.91	0.0583	-2.9154	-1.3743	-1.5411	4.66972
172:285_7055705-A:f	70PMT	CACCATCATCGTCGCGCTGGGGGTGAAGAATTCTGTGGGCTTCAACAATGTACTCAATGTGCTGAACCTG	15.63	0.0584	0.1252	-2.0759	2.2011	9.03495
CV983729.1-B:r	70PMT	TATGGCTAGCTCTGAACTTCACTAACCCACAGGTTGCAGCTGGCCCCGCATCACAAATGCTCCCAAAGGA	15.64	0.0584	-0.7688	0.4683	-1.2371	3.44561
9198:7337_CL1Contig1-A:f	70PMT	CTGCTCGATCCTAAACTCTGCTACCTGTTGGATGGGATCCTCTTCATCTACGGCGTTATTGTCACTGCCC	6.89	0.0585	0.5792	1.4181	-0.8389	2.31382
5961:10719_CL1Contig2-B:r	70PMT	GACCAGAGTCCAAAGTGGAAACCAGCTGACCTAAAAGAAGTTACTGATGAAGATTTGAATGATTACTTCA	15.61	0.0585	-0.1793	-2.3893	2.21	9.11572
5260:7263_CL3Contig1-A:f	70PMT	TCTTCCCTGATCCTGAAGACCTGCTCAACTCCCGATCTCTACGCTTTGTTCGGCACTAGGAACTGAGACC	15.62	0.0585	-0.154	-0.757	0.603	1.82759
12362:1685_45486646-A:f	70PMT	AGAAAACAGCAGAGATCAGCCTCCTGAAGCAGCAGCTGCGGGAAGCCCAGGCGGAACTGGCTCAGAAGCT	15.58	0.0586	0.8373	0.003727	0.833573	2.30153
14481:9281_CL1Contig3-B:f	70PMT	GATGACACCATCGGGGACCTTAAGAAGCTGATCGCAGCCCAAACTGGCACCCGTTGGAACAAGATCGTAT	15.59	0.0586	-1.853	-1.0281	-0.8249	2.28165
1561:25172_CL1Contig2-B:r	70PMT	ACACCTGAGCGTGGTTCTGGTTGGAGAGAATCCTGCGAGTCAGTCCTACGTCCTCAACAAAACCAGAGCA	15.55	0.0587	-0.8281	-1.4125	0.5844	1.79391
14437:20014_CL1Contig1-B:f	70PMT	ACAGATTTGACCAGTTTTGGGCCATCAATCGGAAACTCATGGAATATCCTGCAGAAGAAAATGGATTTCG	15.56	0.0587	-2.147	-0.8978	-1.2492	3.48755
6122:6936_CL1Contig2-A:f	70PMT	CACTCAGCGGAAGCGAATGGCTCTTGGGATTGTTATTCTCCTACTTGTTGATGTGATATGGGTTGCATCC	15.56	0.0587	-0.489	0.6434	-1.1324	3.10309
12458:30168_49624568-A:r	70PMT	TGACCGTCTGCCCCGTCCTCGAGTTCTCCCAGAGCCCTTTAAGATGTCCGCGCTGATTGGACAGTCTCCG	15.55	0.0587	-0.9537	0.004997	-0.958697	2.6083
15831:3873_18533793-A:f	70PMT	AGCGGTGCCGACAGCTACATATGTGCCAGGAAAGGGGGGACCTGCAACCTATCGCCCTGCCCCCTCTACA	6.86	0.0588	-0.7703	1.1773	-1.9476	7.01184
23:1173_CL1Contig1-B:r	70PMT	CTGAAGTTCCTGCTGTAAAGGACATGTTGGAAGCTGGTGTTCTAGATACTTACCTGGGAAAATACTGGGC	15.53	0.0588	-0.2903	-1.5533	1.263	3.53601
DN641569.1-B:r	70PMT	CCCCCCCCCTAATTTTCTTTGGGAGAGATGTATGGATGTGGAAGGTTACCAGGTAAGCCTGGGTGACCTA	15.48	0.0589	0.7691	-0.6908	1.4599	4.30553
CK728844.1-B:r	70PMT	GCTCTCAGCAGATTGTGGAACTTTTTGTCCTCCACGAGCCCAGGAGTGGCCAATATTAGTTCTGTTTTAC	15.47	0.059	-0.6692	-0.2031	-0.4661	1.59377
18805:36471_CL1Contig1-A:r	70PMT	ATAGTCCTGCTCCTTTCTGCTCACTCCCCGATGCCAGGTGGCTGAAAAAGAACATGCAACCCACCGAAGA	15.42	0.0591	-0.6784	-1.8864	1.208	3.34678
DN637114.1-B:r	70PMT	GCCTACCCCTGACATGATGCCATGAAAAAGGCCACTTAACCGTGACGATAACCTTCACTGAAACCATGAG	15.44	0.0591	0.04643	0.9239	-0.87747	2.40481
DN642342.1-B:r	70PMT	GTTTTAACTCCCACAACCACTAGTAAGTCATCAGTCAGGCTAATTGCTTTCCCCATCCCCTGAACAGATG	15.42	0.0591	1.5333	-1.1402	2.6735	14.4906
1771:13677_CL1Contig1-B:r	70PMT	TTTTAGCTCACGGTACATCTTTTCTCCTCCATGACCGCCTCTTCAACTGCTCGGATCGGTCAGTGGCCCA	15.45	0.0591	-0.5808	-2.6146	2.0338	7.64307
12067:4966_CL2Contig2-B:r	70PMT	AGTTCAAGCTTTGCATCAACCGCAGCCACCGTGGCTTCCGAAGGGCCATCCAGACCAAAGGCATCAAGTT	6.83	0.0592	0.1387	1.1921	-1.0534	2.86738
9301:3534_61728327-A:f	70PMT	GTTTGTCTCACTTAGTAGCAGCATCGTTTACAGAAGATAGATTTGGCGTAGTCCAGACCACACTACCAGC	6.82	0.0593	0.07608	-2.3435	2.41958	11.2411
18811:45360_CL708Contig1-B:f	70PMT	TAATCTGGACAAACCAACCCAGTTCTCTGTGCTGCTGGGAGCCTGGCAGCTGGGGAACCCTGGCCCAAGG	15.34	0.0594	1.6061	3.0606	-1.4545	4.28234
19093:19441_CL2Contig1-A:r	70PMT	TAGCCCGGCCAATGGGCGCATGAGGTAGAAGAACAGGGAAATGGACTGCTATTTACGCCGCCTCAAACAG	15.36	0.0594	0.8675	-1.5392	2.4067	11.0973
350:10142_6943292-A:f	70PMT	CTGCTGTGCACGCAGCCCCAGACCTTGGGGCAGTCTGTCCTACAGGCCGAAATGGACTATGACCTCCACA	15.33	0.0595	-2.0371	-0.9074	-1.1297	3.09473
CK780212.1-B:r	70PMT	CACTGACAGGCACGTAGACTTTCCAAGAAAGAAGCATATTTTTGTGTGTGTCCGGTTTAGGAAATGTTCC	6.79	0.0596	0.2337	-2.0492	2.2829	9.80507
CN654089.1-B:r	70PMT	GCTGCTAGAAGAGGGCAACTCCGTCCTTTTGACTCTAGTGTTGGACTGTTACCTGCTGCATTTCACTTTG	15.28	0.0596	0.7195	1.648	-0.9285	2.53071
6322:16118_CL4Contig1-B:r	70PMT	GGGCTTCTATCTGGCCACCCTATGGTCCTGGGGTCTGGAGCTGATGGAGCAGCATTCCCAGTCCACCATG	6.8	0.0596	0.9906	-1.0685	2.0591	7.83891
DN641232.1-B:r	70PMT	ACTGAGGAGTAAGAAATGACATATGAACTTTGCTTTCCTATCTTCCACCAAAGATTACACTCATCAGATG	15.27	0.0597	-1.5397	-0.5848	-0.9549	2.59841
16666:1314_CL1Contig1-B:f	70PMT	ATTGGCTCTGGGCATACAAGAAACGGGTGAATGAGCGGCTGGCCCTCGCAGAAACTTGCTTGAGGTCTTT	15.27	0.0597	0.6485	0.1463	0.5022	1.65235
19237:46305_CL4Contig1-B:f	70PMT	AATCCTGGTAGAATGAATGTGGCAGGAGGTGAATTTCAGAATGGAGGATTTACAACTCATCATAGTCCTG	15.23	0.0598	-1.0809	0.3108	-1.3917	4.02168
15074:115_CL1Contig1-B:f	70PMT	ACCTAAATAAACGCCAGTATGAAACAGTTATTCATTTGTTTGAAGTTGCGATAATAGCGACTGACCTGGC	15.23	0.0598	0.4756	-1.3377	1.8133	6.13065
2454:2641_CL5Contig1-B:r	70PMT	AGTTCCGAGTGTGTGAGGCTTCTGATTGATGTTGGGGCCAACCTGGAAGCGCACGACTGCCACTTTGGGA	15.23	0.0598	0.6057	1.6941	-1.0884	2.96952
15441:13847_CL1Contig2-B:r	70PMT	CATCCATGTTAACGGAGAAGAAAGCACAAGTTTGAATGTATTTAGATGTTTAAAGTCAGACTTTTGGCTC	6.78	0.0598	1.4192	0.581	0.8382	2.3122
5383:6542_CL1Contig2-B:f	70PMT	CATCTGACCTTTGGGAAGGAGTTCACAGAAGCGGTGGAAGCCAAACAGGTGGCTCAGCAGGAAGCAGAGA	15.23	0.0598	-2.1618	-0.7404	-1.4214	4.14292
CX950751.1-B:r	70PMT	CCAGCCATCCCTACACTCACTTGCCTGCACCATCTTTGACACTGATATAAAATGCCGAACAACTGCTACC	15.24	0.0598	0.5344	1.3194	-0.785	2.19241
CV977021.1-B:r	70PMT	CCCGAGATCATCCGTCCAGGGCCAAAGATAAAACAGAGATCCAAATGTACTGGCTCCCAATTCTGTGCTC	15.23	0.0598	0.6033	0.2084	0.3949	1.48424
10216:30338_46418767-A:f	70PMT	GCATCGCTCAACCAGTTTGAGCCAAATGCAACATCTAGATAGGAGAGAACAGGTGCAAGAAGATGATCTC	15.24	0.0598	-1.8688	0.707	-2.5758	13.1418
DN641254.1-B:r	70PMT	GTTCAGGACAGTTTGGTACAACTGACATAATTGTGGTTTATTAACATGAATTAAAATGCCCAACCAGTGC	15.24	0.0598	1.0097	1.6577	-0.648	1.91171
5787:4534_CL1Contig1-B:r	70PMT	TTCCTGACCGAGGTGACCGACGTCTATGAAATGGAAGGGGGGCTGCTGAACCTGCTCAACGACTTCCACT	15.25	0.0598	3.0581	2.6537	0.4044	1.4984
7592:18287_CL2Contig1-B:f	70PMT	TTGCGATGCTGACACTGCCAGTCTCCAGTATCCTCACCCTCGCAGACGATCTCTCTCTCGGCCTCTTAAT	15.23	0.0598	2.4201	1.8556	0.5645	1.75857
138:8431_6954792-A:f	70PMT	AGATTTCCACATGTACCTGAGCCGCTGCAACTCCATCAGAGTGGAAGGAGGCACCTGGGCTGTGTATGAA	6.77	0.0599	-1.3215	0.9998	-2.3213	10.1889
1062:14596_CL2Contig1-A:r	70PMT	CACTGGTGGTGGAAGCTGCATTTTGTATGGGAGAGGGTCAAAGTCCTTCGAGACTATGCTGGCCTCATAC	15.22	0.0599	1.7414	-0.1123	1.8537	6.38339
488:17714_CL1Contig1-A:f	70PMT	CCGCTGGAGGTCACCCCATCAGCAATTCCGCGTTATTTAAAGACAGAGTCCGGATAGGTACAGACTACAG	15.22	0.0599	0.4144	-2.2165	2.6309	13.8863
9141:2034_CL1Contig2-B:r	70PMT	GTTGCAGTGCCACCCTTCAAAGCCCCTACTAGCCTCCTGTGGTTTGGACAGAGTCTTGAGGATACACAGG	15.2	0.0599	-0.668	0.9013	-1.5693	4.80328

## Sheet: PMT80
Probe ID	PMT	Oligo	FValue	ProbF	PRKG2+/R678X signal	PRKG2R678X/R678X signal	Diff mean (PRKG2+/R678X - PRKG2R678X/R678X )	Fold change
6442:7098_CL1Contig2-B:f	80PMT	CTGTACATCCTTTCAATTAGCCAACAGCAGGGCTGTCTTTTTAAGGAAAAAAAAAATAAAGCCTTGGTAT	2490.02	0.0004	4.0104	3.6733	0.3371	0.915944
16388:752_CL9Contig3-B:f	80PMT	GGATAAAATATTGTCTGTCTCTCTCTCTCTACAAACACGTGTAACCTACTCTAATCCCCATGAAAACGCC	1902.07	0.0005	2.758	1.895	0.863	0.687092
3741:19762_29230105-A:f	80PMT	TGCAGCAGGAGAGGATGTACAAGATGCACCGGGGACACGAGTCCATGCACGTGGAGATGGTCCTGATCTT	88.2	0.0007	-1.7805	0.4921	-2.2726	-0.276383
15326:18082_CL2Contig1-B:f	80PMT	GAATTATGAATGATCAACTGATGTTTTTGGAACGAGCATTTACTGATCCTTTAGGATTACCAGACAGGCC	1239.3	0.0008	0.5577	1.4792	-0.9215	2.65232
DN818315.1-A:r	80PMT	CACCAATCAACCGTAGTACCCGCTGCATCGCACGCCTTGATCCCATAAAAACAACAGGAGAAGCGTCATG	1104.26	0.0009	2.0998	0.7856	1.3142	0.374131
DN641921.1-B:r	80PMT	GCCATAAATTTGAAGCCAGTTACAGAGCATATTTATTTGGAAGGGAACTTTTAGGGGTGGACCAGATCCA	1166.63	0.0009	0.4201	-0.2001	0.6202	-0.476315
18792:30600_28157479-A:r	80PMT	CGTGGTGTGCATCATGCATTTGCAAAAATCTTAGCTGAAGGAGGAATACGTGGGCTTTGGGCAGGCTGGG	956.59	0.001	-1.0291	1.0712	-2.1003	-1.04091
14455:6836_CL1Contig1-A:f	80PMT	TCCAGCACCCCTTCCTCAACGTCTTCGAGTTGGAGAGGCTGCTGTACACCGGGAAGACCGCCTGTAACCA	991.32	0.001	-0.7682	-0.2886	-0.4796	0.375683
3126:11888_CL1Contig1-B:r	80PMT	ACTGCTACAAAGATGTGGAGGAATTGAGCAAGACCAAGGACCTTCCCCAGGCCCAGAGGATGAACAGCCT	854.22	0.0012	-1.6049	-3.6011	1.9962	2.24382
2188:29019_CL3Contig1-B:f:Mismatch:10	80PMT	GACAATTACCACCTAGTCGATCTCGATGAGACAGCGGAAAATCCAACTATTCCCTCTTGTCAAGAATGGG	67.12	0.0012	-2.4596	-0.6909	-1.7687	0.280899
5303:864_CL1Contig1-B:f	80PMT	GAGTAGCATCGAGACAAAGATAGTGGAGTACAGCGAGGACATCACGGAGCTGTTCAACGTGCTCATGACG	66.99	0.0012	-3.8098	-0.1686	-3.6412	0.0442543
DN641857.1-A:r	80PMT	TGAATTCCGGATAGTCGTCGTCCAGCTTCTTGTTGATGCGCGCCCCCAGCAGGGCGAACGATTCGATCAT	806.42	0.0012	0.3337	0.9369	-0.6032	2.80761
3293:8853_CL1Contig1-B:r	80PMT	AGGCGGAGGACGAGGCGCGCAAGAAGAAGGCTCTGTCCAACATGATGCACTTCGGCGGCTACATCCAGAA	702.34	0.0014	-0.1263	-0.8396	0.7133	6.64766
213:45360_45208090-A:r	80PMT	GGGACCAAGTCTGGCTGGAAGTTTCAAAGGATTGGAATGGGGTGTACGTCAGTGCTGAGGATGACAGCAT	720.16	0.0014	0.2397	-2.4917	2.7314	-10.3951
7716:6140_CL1Contig1-A:f	80PMT	CCAGTACGGGGGAAGGGACCCAGTTCTACCTGTTTGAGAATGTGGACAACGCACAGCAGTTCAAGCAGTT	656.28	0.0015	-0.2015	0.4502	-0.6517	-2.23424
19648:34030_CL1Contig2-B:f	80PMT	CCATCAAATTACTAATGTAGAAGCTATAATTGCCAGAGCCCGCTCACTGAAAGCCAAGTTTGGAACTGAG	57.46	0.0016	0.1118	-3.6042	3.716	-32.2379
DN637768.1-B:r	80PMT	TCCGACTTCCTGTCCCAAAGCATCGCCTTCTGAAGCTGCTGGAATCGCCTCTGCCATGAAACCCAAGACT	634.2	0.0016	-1.3753	-0.4204	-0.9549	0.305679
15354:2876_CL8Contig1-B:r	80PMT	AGCTGGACCTTCGTGACGATAAGGACACCATCGAGCGACTGCGGGATAAGAAGCTAGCACCCATCACGTA	602.52	0.0017	-1.43	0.1637	-1.5937	-0.114476
18083:17350_CL1Contig1-B:r	80PMT	TGCCAGTTTTTTTCTCCAACTGCCTCTTCCTGGCGCTCTATGACTCGGTCATTCTCCTCAAGCACGTGGT	594.94	0.0017	-1.3303	0.4889	-1.8192	-0.367511
2292:4307_CL4Contig1-A:f	80PMT	TTCTGCTGAAGAAGGATGCTGGAACAGGTGGCCGGTGTTCGAAGAGTGGGTTGACCATTTTGGTTTTGGG	542.42	0.0018	0.8168	2.4535	-1.6367	3.0038
14713:45360_CL135Contig2-B:f	80PMT	TCAACGCCGGCATCGTCAACGCCTTCGCCACGGCCGCCTTCCGCTTCGGTCACACGCTCGTCAACCCTGT	512.51	0.0019	1.4041	0.9039	0.5002	0.643758
3717:8508_CL1Contig1-B:f	80PMT	TCCCTGTTTTCCTGGGTGAGCCGGTCTCTCCTGAGATGCTGGCGACCACGCTGGCAGAGTTGGACATGGC	523.53	0.0019	0.8255	0.4638	0.3617	0.561841
CV984164.1-B:r	80PMT	GTTGCCATTGGGTTGCTGGTAGGGTGTTAGTTTTGGTTAGTCCTTTCCCTTCTTTTCCCCAATCCCTACC	48.86	0.0022	0.8438	-0.01563	0.85943	-0.0185233
13320:8065_CL1Contig1-B:f	80PMT	AACAAGCTGCTAGAGTCTACCCGGCGGCTACATGATGAGTATAAGCCACTGAAGGAACATGTGGATGCCC	440.5	0.0023	-2.8794	-0.2798	-2.5996	0.097173
4606:23228_CL1Contig1-B:f	80PMT	ATTTACCTCCACGCAGCCTTGCAGATCAATGCCACAGACACTTGCAGGACAAGAGAGAGGGTTTATGCCC	425.01	0.0023	2.3238	2.6194	-0.2956	1.12721
16165:3857_CL1Contig1-B:r	80PMT	CAGCCTCACCCCCATGGAGAGAATGGAGTTGGAATGGGGGCTGGTGAACATACAGGGGAAAGCCATTCTT	424.9	0.0023	-0.4489	0.869	-1.3179	-1.93584
3150:45360_CL151Contig1-B:f	80PMT	ACCGCCGCCAGTCTATGGCCTTCAGCATCCTCAACACACCCAAGAAGCTTGGAAACAGCCTTCTGCGGAA	423.44	0.0024	0.8533	-2.0448	2.8981	-2.39634
CV977217.1-B:r	80PMT	GGCTAGAGCTGGAAGGCAGTGAATGCCTCTCTGTAGAGGCAAAAGCGGTCACAGGCATTATAAGAGATCT	422.39	0.0024	0.5895	-1.1038	1.6933	-1.87243
15262:2683_CL2Contig1-B:f	80PMT	TGTACCCATCAGTGGAACCAGGATGGTTGAAGGCAACTTATGAAGGCAAAACAGGACTCGTCCCAGAAAA	410	0.0024	-1.9187	-1.3581	-0.5606	0.707823
DN639474.1-B:r	80PMT	AAACCCTATACCAACTTTGGGGACACAAAAGGTCAGCCCCCAGAAGAGAATACCCTAGGCTGGGCGAGTC	398.89	0.0025	-3.1029	-0.2426	-2.8603	0.0781849
CN654429.1-B:r	80PMT	GCGTGATCACAGAGTAAAGTTGTATCTAATAGAGCCTGTTAGGACTGAAGGTATTCATAAGTGCTGAGTC	43.97	0.0027	-0.3896	1.0582	-1.4478	-2.71612
2693:28007_CL1Contig1-B:f	80PMT	TAGCCACCCTGGCTATGGCTGCTGGCTTTCTGGAATTGATGTTAGTACTCAGATGCTCAATCAGCAGTTC	369.58	0.0027	1.4731	1.8564	-0.3833	1.2602
6486:9265_10239484-A:f	80PMT	TCCATAGTTCTCATGGCATCAAAGGGAAGATACACCTCCAGAGGCCCATGGACCAGAGTGCTGGAAAAAC	363.85	0.0027	-0.73	-0.5107	-0.2193	0.699589
19756:19356_CL1Contig1-B:r	80PMT	TGGAGAACCTAGAGGACCCCGAAAAGCTGAAGGAGCTGATTGAGCTGCCGCCCTTTGAGATCGTCACTGG	370.48	0.0027	-0.291	-2.779	2.488	9.54983
CN654306.1-A:r	80PMT	ATGGCGACTTCACACCGGAAGTGGCGATTCGTACCCTGCTCAACAACGGCGAGTTCGTGTTGCTCAAGGT	357.39	0.0028	-1.7023	0.4609	-2.1632	-0.270751
9595:5363_CL1Contig2-B:f	80PMT	CCTCCCAAAGTGAAATGCTTGACCAGGATCAGGCACCCCAACATCACCGAGACTGGTGAGATATGTCTCA	350.7	0.0028	0.2888	-0.8131	1.1019	-2.81544
15070:12803_CL4Contig1-A:f	80PMT	CTCACGCTCCTTGCCTGTGATTGGCTCAGCTGGTGAAAGGGGTTTGTTTGAAGCCACGACAGACAATGCA	42.67	0.0028	0.452	-4.2188	4.6708	-9.33363
CX952493.1-B:r	80PMT	GGCTGTGGGAATGCAGAAGAGGAACTTGGCAGCAGCACAGAAAGTGGATTTGCAGGCAACATGATGAAGG	340.44	0.0029	-2.1738	-0.5153	-1.6585	0.23705
18642:17841_CL1Contig2-B:f	80PMT	AATTGCAGAGGAAAACTGCAGACTTGCGCCCCGGATGAGGACTCCTGCATAGTTGTCGTGACTGAGACCA	330.51	0.003	-0.162	-1.4328	1.2708	8.84444
CV984840.1-B:r	80PMT	GGCCCAAACTCTGGCAGTTCCCTTGTCTACAGCCTCGTTAATATTGTAAGCAGTTGTATGCCAGCAGGAG	327.8	0.003	0.4694	0.5441	-0.0747	1.15914
18832:17824_CL1Contig3-B:f	80PMT	GATTGCCGTGGACATCAGCCAAGTGGAGACCACATCCAGCTCGAACTTTCCAAACTACATTGCAGCCATG	322.62	0.0031	0.3073	-1.2531	1.5604	-4.07777
3035:16090_CL2Contig1-B:r	80PMT	ACTCCTTGGATGGCACTCCTCGTACTCCCAACACCATCTTTGATTTCCCACCTCCTCCATTAGACCAGGT	311.86	0.0032	0.4186	-0.4831	0.9017	-1.15409
15704:25469_CL3Contig1-B:f	80PMT	ATGTGAACATCTCTCAGACTGCATACCCACCCCTCCATGACTCAAATCCACACGGCCCTCGGCTGCAGAC	297.21	0.0033	-1.0003	-2.1609	1.1606	2.16025
CO000134.1-B:r	80PMT	CAGGTTCTTTTTAGCACACCCAAGTCCCACCCTCCCTACCCCCCAAAAATGTGATATCTGTACACAACTG	303.35	0.0033	0.5328	1.9879	-1.4551	3.73104
CV982300.1-B:r	80PMT	CTTTCCACCCAGCTGCCCCACTGTACTTCAGCGGCAAGAACTGCTCTGATTTCTTATCACCGTAGGTTAG	300.26	0.0033	-0.05217	0.7485	-0.80067	-14.3473
CX949465.1-B:r	80PMT	GCTCCGCAGTGGCTTACTCAGCTGAACTCTAGGTTACTACTCTTTACTTTGTTCACCCATTGGGGGGTGC	39.48	0.0033	4.3782	3.7654	0.6128	0.860034
18261:6613_CL2Contig1-A:f	80PMT	GCCCTGGAGTTGCTGACTATCTATGCCTGGGAGCAGGAAGGCTCAAAAACAAAATTCAGGACAGCTGAAG	38.45	0.0034	-3.7862	-0.7589	-3.0273	0.200438
CX953655.1-A:r	80PMT	ATATTTCTTATCACTAGAAATGTAAAGCTTCTAGTACTTCTTGAACTAGTTCTAGATCGCGAGCGGCCGC	285.15	0.0035	-1.1908	1.5159	-2.7067	-1.27301
6726:5073_CL1Contig1-B:f	80PMT	CAAAGCAGAGGATGTGGGCTACCGATCTTCCTCAAGGTCGGACCTCTCTGTCGTACAGAGGAATCCAAAA	287.49	0.0035	0.2914	-0.1215	0.4129	-0.416953
15532:44093_16998714-C:f	80PMT	TCCCTTCGCTGCAACAGCCACAGCCAACCAGATACCCATAATATCTGCCGAACATCTGACTAGCCACAAG	284.23	0.0035	-0.4399	0.5203	-0.9602	-1.18277
17684:45360_45480188-A:r	80PMT	CTCAGGAGAACCCCAAGATGCACAACTCGGAGATCAGCAAGCGCCTGGGCGCCGAGTGGAAGCTGCTCAC	273.91	0.0036	-1.4865	-0.1448	-1.3417	0.09741
5290:3454_CL1Contig1-B:r	80PMT	ACGTTCTGTACCGCTACGCCAGCTTCAGGAACCTGGTGGACCCCATCACGCACGACCTCATCATCAGCCT	36.87	0.0037	-2.3196	1.0979	-3.4175	-0.473314
8914:5195_CL1Contig3-A:r	80PMT	GTTGCCTGGTCCTCGACCTGACTCTGCTGTTTCTGATGGGGATTCTGGAAGCGATTCGGTTATATTTCGG	267.97	0.0037	1.2828	0.7564	0.5264	0.589648
CN999980.1-B:r	80PMT	AAAGAAGACACAAAGGTTGGCCTAAACGTGACTAGTGCTAGACTTGCTGCGGGAAGGGCCACAGAGCCCC	260.6	0.0038	-1.5732	0.4703	-2.0435	-0.298945
18771:4390_CL3Contig1-A:f	80PMT	AACCAAGACAGCTATGGGTCGAGCAGTGGGTACAACCAGCAGGCGAGTTTGGGGCCATCCTCAGATGAAT	35.92	0.0039	-2.1264	0.3038	-2.4302	-0.142871
5322:11557_CL1Contig1-A:f	80PMT	AAGAGGAACAGCAGCCTGGATCAGATGTTCCACGCGCTCTTCGCCATGGCCAACCTGCCGCGCGAGATGA	36.07	0.0039	-0.1622	-4.2102	4.048	25.9568
7215:11265_CL2Contig2-B:f	80PMT	ACATCGCCACCCTGCAGAGGAACCGGCCACTCATGGAACTGCTGCTTCAGAACGGAGCTGACATTGATGT	251.75	0.0039	-1.5559	0.8251	-2.381	-0.530304
7079:45360_CL112Contig2-B:r	80PMT	TTCTGGAAGGAGGCACGATCATTGAGGCAGGAACCCACCAGCAGCTCATGACGAATGAAGGACGCTATTG	254.05	0.0039	-0.8844	0.1349	-1.0193	-0.152533
15664:45360_CL551Contig1-B:r	80PMT	AATGTGATTTCTCAGCTGGGTTGAGAACTGAACCTGATGACAAAAGAACATCCTGGGTGCATCTCCCCAG	249.44	0.004	-0.7814	-2.3313	1.5499	2.98349
2678:7175_CL32Contig1-A:r	80PMT	CCGGATATGACTCAGGTTAGTGGACCGAACGCTCAGCTAGTGAAGAGTGATGATTACCTGCCGTCGATAG	247.56	0.004	0.3142	-1.7072	2.0214	-5.43348
CV976125.1-B:r	80PMT	TTCAGAGTCCCTCCTTTTTCCCTGCCGTTGCTCCAGGGCTGATGGAGGCCAAAGACAACCCCAGGGTTTT	246.49	0.004	1.1487	1.7693	-0.6206	1.54026
CV984094.1-A:r	80PMT	TTGCTGAAGGAGAAAGGCAACGAGATCGTCGTCCCGCATCCGTCGTTCCGGCTGTTCGCGACCGCCAATG	249.1	0.004	1.1416	0.4871	0.6545	0.426682
18690:17610_CL1Contig1-A:r	80PMT	CATGCAGGAGATACACTCCATTGGGGACAGGCTGCTGCTCAAGCTGCAGAGACTGCCACAGGCTGAGCCT	242.27	0.0041	1.6018	-0.7293	2.3311	-0.4553
5096:4806_CL2Contig2-B:r	80PMT	TATATCTCCCGAGCAAAATCTCAGAGCCGCCAGCGGCCACCCCTGGAACGCACTAAACCTTCAGAGGATT	241.75	0.0041	0.5088	1.1706	-0.6618	2.30071
CN999967.1-B:r	80PMT	TTGCTGAGAGAGAAGCAGAAATTACTGTCCTGGAAGCGCTATAGGAGTGCTCACTGTAACCCGGAGACAG	245.34	0.0041	-0.6895	-2.8765	2.187	4.17186
4783:25995_6833546-A:f	80PMT	CCACGGAGGAGAGCAGCGAGCCTCTTGGGGAGGATGACTTTGAGATGTTCTACGAGACATGGGAGAAGTT	237.91	0.0042	-0.9664	-2.4605	1.4941	2.54605
15524:2711_29214062-A:f	80PMT	TCGAGCTCAACTGGTAGAACAACAGAAATGCCTGGAGCAGCAGACAGAGATGAGAGTGCAGCTTCTGCAG	239.16	0.0042	-0.8936	0.2855	-1.1791	-0.319494
14513:31319_CL8Contig1-A:r	80PMT	AAAAGACAAACTCTCATTTCAGCTCCTTGTGGTGCCAACCAGTACGATGAGGAAGGCAAGCGGCTCCCCC	34.09	0.0043	-0.4944	0.6095	-1.1039	-1.23281
4450:5839_CL2Contig1-B:r	80PMT	AGAACCGTGAGAAGCAGCCCTTTGGTGACCCTGAGCGACAGCCTGCCATTGTGGACACGATTCTTACTGT	229.43	0.0043	-1.7662	0.9424	-2.7086	-0.533575
9009:32785_29181121-A:f	80PMT	GAGTCATAGATGCCAAGAAGTATGGCCCCCCTCAAGAAGCCTCGAAATACCTCAAAGTTGCCCCTGGCTT	231.62	0.0043	-0.7159	-0.1867	-0.5292	0.260791
13440:37300_CL1Contig1-B:f	80PMT	GATCCCCATGCCAGAATGGGGGTACATGTATAAATGCAAGAACTAGCTTTATCTGTGCTTGCCGACATCC	228.43	0.0043	0.364	0.4337	-0.0697	1.19148
12764:15625_CL1Contig1-B:f	80PMT	AGCTCAGCAGAGCTGACAAGGAACTCATCATTTTGGTGACCAGCCTGGCCAACAGGTGCTCATATAGCGT	226.41	0.0044	0.1147	-0.5322	0.6469	-4.63993
CX953960.1-A:r	80PMT	CAAGCCCTGCGGGATTTGCACGAGCAGTACAGCCATGAGTGAAGCGCTATTCGCCACCTTGCAGCAATTG	33.56	0.0044	0.2677	-3.9477	4.2154	-14.7467
CV983347.1-B:r	80PMT	CCCAATTTTGGTCTCTAGTTTGAAGGTATTACATACTGCCGAGAAAGTAAACACTGCTCCTCTCCCCTCC	227.83	0.0044	1.4704	2.0065	-0.5361	1.36459
18742:18838_CL3Contig1-B:f	80PMT	CTTGAGGAGTATACCTCTCAATTGAGAAGAATTGAGGATGCACTGGATGACTCAATTGGAGACGTTTGGG	226.37	0.0044	-1.3948	0.02517	-1.41997	-0.0180456
18637:13261_CL1Contig1-A:r	80PMT	ACAGAGCTGGCTGCAGCCACAGAGGCCCTGTCCACAGACCCCGTGACCACAGAGGCCCTGTCCACGGAAC	32.57	0.0047	0.04281	-3.1013	3.14411	-72.4434
10907:22_CL5Contig1-B:f	80PMT	TACGAGAAGGTCACACAGTGGTTTGCTGACAATAAGCACGTGCTCGGCACGGTGGGGATGTGCCTTCTAA	32.54	0.0047	-3.8479	-0.144	-3.7039	0.037423
7596:740_CL1Contig1-B:f	80PMT	CTCTGTTGAGGACGCAGCACCCCCTGGCGAGCAAGTACACCCCCTTCAAGGAGCGCTATGACGTGCTGTC	31.91	0.0048	-3.4522	1.1607	-4.6129	-0.33622
DN640291.1-B:r	80PMT	AGAACTTTCTGGAAGCTTTGTTGGGCACAGGTGCAGGCTGCAGATCTGGTACAGCCATGGCTCCGTAGGA	202.72	0.0049	0.9084	0.4742	0.4342	0.522017
9687:22368_CL1Contig1-A:f	80PMT	CAGTACCGACCGGACACTAACCATCAAACAGAAATCACTCAGGCATCCCCTGAAGAACTGAATGCCCTGC	204.05	0.0049	0.4981	-1.2555	1.7536	-2.52058
CK727494.1-B:r	80PMT	CGGTAGGTAAAGGAAACTACCTCATTCTTCGAAGGTTTTGTCAAAGCACAATTAAGCATTCTAAAATGGC	31.57	0.0049	0.604	-2.9624	3.5664	-4.90464
14498:1803_CL1Contig1-B:f	80PMT	GAGATGCCCCCTGAGAAGTTCAGTGTGTTGATGGAGAAACTCTGTAAAGAGGGGCCAGTGGCCACCACAT	202.66	0.0049	-1.8659	0.896	-2.7619	-0.480197
19440:5602_CL1Contig1-B:f	80PMT	GCCATCCTGGACATGGAGCGGGACACCCTCATGCTTTCCGGCTTCGGCTCCAATGAGATCCTGAAGCACA	201.65	0.0049	-0.1674	0.8337	-1.0011	-4.98029
14162:45360_CL740Contig1-A:r	80PMT	AGCCATGGAGTCCAAGATTTTTACTTAAGGGAAATACGAGGCAATACGCTTGAGTTTGAGTGTCAGTGGA	197.12	0.005	1.1549	-1.414	2.5689	-1.22435
CK728890.1-B:r	80PMT	GTTTTTTCTTGTCTATCTGAAGGCTTTGTTTGTAGTATTTTACAGTGCTGTTGTGAAGTCCAGCTATATC	196.97	0.005	2.3008	1.7318	0.569	0.752695
16467:9474_CL1Contig1-B:f	80PMT	GTTGGTCTCCACTGTTCAAGTGAAGATTTACATGCTGGGAAAATTGCTCTGATAAAACATGGGTCAAAGC	195.07	0.0051	0.2914	-1.0589	1.3503	-3.63384
DN642393.1-B:r	80PMT	GCATCTGCATGTGACTGGATATGGTGTGCAGAATAATGGCCTCCCAACACGTCTGCATCCTAATGCCCTG	190.5	0.0052	0.08192	-0.4238	0.50572	-5.17334
4471:45360_60444862-B:f	80PMT	CAAGCGCTGTGCTTCGCGAAGTTAGAAGAGAGGGGGTCCCCATGGAACAAAAGAATGAGATGTTGACATC	185.27	0.0054	-1.768	-0.1004	-1.6676	0.0567873
2337:16610_CL1Contig1-B:r	80PMT	CGAGGTATCTTGATGGTTATATGTGGTATTGTTTACACAGTTATAGTAGCCACATGTAAAGCCATTACAC	185.18	0.0054	0.3313	-1.6379	1.9692	-4.94386
13063:9731_CL2Contig1-B:r	80PMT	TAACTGGTTAAAGAGTAAAATGCATCAAGCCAACAGGGTCTTGAGCTGTCTTTGAGCTATTATGCTGGCC	182.5	0.0054	-2.8298	-0.1366	-2.6932	0.048272
15542:695_CL8Contig1-B:f	80PMT	GGAAGAGGTTTGGTGGCTACCGGATCCAGTTCCTCCTCGCTGTTCTGTACTTAGTCATCTATATCTTCAG	181.31	0.0055	-1.5485	-1.0676	-0.4809	0.689441
NM_174732.2	80PMT	GGAGTGATGCAGTGCTCATCTTGGGGGCTCCACTTGGGAATCTGCGAGAAACTGGAGTCAAAATTCAATG	29.59	0.0055	-2.5845	-0.05724	-2.52726	0.0221474
DN641119.1-A:r	80PMT	AAGCCTTCCTGCAACTGCAGCATGCCGCTTTCGTTGAGGCGACGGCCTTCTTCAAGGTATTCAGCGTCCT	176.02	0.0056	1.0493	1.6232	-0.5739	1.54694
18051:2857_CL6Contig2-B:r	80PMT	ATCACTCCCCCTGGTCATGATGCTTCATCCAGGTCTCCCACTACTACCACATCTGTATCAGCAACAGCAG	177.49	0.0056	-0.1304	1.5607	-1.6911	-11.9686
10707:36779_10021546-A:f	80PMT	CAAATCCCAGTCCCTGACTAACAGCCTCAGCACATCTGACACCTCCCAGCGAGGGACCCCCAGTGAGGAC	29.49	0.0056	0.071	-4.2195	4.2905	-59.4296
XM_584266.2	80PMT	CTCTTTTTGTTGGCCGCCGGTCAGATGGAAGAGCCTCCTGGGAAAACCCTCAGCTGTGAAGAAAAGGAAA	173.02	0.0057	-1.6602	-0.3238	-1.3364	0.195037
CV983750.1-A:r	80PMT	AAAAGATCATTTTAACTCTTTCTCACATTTCTTAGGCTGTCAAAACCATTTTATTCCATAAATTACATAA	171.8	0.0058	-0.235	1.0659	-1.3009	-4.53574
16923:12000_CL1Contig1-B:f	80PMT	GGGTCCTGGAGATACCCCGTGTCAGGGTCGGAGATGGAGGAGAAGTCACCTGCCGAGCTCAGCACCCACT	28.95	0.0058	-0.4704	-3.485	3.0146	7.40859
4770:5188_CL2Contig1-B:r	80PMT	TATTTGGTTGTGATCTCTGCTTAACCTTAGTTCCTTGGAATTTTAAGTAGTGTTCTCCCCCCACCCCCGC	169.92	0.0058	2.7435	2.4606	0.2829	0.896884
4352:45360_CL1229Contig1-A:r	80PMT	ATGCAGCAGATTTGGGGAAACCATCTTAAAGGTCTAAGCCCAACAGGGAACATGGGTTTCTTGGTGAAGG	28.47	0.0059	-3.0482	0.8357	-3.8839	-0.274162
2036:39384_CL3Contig1-A:r	80PMT	GGACGTGTGGGCTGACCCTGCCGGGGCTAAGCTTAATCCTTTTCTTGCAGTGTATTTTCTAGAACTAGGC	167.29	0.0059	1.5968	-1.4363	3.0331	-0.899486
13109:5016_CL5Contig1-B:r	80PMT	TGAAACAGAGAAGGATGGGCCTGAATGACTTTATTCAGAAGATTGCCAATAACTCCTATGCATGCAAACA	166.75	0.0059	-1.5589	-1.1163	-0.4426	1.39649
CV984285.1-B:r	80PMT	AGGGCGACAGTGCCTGGGATGGACGTGGTACTTCTCAGTCTGCCTGTTCTGAGAGAAGAGCAATTAGCAT	28.35	0.006	-1.0158	0.516	-1.5318	-0.507974
7598:5202_CL1Contig1-B:f	80PMT	ACTTGACCAGGGAAGGCGGCAGCATCCCAGTGACACTGACGTTCCAGGAGGCCACAGGCAAGAACGTCAT	161.92	0.0061	0.4846	0.06475	0.41985	0.133615
3430:23854_CL1Contig1-A:f	80PMT	AGATTGAGAAATTCCACAGTCAACTAATGCGACTTATGGTGGCCAAGGAATCCCGCAGTGTTGCCATGGA	159.23	0.0062	-0.03023	-2.6614	2.63117	88.0384
6674:36779_CL2Contig1-B:r	80PMT	CCAGACCTACGCCACTGCAGAGCCTTTCATTGATGCCAAGTATGACATCCGGGTCCAAAAGATTGGCACC	156.03	0.0063	0.7817	-1.0829	1.8646	-1.38531
1065:6255_CL1Contig1-B:r	80PMT	CCAGTGTATTGGGCGTATGACTATGCTCTGAGAGTGTACCCTGTGCCTGACCTACTTGTCATCGCAGACA	156.12	0.0063	1.4537	-1.6958	3.1495	-1.16654
5100:18665_CL1Contig2-B:r	80PMT	CGGGTGTTGGACCCAGAGGTTTCCCAGCAGACCATAGAGCTCAAGGAGGAGTGCAAGGACTTTGTGGACA	156.19	0.0063	-3.7456	-0.7671	-2.9785	0.2048
DN984616.1-B:r	80PMT	GGCCTAGAAAAATTGTCCTTCGAAAATATCAATGATGTACCCTGGAATGTGAAGATGTCCCCTTATAGTT	27.59	0.0063	1.7608	0.9592	0.8016	0.544752
13839:45360_15378749-A:f	80PMT	TGTCCTCCTTAGGCACTGGGGAGTCCTTGCCCCAGGAAGCGCTGAATGAGATGATAGCTAGCCTAATGAA	157.26	0.0063	0.5198	-0.9258	1.4456	-1.78107
1832:45360_CL267Contig1-B:f	80PMT	TCCCTGACCTCTGTGAGAAGTTCAAGGAGATCACCAGGGGCCGCTTCGTCACTGAGTGCCACAGCTTCAT	153.75	0.0064	-3.3133	-0.9414	-2.3719	0.284128
3617:9242_CL1Contig1-B:f	80PMT	AGCTTCGTCTTGAAAAGCAGAGGCTGCAGGCCCGGTGGGCGTCGCTGGAGACCGTGCATCTGGCAGGGCT	151.74	0.0065	-0.6155	0.6321	-1.2476	-1.02697
DN642202.1-B:r	80PMT	CAAACATGCCTTCTCAGATGTTGGAGAGTGACTTTGGAATCAGATTAAAGAACTATCCTGCACAGAAGTG	152.95	0.0065	1.7639	0.891	0.8729	0.505131
CX950425.1-A:r	80PMT	ACATGGTTCGGTGATTTTATAATCTTCCGCTTGATGCCTGCTCCCAGCCTGATGCCCGCTCCCACCTCCT	149.28	0.0066	0.8375	1.4855	-0.648	1.77373
4507:23658_CL1Contig1-B:f	80PMT	CGGCTGGAACCAGATTCAGTTCAACCTGTCAGACTTCACTCGGCGGGCCTATGGCACAAATTACATTGAG	147.31	0.0067	-1.7034	-0.221	-1.4824	0.129741
334:5560_CL1Contig1-B:f	80PMT	ATCTCCGGCCACATCCCCTTGATCATCCAGTTCTTCGTGCTCCGGACGTATGGCGAGCAGCTCAAGAAGA	146.21	0.0068	0.7172	-1.4244	2.1416	-1.98606
6107:45360_CL1273Contig1-B:f	80PMT	CATGGCCTATACTTACCCAACTGGAGCAGCTACTTTTGCTGACATGCAGCAAAGGAGAAAGTACCAGCGG	146.2	0.0068	-1.7207	-0.8322	-0.8885	0.48364
CK817184.1-B:r	80PMT	CCATTTTAAAAGAGTGTACTTAAAAATACTGTTAACTATGAAGATCCCCAATTCCCGCAGAATATCACTG	143.23	0.0069	1.111	0.3801	0.7309	0.342124
CK816972.1-B:r	80PMT	CCTCCCTCAAACCAACTCCGGTCTGTAACCTGGTTTTGGGGTCTGCTTTGGCCTCTTCCTTTTACTGTCA	140.89	0.007	2.0452	1.4987	0.5465	0.732789
2437:15386_CL1Contig1-A:r	80PMT	CTACCATGGAACCGGATGCTCCAAACCCAAAATGCAGCCTTCCAGCCAAACCAGTACCAGATGCTGGCTG	141.93	0.007	-1.4806	0.8687	-2.3493	-0.586722
CO728543.1-B:r	80PMT	GCTAAGCTAGATCTCGTCTGGGTTTTTATGTTCCTTTTCCCCTGAACTCTTTGCACCAGGGCCCCTCCTG	142.15	0.007	1.5834	1.9881	-0.4047	1.25559
2091:5179_CL1Contig1-B:r	80PMT	CTACATGAATCCCGGAGACCAGAGTCCAGCCGATTCTAGCAAAACCCTTGAGAAGTTGGAGAAGCACAGG	139.77	0.0071	-1.8747	0.4966	-2.3713	-0.264896
CV979472.1-B:r	80PMT	AAGGCTGAGATGCGACCCCCGCCCTGTGGGCTCCGTGCCACGTGTCAGGCGTTCTCGAACCTCCTGGGGT	137.79	0.0072	0.7494	1.1979	-0.4485	1.59848
12797:10588_CL2Contig1-B:r	80PMT	TGGGGGAGAAAGCCAAAGAGGAGGTGAACGTCGTGGAGATCCTGCCCTCGGCAAGCCCGGACGACAAGAA	137.99	0.0072	-0.2996	-2.4	2.1004	8.01068
DN637212.1-B:r	80PMT	AGAAAGTTCCCTGAGTTTCAGAACAGAGACTGGAGGCGCCATTTAGGAGACCCGCTGGACACTCAGACTG	135.33	0.0073	-1.5163	-0.9106	-0.6057	0.600541
18543:2876_CL6Contig1-B:f	80PMT	CAAATGTTTTACTATTACTTGAGCACAAGTGTAACCTAAATATTTCTATATTAAAGCTTAACGTGCTCTC	135.59	0.0073	3.4459	2.9231	0.5228	0.848283
15258:14522_29267687-A:r	80PMT	CAGTATTCGTGGGAATGTCCGCCAACAGTACAGTGTCACCGTGGCTTGAGTCCATCTGAAGCATATGTCT	133.13	0.0074	-0.07142	0.5528	-0.62422	-7.74013
CN654835.1-B:r	80PMT	GGGTGCTGCTTGGCAGTGAGAGTGGTGATTTGCCAGAAGTGGTGATGATTGGGCTAGAACTTGAAGGATG	25.1	0.0074	1.7692	2.9705	-1.2013	1.67901
16916:10781_CL2Contig1-B:r	80PMT	TGGACTGGGACTACGGTGGCAGCATGGTGTTCCGGCAGCAGGCCAGCGACCTCATCCCTGAGCAAGCCCT	134.07	0.0074	-3.7464	-1.5505	-2.1959	0.413864
12224:6176_CL1Contig1-A:f	80PMT	GAGCTTTTGCCAAATAAGACGGGATAGTTTGTGGAGTGTTTTGCGGAGCGTCAGGACTCAGAGCCAACCC	132.59	0.0075	-1.9653	-0.8871	-1.0782	0.451381
10189:12629_CL1Contig1-B:r	80PMT	GGCAGAAAAGCGACTCATCCCAGACGGCTGTGGGGTCAAATACATCCCTAATCGTGGTCCCCTGGACAAA	131.25	0.0075	0.5415	1.5292	-0.9877	2.82401
13480:45360_15379272-A:f	80PMT	TTGTTGATCAAGTATCAGAGGAAGATCCCTATCCGCCGCACTGACATCCTGCGGCATGTAGTCGGCAACG	131.78	0.0075	-2.3231	-1.7942	-0.5289	0.77233
8507:1897_10168376-B:f	80PMT	GTAGAGGCCGCTGTCCCGATTGCGGCTCCGCTGAGCTCGTGGAAGACTCGCACTATTCCCAGAACCAGCT	24.87	0.0076	-1.4593	-2.5159	1.0566	1.72405
XM_585326.2	80PMT	TTGAGGGCTCAGGTTCCCGCACTGGCCCCTTTGCATTCTTTGCAGTTGGAGAAGATGTCCAGTGTGCTAA	129.98	0.0076	1.5596	0.8593	0.7003	0.550975
622:12850_CL2Contig2-B:r	80PMT	ATGTTAGGGTCTTACAGTGTGAATGACGGTGCACAGCTCTACATGATTGACCCATCGGGTGTTTCATATG	24.55	0.0077	-0.4665	-3.9935	3.527	8.56056
18880:17522_CL1Contig3-A:f	80PMT	CCGCTTCCGAACCGAGCACCTCTCCGTCGGCATCCCTTAAAGGTCCAACTTCACAAGAATCACAACTCAA	126.39	0.0078	1.6076	-2.0736	3.6812	-1.28987
19902:2524_29193244-B:f	80PMT	GCAGCTCAAGACTACATTGTCGGGGCCTTTCGGAAGTTTGCAACAGACAGTAGCTGCCATGTAACACTGG	126.23	0.0078	0.9437	-0.2963	1.24	-0.313977
22:15864_45465962-A:f	80PMT	CTAAGAATCACGAGCAGAATTCAGCCATGAAACAGACTAGTAAGATGCTCACTGTAGTTTCACATCGGAG	24.02	0.008	-3.8616	-0.09225	-3.76935	0.0238891
12245:9757_46416560-A:f	80PMT	AGAGCCCTACCGCTCCCACCGGCGCCGGATCTGTGACGGCCTCACCCGGATGCTGGATGAGGACAGCATA	122.4	0.0081	0.0167	-1.3565	1.3732	-81.2275
12580:11577_CL1Contig1-A:f	80PMT	CAGGGCCTGACCGGGTGAGAAATGAAAAGCCTGGTGGGAAACGAAAATACAAAACACGGCATTTGGAGGG	23.93	0.0081	-0.6916	-4.2358	3.5442	6.12464
16322:45360_11168183-A:f	80PMT	CCTATTTTACAAGATGGTGCAACAACTGGGCGAGGTGGAGGCTGCTGCCCTCACCAAAAGGGCAAAATAG	23.89	0.0081	0.8368	0.3148	0.522	0.376195
12056:10828_CL2Contig1-B:r	80PMT	CTGAACCCCGACGGAAAGAGCATTCGCAATGAAGACAAAATCTTGACCATCGAAGTGAAGCGGGGGTGGA	119.79	0.0082	-0.04122	-2.3642	2.32298	57.3557
7226:15341_CL2Contig1-B:f	80PMT	AGAGCCCATCAGTCTTGGTCTTCTTTATTGGGAGGAACCTGATGATATGGGCCACCAGTTGGGACCAGAC	118.41	0.0083	-1.1961	-0.1802	-1.0159	0.150656
12788:2893_CL2Contig1-B:f	80PMT	AGGGCTTCTCTCAGGCCCAGCGGCTGGTCAGCCACACCAGGGCACCCCAGCCAATAAACCGAAAGTGTTA	118.88	0.0083	0.9257	-1.2196	2.1453	-1.31749
698:13007_CL2Contig1-B:f	80PMT	TCGCTTTGAGGTGATCTGAAGCCACGGCCTTCTGGAGCTTCGTTGTGTGTCCCCTTGCTTCCACGTTTCA	118.38	0.0083	0.8413	1.3439	-0.5026	1.59741
6716:2946_CL2Contig2-A:r	80PMT	AAAACCTGGATGACATGGTCAAGAAGGTGTCCCAGCAGATCCTGGAGAAGCGGGCCTACATCTGCACCCA	114.43	0.0086	-0.1471	-2.7224	2.5753	18.5071
2465:6777_CL1Contig2-B:f	80PMT	AGTGAAGCGTCTTCCAAAAACTCGGTCTGGAAAAGTCATGCGGAGGCTCCTGAGGAAGATTGTCATGGGC	113.59	0.0087	-0.4186	-1.4675	1.0489	3.50573
10578:19753_CL1Contig1-B:r	80PMT	GGATCCAGTTGCTGATCCCAACAAAAGGTCCAAAAAGGGCCGATTATCTTTACATAGGACACCAGCAGGA	113.85	0.0087	-1.3116	-1.8136	0.502	1.38274
6092:776_10178657-A:f	80PMT	TCTAAACCCGTAGCATTTGCTGTGAAGACGAATGTGAGCTACTGTGGTGCCTTGGACGAGGATGTGCCTG	113.25	0.0087	-1.8092	-0.1801	-1.6291	0.0995468
2013:22635_CL1Contig1-B:f	80PMT	CCCGCATGGTGCTGTTGAAGGGCTTTGGCAAGGATGGCTTCCGCTTCTTCACTAACTTCGAGAGTCGAAA	111.78	0.0088	-1.8836	0.4943	-2.3779	-0.262423
CO728706.1-B:r	80PMT	CTGAATGCTACATCCATGGATTAGATCATCACCTTTTATAATGAAACACCTCAGTACTTGTCCTTTCTAC	111.3	0.0089	1.311	0.6119	0.6991	0.466743
13729:27161_6954438-A:f	80PMT	CATCAGAGACAGGCAGCAGTACCATAGATGGTCTCAAAGCTACTAAGAACTTTCTTCACTCTCTTGGGCG	22.54	0.009	-2.193	0.5331	-2.7261	-0.243092
13030:9088_CL1Contig3-B:f	80PMT	GATGGCTACCACCAATTCTCTGATGTGGACGTTCTTTAGCCGGGGCCTCAGTTTGTCTATGTCTTCAGCC	109.61	0.009	0.1941	-1.5025	1.6966	-7.74086
XM_584175.2	80PMT	GTTCCCTGGGGCATAAAGGGTAGCTAGGAGGGGTTTTGACAGTCAGTCCTCTATTTTTACCAGCAGCACC	109.74	0.009	0.6843	1.1275	-0.4432	1.64767
NM_001034775.1	80PMT	AAGGGAAGGGCTTAACTCCATACGACGGCAGAAAAGTCCCACCTAGACTTCATGCTATCCTGGCACTTGG	106.87	0.0092	0.7104	1.5764	-0.866	2.21903
7502:12233_CL1Contig1-A:f	80PMT	AGGAACATGTCCATACTGTTTCCAGTTGCTTGTTCAGGATAAATCTCGAGTGCGCCTCAAACCCAAGCCC	106.95	0.0092	-0.6322	-0.03412	-0.59808	0.0539703
2673:4782_7033048-A:f	80PMT	GCTCTTCTGGATGGCGTGCGAGGAACTGAAGAAAGAAGCGAATAAAGCCACGATTGAAGAGAAAGCGAGG	106	0.0093	0.4167	-1.9582	2.3749	-4.6993
18413:8431_CL5Contig1-A:f	80PMT	AGTACAGGCGCTACCATGACTGGGGGGCCATGAATGCCAAAGTGGGCTCCTTGAGAAGAGTCATAGATAT	21.96	0.0094	0.01312	-4.2383	4.25142	-323.041
18373:20951_28305217-A:r	80PMT	CTGAGCATCTGTCTATACTTTCTCCTCATCACTAGTGCTAATACCAACGGCCGGCACAATCGAAAACAAA	105.16	0.0094	5.7745	5.3413	0.4332	0.924981
12809:45360_CL183Contig1-B:f	80PMT	GAGGAAACCAAGGTGGAAGATGAGAAATCAGAAATGGAAGAAGCCCTGACGGCCATTACCGAGGAATTGG	103.1	0.0096	-2.1074	0.09786	-2.20526	-0.0464364
18563:12477_CL83Contig1-B:r	80PMT	AGGCTGCTGTCCAAGGCCAATGCCGAGGTGGCCCAGTGGAGGAGCAAGTACGAGGCAGATGCCATCCAGA	21.51	0.0097	-0.3372	-3.546	3.2088	10.516
16540:12416_CL1Contig1-B:f	80PMT	CAGCTGCCGTCTCTCAACATCAACTTGCTCAGGTTTCCCAACTTCACGAATCAACTGCTCAGGCGCTTCA	101.52	0.0097	-1.4099	-0.01321	-1.39669	0.00936946
CV976146.1-B:r	80PMT	CCCACAGTTTGCCACCCTTGGGAGCCTGCAACCTTTACCTTTGTCCTCTTGCTTTTCTCCAAATGTACTG	101.53	0.0097	0.2198	1.1786	-0.9588	5.36215
CK727097.1-B:r	80PMT	GTCCCAACGTTGTACTGGGTGCTGTGACATGGCATGCCCCATGCTGAGTGGATTTTGTCAACTATAATTG	101.92	0.0097	0.7972	0.09369	0.70351	0.117524
CK727506.1-B:r	80PMT	CTGTGTTGTTATCAAGTGTCCCTGAGTTCTTGAATGTGTTAATCATTGCCAGAAGACCCAGACAGGGCTT	100.95	0.0098	-2.3461	0.3827	-2.7288	-0.163122
2357:7345_CL1Contig1-B:f	80PMT	GATGACCCTCCGAGTCTCAGAAACGCCATGTTCAAGGTCTTCAGGTACGAGGTGGGCACCATGATAAACT	99.38	0.0099	-0.6542	-1.8806	1.2264	2.87466
2857:4491_CL1Contig1-A:f	80PMT	GCGGGTGGGGGCAGGGGGCACAGGGTGTCGGTTTTGATAACATGGACCGTTTTTAACTGTTGCCTTATTT	98.53	0.01	1.0662	1.5817	-0.5155	1.48349
18287:10199_10071999-A:f	80PMT	TGCGCAGAGACAGGCACAGGGAATGGAAATGGATTACGAGGAAGTGATCCGTCTGTTAGAGGCTGAGATT	99	0.01	-2.9371	-1.3397	-1.5974	0.45613
4975:15781_CL1Contig1-A:f	80PMT	TTCTGGGTGGGCTTTGTGCTGCTCTGGGCTTTCTCCTGCTTCTTCTTTGTCACCGCCAACATTGTCCTCA	99	0.01	3.8499	3.6889	0.161	0.958181
1519:45360_CL607Contig1-A:r	80PMT	TGATCTTCATCGAGATCGCCTATAAACGGCACAAGGACGCCCGGCGGAAGCAGATGCAGCTGGCGTTTGC	20.99	0.0102	-0.9764	-1.949	0.9726	1.99611
19652:1687_10867317-A:r	80PMT	GCCCAAGGAGAACCCCAAGTTCAAACCTGTATTGGTTGGTGATGGTGGTACTGGAAAAACTACATTCATG	94.78	0.0104	-2.2794	0.6199	-2.8993	-0.271958
4551:10584_CL3Contig1-B:r	80PMT	GCTGAAGAAGTGTCACCTTTGTATGGAATCAATAGTACAAGCCAAAGATAGACAGGCTGCTGAAGCAAAC	20.53	0.0106	-1.4581	-3.8261	2.368	2.62403
CX950302.1-A:r	80PMT	TTCATCCAGGGCGTGGCGCTGGGCGGCGAATGGGCCGGCGCGGTGCTGCTGTCGATGGAACACGGCAAGC	92.83	0.0106	-1.1381	1.7878	-2.9259	-1.57086
10235:584_CL1Contig1-B:r	80PMT	GGGTTCAATAGATGTTGAGAAGATCACCTGCGTTGAAACAGTGGTTCCTGAGAAAAATCCTCCCCCTGAA	92.09	0.0107	-0.7629	-3.0827	2.3198	4.04077
1633:1486_11700267-A:f	80PMT	AGGGCTGGGTCCTGTTCGTGTCTGTGTCCTGCTTCATAGTCACCACTCTCCTGCTCTTCCTCTACATTGT	91.36	0.0108	2.9431	2.5928	0.3503	0.880976
CK779893.1-B:r	80PMT	GACGCTGTAAGGTTTTGTACGTCGGCGATTTGTTACCTAGAGAACCCACCGTGCTGCGGATTTCTGGCAT	91.46	0.0108	-0.6949	0.6763	-1.3712	-0.973234
5666:30582_11703425-A:f	80PMT	GCGACATCTTCAATCCAACCTGCCACCCCCTCTAGCAGGACATGACTCAACCCCTGAACCACTACTACAT	89.76	0.011	0.339	-1.061	1.4	-3.12979
9550:25444_CL1Contig2-B:r	80PMT	CTGAATCCCATAAGGATGCCCTTGATGTCTGTACCCCATGGCTTAGTTGCCCTATGTCAGGGGAAAGCTC	87.4	0.0112	-0.4626	-1.172	0.7094	2.53351
CO727062.1-B:r	80PMT	GATGTTTTGTCTTCTCTCTTCTGCACTGAATACCTGAGGGTTTGACCAATCGACGCACCTCTGCGGGGGT	87.99	0.0112	-1.8737	0.1392	-2.0129	-0.0742915
CX950331.1-A:r	80PMT	ATCGTCCCAGACTCCCTTAAAGTGCGTTGATCAGTGTGCTGAAGGTTTCCTGCGCCGCCTTGATGATCTG	86.35	0.0114	-1.6183	0.2708	-1.8891	-0.167336
6331:9767_CL1Contig1-B:r	80PMT	TATCGCCAAAGAGGAGATCATGAAAGCCATGACCAGCGGGTACAGACCGTCGATGCTGTGCATTGAGGAC	86.39	0.0114	0.3244	-0.8968	1.2212	-2.76449
15723:25995_6690637-A:f	80PMT	TACTTCCGGGATCTGTGGAACATTCTGGACTTCATTGTGGTCAGTGGGGCCCTGGTGGCGTTTGCCTTCT	85.67	0.0115	-0.07678	0.5921	-0.66888	-7.71164
10776:32199_CL6Contig1-B:f	80PMT	ATGTGATTTGCCTTCTAGAACAGTAGACACAAAACAGGCTCAGGACTTAGCAAGAAGTTATGGAATTCCT	84.98	0.0116	1.5859	1.9891	-0.4032	1.25424
CK729603.1-B:r	80PMT	TGCAGATTCTGGCAATCGGTGTTTGATGGGACCTGTGGTCTAGGGGATACAGATGGGACGCTGACAGCAT	83.89	0.0117	-2.0237	0.06862	-2.09232	-0.0339082
1660:1889_CL2Contig1-B:r	80PMT	TGTGGTCTCATTTCAGCACCTTCCCCTTGGAAGTGTATATTCGGCGGCTCAGAAACATCCGTCGGGCTGT	83.52	0.0118	-0.2792	0.7774	-1.0566	-2.78438
4974:8405_CL3Contig1-A:f	80PMT	GCACAGGGACAGGACCCTGGGGCTGAGCCCAGAATACAGCAACAGTGGGGAACTGGAAAGGGTCAGCAGG	82.56	0.0119	-2.1897	-0.8333	-1.3564	0.380554
CX952094.1-B:r	80PMT	GCCATTTTTGTGGCTGCATATTTCACTGTCTGCTTTTACCACATTTACTTAATCCCCCCTTTGCTGGAGG	82.86	0.0119	0.434	-1.9385	2.3725	-4.46659
11680:30042_58065470-A:f	80PMT	GGTGTGCTCATGATTTGCAGCTCTAAGAACAGATCGCTTAATTTAAGAAGGCTTGTTTATGAAACTATTT	19.12	0.0119	-0.434	0.5011	-0.9351	-1.15461
16166:38776_CL8Contig1-B:r	80PMT	CTCTTCTCCTGCATGGTTGTCCTGTCTGTACTACTGTGGCTGGGGCCCCTCTTCTACTATCTGCCCAAGG	81.83	0.012	0.6494	1.5577	-0.9083	2.39868
8392:1814_CL1Contig1-B:f	80PMT	GTCACGCAAATGGTAGAAAAATGGCTTGACCGCTACCGACAGATCCGGCCTTGTACATCCCTATCTGATG	19.03	0.012	0.2078	-3.0258	3.2336	-14.5611
13292:3293_CL2Contig1-B:r	80PMT	CTCAGATCCACTCAGACATGAATCTCCCAGTCCCTGACCCCATTCTTCTCACCAACAGCCATGATGGACT	80.83	0.0121	-0.08388	0.8644	-0.94828	-10.3052
4001:6768_CL1Contig1-B:r	80PMT	GGGCAGTTCAAAATTGGTTTGATCCATGGACATCAAGTTATTCCATGGGGAGATATGGCCAGCCTAGCCC	18.86	0.0122	0.01269	-2.5757	2.58839	-202.971
10003:12848_CL1Contig1-A:r	80PMT	TGACCATCCAGCTGAACAACCAGTGCTTTGTGGAAGACCACGACCCCACCATCCAGGATTCCTACTGGAA	79.15	0.0124	1.3079	-0.111	1.4189	-0.0848689
18975:14834_CL1Contig1-B:f	80PMT	TACATATACTTGAGAATTTTTAAGACAGTCCTTCGGATCCTGTAATTGTGAATTTTGATGTAATAACTGC	78.76	0.0125	0.1758	-2.11	2.2858	-12.0023
6333:24862_CL1Contig1-B:r	80PMT	CGTTTAGGTCAGTTGGGTTTGAAGGAAGGGTTCCCGTCTGCGGTGAAGAACATTAGTACGGTGATTGGTA	77.84	0.0126	-1.046	-1.8102	0.7642	1.73059
12329:45360_CL578Contig1-A:f	80PMT	GCATGTGGGAAACTCTTCAGCCAGAGGTCGTCCCTTACGAACCATTATAAAATTCACATTGAAGAGGACC	77.77	0.0126	3.7442	3.4333	0.3109	0.916965
15734:4323_CL1Contig1-A:r	80PMT	GGCTGTCTCCTCCATCACCCAGGAGGTTGCTATGGGGACAGGTCATGTAGATGTTTCTTCAGACAGTCTT	77.14	0.0127	-1.2307	-0.19	-1.0407	0.154384
CO000920.1-B:r	80PMT	GTGATCTCCATTGTCTCCTCCTTTGACAGCCTTATTTTTGTTTGTCTCTTGTCTGATCCAGATGCAGCCG	77.24	0.0127	1.73	2.1852	-0.4552	1.26312
13732:14826_CL1Contig1-A:f	80PMT	ATGTGGCTCTGGAGGGTGTGGGCCACTTTTTTTCACGAATTGGCCAAGGAGAAGTGCGAGGGTGTAGAGC	76.92	0.0128	2.738	2.231	0.507	0.814828
65:1733_29254579-A:f	80PMT	TCTGATGGGTGTGCTGGTCACTGGGCTGCCTGCCCTCGATGAAGGTGCTGCTTTTGTTTTTCTTTCCCAT	76.39	0.0128	5.5675	5.926	-0.3585	1.06439
7265:7434_CL2Contig2-B:r	80PMT	TGAATTTCCCACCAGCACTTTACGAGTACGTGACTGGAGAGCTTGGGCTGGCCCTGGTGCTTGTCCTGAA	18.35	0.0128	0.3657	2.2271	-1.8614	6.08996
16915:15889_17000683-A:f	80PMT	AGTGGAAGACTGCACTTCACGCTTGACAACTCCATCAAAAGCAGCTCCTTGTCCATCATGGCTTCCCAGG	75.88	0.0129	-1.5322	-4.1483	2.6161	2.70741
1674:10136_CL1Contig1-B:f	80PMT	CTCCTCAGTGGTGACGATGGAAGGACAGCGCCTGAGCCTGACCCTTGATGACAGCCTCCTGGTGCCAGCT	75.87	0.0129	-0.2365	-3.4086	3.1721	14.4127
DN642676.1-B:r	80PMT	GAGTTTCTAGTGTAGCAGCAAGCTCTGGGAATGAGCCCCCATTTATCAAGCAGAAGAGTAAACAGCAGGA	76.3	0.0129	-1.5542	1.2571	-2.8113	-0.808841
CK728349.1-B:r	80PMT	GGGTTTTAGTTGGGATTTTACATAGCTTGCATTTTAATTCTTTGGTTCTTTGCTGTTTCTATTAACCCAT	76.14	0.0129	1.057	0.3517	0.7053	0.332734
15403:4514_CL1Contig2-B:r	80PMT	TCACAGCCATCCTCACAGTACACAAGCGCCAGGAGAGGCCAAAGAACCTTTACTCCAGGACACAAACGTG	75.77	0.0129	-2.3327	-0.9287	-1.404	0.398122
10812:17650_CL1Contig1-A:r	80PMT	GTGCTAGAAGCAAAAGGATGGATAGGTCTTCAAATCAGTGAATCCTGGTTATGGGAAGATGGCACCACAG	75.3	0.013	-1.732	0.3749	-2.1069	-0.216455
483:3900_6987736-A:f	80PMT	CCTGACCAAACCCCAGCGATCAAACGCCTTGCCAGGATCTCGTTCGTGAAGAAGGTCATGAAGAAATGGT	74.18	0.0132	-1.2294	-2.1548	0.9254	1.75272
16074:29351_CL1Contig1-B:f	80PMT	CTAGAACCCTTGGGCCATAAGACCACCTCCAACAACTTCACCTACAGCCGAACCAAGCTCAAGTGCCCCT	17.98	0.0133	-3.0213	0.6603	-3.6816	-0.218548
18619:14788_CL1Contig1-B:f	80PMT	GCCATCTGAGCACAAAGAAGGCAAAGTGTTGTGGACTGGTTGGTTCTGCTGTGTATTTGGAGACAGTCTT	73.5	0.0133	-1.5199	0.9189	-2.4388	-0.604579
13028:23212_CL8Contig1-A:f	80PMT	TGGGCCTGGTCACCGCCTTCAATGACTGGAGCAAAGAGAAGCAGTTCCGGGGCCTGCAGAGCCGCATTGA	73.65	0.0133	0.324	1.1376	-0.8136	3.51111
17703:5303_CL1Contig1-B:f	80PMT	CGTCCACGGTGACCAGTGATGACAATGACAACGAATACACCACAGAACTGGAGCTCTCACCCTTCAGTAC	73.06	0.0134	-0.7186	1.5392	-2.2578	-2.14194
16447:40618_CL2Contig4-B:r	80PMT	CTTCCGGGTCCACACCAAATGCTCTTCAGTAACTGGAGGAAACTGAAAATGTTTGTTGCCCGTGTGATTG	73.16	0.0134	-1.0824	-1.7527	0.6703	1.61927
19166:42823_CL5Contig1-B:f	80PMT	ACACAGACATGTTTGGCGATGGCACCGAGACTAGCAGGGAAGTCGTCATCAATCCGTGTGAGTCCTCACT	17.78	0.0135	-3.0269	-0.5922	-2.4347	0.195646
12725:31319_CL7Contig1-B:f	80PMT	GGGGAAGATGCAATTAGAAACTTCATTGCAAAACATCGTTGCAACTCCTGCTGCCGGAAGCTCAAACTCC	17.79	0.0135	-0.8967	0.7888	-1.6855	-0.87967
15897:35444_CL2Contig1-A:f	80PMT	GGCAGCCACTGGGAACATACTGAGGGATTCACGTGTTTTCTCTCCAGGAACCATGTCTGAAAGCAAGAAG	72	0.0136	-1.902	0.6396	-2.5416	-0.336278
11570:20981_CL2Contig1-A:f:Mismatch:5	80PMT	GTTCCAACTGGTCCGAGCTTCCAGCACCGCTCTTCTGTAAAGTTGTTTTTCTGCTGATACATGCCTTGAG	72.06	0.0136	0.7357	1.5814	-0.8457	2.14952
11903:46305_CL21Contig1-A:f	80PMT	CCAGAAGCTGCTTGAATATGAGTGATGACATCCGTGTGGCTATTTCAAAAAAAGTTCCTCGTTTCTCAGA	71.01	0.0138	0.02042	-1.5718	1.59222	-76.9736
16126:16295_29207946-A:r	80PMT	GACCCATCATGGCTTCGTCCTGTGATGATAAAATATTTTACAGTAGTGGTCCCAAAAGAAGATCTGGGCC	71.05	0.0138	-3.2492	-1.1479	-2.1013	0.353287
18908:17773_CL1Contig2-B:r	80PMT	GGAGTACAGATAAGACACCTATCTAAGGAGACCACCCGCCAGGATCATGCCAAGCCCAACTTGCTGTATC	70.88	0.0138	-1.6105	-0.117	-1.4935	0.0726482
DN822148.1-B:r	80PMT	CAGAATAGGCAGAAGGATGCAGCTGGCACCAGGAGGCACTTGACTCACAACGACAACAAGCTGCTGAGAA	70.57	0.0139	-0.8548	-0.1122	-0.7426	0.131259
9208:28721_CL1Contig6-B:r	80PMT	GACAGAGCTGACACGTCGAATCAGGGCAAAATCCTCGCCTGATAAACATGAGGTCCAAGACTCAGCCAAC	70.32	0.0139	-0.8809	-3.0152	2.1343	3.42286
1202:15584_CL1Contig1-B:r	80PMT	CAGCCCAACTGACAAAGGTGGCCAAATTCAGGAGACGATGACAATTGACAATGAAAATAATGCTGCCATC	69.94	0.014	1.2568	-0.04277	1.29957	-0.0340309
18789:8238_6761844-A:f	80PMT	TGCAAGAATCTCACAAACCCAACTCCAAACTCAGGTGCATTCCAGCAACAACGATGAGGGCAGACCACGG	69.69	0.014	-0.6747	0.6216	-1.2963	-0.921298
8017:3937_CL1Contig1-B:r	80PMT	ATCATTGGGCGAGTGAACGCTGACCCGGACTACCTGCCACGCACCATGGATTTCGGCCTCAATGTGCGAG	69.12	0.0142	-0.4222	-2.135	1.7128	5.05685
5436:1100_12281893-A:f	80PMT	ATGGGGAGGGGCGTATCCTACCCAGCCTCTCCTTCTGCCTTTCTGTTCTCAAACAGTTGAATCCAAGAAG	17.24	0.0142	-1.2622	-0.2351	-1.0271	0.186262
11768:28120_CL1Contig1-A:r	80PMT	CCTTGTCACTACAGTGGGAACCAGAGATCATAGCAGTGGCGGTGATGTATCTTGCGGGACGTTTGTGCAA	68.89	0.0142	-0.6972	-0.09957	-0.59763	7.00211
CX953395.1-B:r	80PMT	GGACCCTATGCTTGTTCCCACACACCTCTCACGCTCATTCTTATCTCCAGAATCCCACTTGAGTTTCAAC	68.81	0.0142	-1.4031	2.0523	-3.4554	-1.46269
8666:5579_CL1Contig1-B:r	80PMT	GGATCTGATGTTGGAAGAATCTGACCAGACTCCTACTGACAAAATTGAAAATGAGGAACAGGATGAGCAA	69.05	0.0142	-1.417	-2.4043	0.9873	1.69675
2562:4406_6943305-A:f	80PMT	ATTGGCTGTGGGAGACAATGCACAGGCAGGATGTGGTTAGGATTGTGGGTGAGTACCTAACAGGCATGCA	17.21	0.0143	0.03036	-2.6182	2.64856	-86.2385
6440:6345_CL1Contig1-B:r	80PMT	GCTGACGTAAAGAATGACCGAAGCTCACTGCACCGGAAGCTTGACAGGAACCTTATTCTACTGGTCAAAG	68.35	0.0143	-0.4933	-4.0974	3.6041	8.3061
2371:11309_CL2Contig1-B:r	80PMT	CGCGGAGATCTCCACCGTGAACCCAGAACAGTATTCCAAGCGCTTTTTGGACTTTATTGGCCACATCTTG	17.11	0.0144	-3.6071	0.3354	-3.9425	-0.0929833
DN822752.1-B:r	80PMT	GAGGGCTTTTGGTGGAAAAATGGATCCTAGTCATGTTAAACGAAGTGGTGACATAAAACAGCAACTTCAC	67.88	0.0144	-0.1667	-1.9815	1.8148	11.8866
DN641470.1-A:r	80PMT	GCTGCACCCTAGGAGTACTGAACATGCACATGGTGCCCCAAGCCTAGATGATAAACACTGAGCTGCCAAA	67.86	0.0144	-0.9218	-0.3321	-0.5897	0.360273
CK730118.1-B:r	80PMT	CCTAGCCCCTGTCATGAGAAGCAGTTGACAAAAATAAGTTTTATGGTTTACAGTGTGGTTTACGTAGAGA	67.21	0.0146	-1.7336	-0.4025	-1.3311	0.232176
CV976831.1-B:r	80PMT	GGAGCTAGATCAAGGCTGTGCATGACTTTTGCTCCCGCCTTCCATCCTGGAGCTGACAGTGAATAAAAGC	67.08	0.0146	0.05316	-1.1758	1.22896	-22.1181
19900:17346_CL1Contig1-B:f	80PMT	ATAGCAGGGAGAAGAATGATGGCAATCGAGGCAGGATCAGTGCAGATTCTAAGAAGCAGGCCACGGTGAC	66.63	0.0147	0.5772	-1.5237	2.1009	-2.63981
4349:45360_CL1154Contig1-A:f	80PMT	AGCTCGTGATCATCAAGGTGGAGGAGGACGAGGACGTCCCGTGGGATCCGGAACCGTTCTCCAAGCCTCA	65.28	0.015	-1.6503	0.1721	-1.8224	-0.104284
19972:2793_CL1Contig1-A:f	80PMT	CCATGGGGCTGAAGGCTGCCCAGAAAACGCTATTCCCGCTGCGTTCCATCGACGATGTGGTGCGCCTGTT	65.39	0.015	-1.5248	0.342	-1.8668	-0.224292
4920:9499_29212195-B:f	80PMT	GGAATTGCTCCAGCTTCCTGGCTTAAAGGAGGATAGAGCCTTCCAGAAAGAGATAGGCCTTAAAACTCTG	64.65	0.0151	0.5544	-1.7924	2.3468	-3.23304
DN643399.1-B:r	80PMT	GTGTCTCTTTTCGTTTACCAGGGGCGAAAGGTCCAGCAGTGGGCAAACGACATTCCTGTCCTTATGAAGC	64.89	0.0151	1.9006	1.4188	0.4818	0.746501
11861:40495_CL2Contig1-B:r	80PMT	TCTTTGGCATGACCATCTCCGAGTTTGACCGGCTGGCCCTCTGGAAGAGGAATGAACTCAAGAAGCAAGC	16.65	0.0151	-3.3205	-0.2551	-3.0654	0.0768258
DN640911.1-B:r	80PMT	GCTCTTATTACTAACCTCTGTGAAAGGCTCTGTGGGTTTAAGGTTAACAGTGCTGTAGGTAGGCTGTGCT	64.42	0.0152	1.4553	-0.1089	1.5642	-0.0748299
16171:5350_CL1Contig1-B:r	80PMT	GGAAACAACCTGTTAGTGTTTGGAGGTACTGGCATCCCATTTGGTGAGAGCAATGGCAATGACGTCCACG	64.46	0.0152	-1.8229	-3.9072	2.0843	2.1434
17126:14918_CL1Contig1-B:f	80PMT	CTTGACCAAGTCATCCGCCAAAGAAGCCTGTCCAGTTTGGAACTGTTCCTTTCCTGTGCTCAGAAACAGT	64.02	0.0153	-0.025	-1.0941	1.0691	43.764
14607:11520_CL1Contig3-B:r	80PMT	ATGAAGCAGGTACACCGTGAGCAGCTCTTCGCCGTCTGCCACGAAGACCTGGTTGACGTGAGCAACAGGT	63.28	0.0154	-1.0679	-2.1286	1.0607	1.99326
5783:4617_CL2Contig1-B:f	80PMT	TACTTGTCGATGGGCATGGTCGTGCTGCTCATGGGCCTGGTGTTCGCCTCTGTCTACATCTACAGATACT	63.34	0.0154	-1.6055	1.6321	-3.2376	-1.01657
CX953005.1-B:r	80PMT	TTTCTGCTCAGCCTTATGGCAGAAGTTCCTGAAGACAGACTTGCCCTCAAGCTCCATCCCAGACTCACTG	63.61	0.0154	-2.0682	-0.5441	-1.5241	0.263079
5532:36050_CL2Contig1-B:f	80PMT	ATAAACAAGCCCTTGCAGATCAGAAGAAGGCCAAATTCCACCAGACCGAAGGGGACCACCTCACCCTGCT	16.35	0.0156	-0.806	-4.2713	3.4653	5.29938
10663:5165_CL8Contig1-A:r	80PMT	CCTCGCTGGCCCCCAATGAGGCGTTCCTTCCCGACTTTTTTGGATCAATCAAACAGACAGTGGCTTCTTT	62.73	0.0156	1.0411	1.4294	-0.3883	1.37297
15874:25644_CL1Contig1-A:r	80PMT	GAAGTCTGGAGGAAATATCAGACTGGGATGGGTTAGACGACTTGTCCCTAATTTTCGATGGGCTATACCC	62.61	0.0156	-1.8074	0.308	-2.1154	-0.170411
2373:14332_CL1Contig1-B:f	80PMT	GGTGACAGCTGTTTCCTGGACTCTTCCCTCTATCCAGAACTAGCTGATGTCCAGTGGTACGGGCAGGAAA	16.36	0.0156	0.3209	-2.9165	3.2374	-9.0885
18024:22790_10123023-A:f	80PMT	AAACATGCCGAGTCCGCCAAGAATGTCCTGCTGACCTGGAAGGGAACCACAACCTCAGACAAGGAGGAAA	16.26	0.0157	-0.2547	-3.1988	2.9441	12.5591
17670:1766_CL1Contig2-B:f:Mismatch:7	80PMT	ACCATAAAGGACCTTCCAGTTGGCCGGTCTGTGGAAGAGACGCTCAGACTAGTACAGGCCTTGCAGTTTA	62.02	0.0157	1.3195	-1.3278	2.6473	-1.00629
7369:2962_CL1Contig1-B:f	80PMT	CTGAGGATCACAGACGCAACTGCGGGACTGATGGGGGAAGAGGATGGCCGTGTTTATGTGTTTAATGGCA	61.76	0.0158	-2.1746	-0.8622	-1.3124	0.396487
CV982434.1-A:r	80PMT	GAGGACTTGGCCTTGGGGGACAAATTCCTCTTTGATGAATGTACCCTGTGGGAATGTTTCATACTGACAG	61.25	0.0159	2.0822	3.0543	-0.9721	1.46686
8152:2967_CL1Contig1-A:f	80PMT	AGCCCAGCAGTGTGACTAGTGACGTCGGCAAGCCTGTGCTGACCACCAAAGTCCTCCTCGGGAAGGATGA	60.89	0.016	-0.91	-2.6347	1.7247	2.89527
CV976658.1-B:r	80PMT	GGCTTCTAGTCCACCCTGATTAAAATGTGAATAGTGAAGTGACTATCCTAAGCCTGGTTTATCTCAATCC	60.93	0.016	3.0657	2.6088	0.4569	0.850964
3622:16391_CL2Contig1-A:f	80PMT	ATCAGATGGCTTAGGGAAGACGATGGATAATCGCCACCAGTCGGAGCGGGAATACATCAGATACCATGCG	60.44	0.0161	-1.702	-3.0215	1.3195	1.77526
8259:5631_CL1Contig1-B:r	80PMT	GGAACCTCATGTGTAAGCACCTCTTCGGCTTCGTCGCCTTCATGCTGTTCATGTTTTGGGTAGGGGAAAC	60.77	0.0161	-1.4679	0.07618	-1.54408	-0.0518973
10863:10581_CL2Contig2-A:r	80PMT	TCCCCCTGGCCCTCCTCCTAATATGACCAGTAACAGACGACTACAGCAGACCCAGGCACAAGTGGAGGAG	16.03	0.0161	-3.8672	-1.092	-2.7752	0.282375
CK727431.1-B:r	80PMT	CCAACATCTGAGGCCAACTCTAGATCTGGGACTCTCATCTCTGTCCACCAGTATCTACGGACAGCTGTGA	59.84	0.0163	0.2595	0.6731	-0.4136	2.59383
CV984056.1-A:r	80PMT	AACGTCGAATACGTCAACCATGAGCAGAACGTAACGGCGGCAGGCGTCGCCATTCCGGGCAGCAGCGGTT	15.87	0.0164	-1.4167	0.1132	-1.5299	-0.079904
684:15659_CL1Contig1-A:f	80PMT	AATGACTTTCGTGATGAACAGATTGGACAATTGCAGGAACTGATGCAAGAGGCCACTAAACCCAACAGGC	59.55	0.0164	-2.686	-1.3287	-1.3573	0.494676
XM_585118.2	80PMT	AGCTTGGACCAACAGCGTTCCTGCCCAACCTGCACAGACTCCCTCCTCAAAGGAGATTTCATCATCACCT	59.67	0.0164	0.6837	1.6479	-0.9642	2.41027
12098:25995_CL1Contig1-B:r	80PMT	CGAGGACAGTGATGAAGATGAATTCCAAATCACTGAGCACAATAACTTCCGCACCTTCTTCCAGGCCCTC	59.55	0.0164	-1.1841	-0.1165	-1.0676	0.098387
2821:4090_62525169-A:f	80PMT	GCCGTGTCTAAGTACCAGGAAGTCACAAATAACTTGGAGTTTGCAAAAGAATTACAGAGGAGTTTCATGG	59.37	0.0164	-0.3668	-3.4968	3.13	9.53326
15355:9949_10871384-A:f	80PMT	CTTCGACACTCTGAAACAGTTCCTCGAGTATGATAGGAAGGTCTTGCGTTTTTTCTGCGTGTGGGACGAC	59.03	0.0165	0.431	-0.2363	0.6673	-0.54826
15180:13058_CL1Contig1-B:f	80PMT	GAACTGAGCTATCTGATGGCCTCTGGATCCAACAATGCAGTCATTTATGTGCACAACCTGCAGACTGTCA	15.81	0.0165	-1.728	1.9198	-3.6478	-1.111
7753:22181_CL1Contig1-B:f	80PMT	GAGTCTAAAGGATCACATATCAACCACTGCCCAGGACCACTGCAAAGCCATCTACCTGCACGTCCTTACC	58.22	0.0167	-1.4773	1.1547	-2.632	-0.781629
CX951848.1-B:r	80PMT	GGTAGAGATGGCTGCATAACAGCGTGAATGCACTTAGCGGTGAGGAACCACACTTTGAAAAGGTTAAGAA	57.96	0.0168	-3.1934	-1.0511	-2.1423	0.329148
DN639575.1-B:r	80PMT	CAAGGATGCTCTTAGAAACAAAAGCTCAAAACTCATTGATCTACCAGTCCTAGGGTCAACCTGGCTCAGG	57.73	0.0169	-0.5926	-1.2001	0.6075	2.02514
6019:16055_CL1Contig1-B:r	80PMT	GCCATGATGCTGATGGGCTTTGGGGATGTCTTCTCAATGAACAAAGCAGGAGCTGTGCTGCATTCTGGGA	57.69	0.0169	-0.5711	0.2375	-0.8086	-0.415864
CX952361.1-B:r	80PMT	GTATGATGAACCCTCATAAGCCCCACATACGCATCAGCCAGATGCAGTAATCAGTTCATGACCACACTTG	15.57	0.0169	-0.07396	-4.2983	4.22434	58.1165
5349:15241_CL1Contig1-B:r	80PMT	ACACGTCCCTGGACAAGTTCTATCGGAAGGTGCTAGACAAGGGCATGACGATCCCAGAAGACATTCTCGG	57.4	0.017	-1.2811	-3.0446	1.7635	2.37655
17019:14955_CL1Contig1-A:r	80PMT	AGAGCCAGAGTGGGGCAACGGAGCCAGCCAGCATCCAGCCAGAACCCTGGAGGAGGGGTTCCCCATCGTG	15.52	0.017	-2.7774	0.583	-3.3604	-0.209909
20017:36583_CL1Contig1-A:f	80PMT	ATCTTGACCTGAACTCTTGAATTGTTATATTTTGAGATGTTTTCATACCAGAACATACCAAAAAGTGCAT	57.44	0.017	-0.7188	-0.08631	-0.63249	0.120075
CV979563.1-A:r	80PMT	CCGACAACGTTATTCACTTTTACTCCGGTATTCGTGGGGTCTGTTCGACAGCGGCGGAAATGTTAGCACC	56.87	0.0171	0.8251	1.8844	-1.0593	2.28384
15249:12779_CL1Contig1-B:r	80PMT	TAAAAGCTTACTCCAATTGGCCAACGTACCCTCAGCTGTATGTGAAGGGCGAGCTTGTCGGAGGACTGGA	56.67	0.0172	-0.6794	-2.4448	1.7654	3.59847
CV980279.1-B:r	80PMT	TCCCTAGCACAGTCGGGGACTCTGTATCAAGTCCTGACCCTTCTACTCCTCTTTATAAAACCCTGCACGG	56.3	0.0173	0.5582	0.988	-0.4298	1.76997
11610:12635_CL1Contig1-B:f	80PMT	GAGGACCTGCCCGCCGAGGAGTTCTTTGCTTCCATTGCCAGCATTCAGATGCAAAGTCGAAACAAGAAGT	15.3	0.0174	-0.5007	-3.1699	2.6692	6.33094
652:9355_28152827-A:r	80PMT	TCTGGATCCCTCCCATTTGGTGTCCCTGCTTCCATTCTGGAGAGTAATGACCTTGGTGAAGTGCATCCAC	56.07	0.0174	-1.8345	-0.1129	-1.7216	0.0615427
10355:14253_CL1Contig1-A:f	80PMT	CATACCATTCCCGACGAAGGATGCGGAAACTTCGAGACCACAACGTCCGAACTCCTTCCAACCTCGACAT	55.58	0.0175	-1.9259	-3.0012	1.0753	1.55834
6921:12540_CL2Contig1-B:f	80PMT	GTGACTGCCGTCATCCCCACATGGCAGGCTCTGACCGCTCTGGACTTGAGTCACAATAGCATCTCTGAGA	55.53	0.0175	-1.9074	-0.8804	-1.027	0.461571
19342:9969_CL1Contig1-B:f	80PMT	AGGATAGCTTCATGGTCCAAGACTATGCCCAGGTGGACCACATCCAGGTCCAGAAGATGGAGCCCTCAGA	55.2	0.0176	-1.5172	0.4452	-1.9624	-0.293435
6269:18617_CL1Contig1-B:f	80PMT	CTCAGCAGGATTGCCTTCTGTGCAGTCTGATCCCTAAATGTGAGTCAGTGAAGTCAAGGGGAGCTCTGAT	55.46	0.0176	-1.6768	-0.6481	-1.0287	0.38651
18377:45360_CL639Contig1-B:r	80PMT	GGTGATGCTAAAGAAGACTGCTGTGTTTACATATCAAAGACACAATGTATTTCTGATTACTGTGCTGCAA	55.17	0.0176	1.4014	0.7618	0.6396	0.543599
11986:7175_CL31Contig1-B:r	80PMT	GTGAAAGAGGAAATAAAGAGTGATTCTTCTCCCTTGCCCTCAGATAAGTCTGATGAAGATGATGATAAGG	15.16	0.0176	-0.2828	-3.0375	2.7547	10.7408
XM_583900.2	80PMT	GCTGCCAAGTGGAATGAAATCTATGGCAACAATCTGCCTCCTTTAGCCCTGTACTGTTTGCTGTGCCCGG	54.98	0.0177	2.3666	1.5176	0.849	0.641258
14600:5134_51813545-A:f	80PMT	ACGACAGCTGCCAGGATTTCATCTACCACCTGCGGGACCGCACCAGACCCCGGCTCCGCGACCCAGGTGA	54.54	0.0178	-0.2973	-2.0657	1.7684	6.9482
6633:45360_55942922-A:f	80PMT	GGCCTTTCTGACTATGGGAGGCGAGATCTGGATGGAAACCTGGATAAACAGCTGAGCTTTAAGTGCAACG	54.08	0.018	1.5466	0.6653	0.8813	0.430169
3685:45360_CL474Contig1-B:r	80PMT	TTTCCTGACCCTGAGGTCAAGCTACCTGATCTGACTGGATGTTCAGGGCCCTTTATGTCACTTCTGACCC	54.05	0.018	1.7987	2.3474	-0.5487	1.30505
10677:12979_CL1Contig1-B:f	80PMT	CGGAGGGCTACACCCCAAGCTCGAAGACCTGCAACGTGGATTATGACATTGGAGCCACTCAGTGCAATTT	14.91	0.0181	-3.3571	0.8524	-4.2095	-0.25391
14846:1777_42732104-A:r	80PMT	CTGGGAGCTGGACTGTGAGGGGGGAATTTCACTGGGCAAAATCACACCTTTCACCCCAAATGGATTCCAT	14.95	0.0181	-2.1021	0.2163	-2.3184	-0.102897
CK779896.1-B:r	80PMT	CCCAGCATTCTGTTACGATTACTTTTGGAGAATGAGACTTGGAGCTGGGGGAAGATATCCCTTGGTCCTT	14.85	0.0182	1.8866	0.897	0.9896	0.475458
9442:44634_CL1Contig1-A:f	80PMT	GTGGCAGAGGGCAATGAGGCCACATCCCTGGGGCTGGCCGGGAAAAGTCAGGGAGGAACGGAAGCGGTGG	53.57	0.0182	1.3874	-0.5035	1.8909	-0.362909
385:3357_CL2Contig1-B:r	80PMT	CCTCCGGCTGGACCTAAAACCTCTCCCTTAAAAGATAACCCCTCACCTGAACCTCAGCTGGATGACATCA	53.25	0.0183	0.03393	0.5828	-0.54887	17.1765
8351:9912_CL1Contig1-B:f	80PMT	GCAGACTGCCAGATCCACTTACAGCCACAGCTAATGCCACCAAACATGGAGGAGTACATGAACAGCCTTC	53.15	0.0183	1.1262	0.6008	0.5254	0.533475
CV983132.1-B:r	80PMT	ATTTACAGCTCGAGTCTCCAGGAAGGACAGTGGAAAGGCAACCGTGTATCTTACGTTGTTACTCTGGCCA	52.46	0.0185	-0.04907	1.4439	-1.49297	-29.4253
7849:3234_CL2Contig1-B:f	80PMT	TCTCCACTGGTACAACACTGCCCTGGAGACAACTGACTGTGATGAGGGTGGGGAGTATGATGGGATGCAA	52.58	0.0185	-0.9203	0.5586	-1.4789	-0.606976
CO000510.1-B:r	80PMT	AATCCCCGAAATTTGCGTGAGTGGGGCATCCCCTGAAAATGGCTCCGTGGGTTTCTTGTCTCTGTCCTCA	52.3	0.0186	0.124	-0.2292	0.3532	-1.84839
2564:4448_10171839-A:f	80PMT	CGTCCTTTTGGTGAATTTTGGGTCGCCCAGCAAGGTGGGAAAATTTGATTTTAGAACAGCGTCCATGGGG	52.38	0.0186	-0.0849	-1.3349	1.25	15.7232
13259:11393_CL4Contig1-B:f	80PMT	GTGACTGGCTTACTTCCAGCCAGCTATGACCAGAAAGATGCCTGGGTCCGGGATAATGTGTACAGCATCT	52.28	0.0186	-1.8008	0.6116	-2.4124	-0.339627
15488:2939_CL2Contig1-B:f	80PMT	CAGTCTAGTGTTTTGGGGTCTGTCCCATATGTAGCTGAATGTGTGATTATTTATTAGGTGAAAGCACTTC	51.84	0.0187	-1.6266	-0.4394	-1.1872	0.270134
CX950416.1-B:r	80PMT	GCTGCTCCCCTCAGTATTGTCTGTTGAAAACGCATGCCATTTGGAACCTGGGCATGAGAAGCCAAAAGGA	51.88	0.0187	-2.7254	-0.7033	-2.0221	0.258054
12727:20119_17889905-A:r	80PMT	GGAGCAGCAGCCCAGACAACAGATCGCTGTGTATTCTGAGAACCTAGAGCTGTGCAGTCAGGTAAGAACT	51.94	0.0187	-0.5647	-1.7152	1.1505	3.03736
9880:17077_CL2Contig1-B:f	80PMT	GTATGCTGGAGCCATGGAAAGACTGCAGGCAGAGACTGAACTTATTAACAGGGTAAACAGTACTTACCTT	52.07	0.0187	-1.28	-0.2678	-1.0122	0.209219
10989:18545_CL1Contig1-B:r	80PMT	ATGCCAAGCACTGGGCGTCTTCTCCCTCCTGGGAGGGTGTATATATGTAGCATGTTGTGGGGAACTGAGG	14.57	0.0188	-2.9291	-0.3245	-2.6046	0.110785
DN639400.1-B:r	80PMT	CTGAAAGGCCCTGGGAGGAGTAAGAGTCAATTATTCCGATCCCCAGTTGCAGCTTAAAGCCCTTTCCCGA	51.62	0.0188	0.8138	0.1607	0.6531	0.197469
CK779685.1-B:r	80PMT	GAGTGGAGAGCACGCAGCCACCACCTGTGCAGCAGCAATAAAGACCCAGCGGAGTGAAACATAGAAATAA	51.65	0.0188	-1.2414	-0.8109	-0.4305	0.653214
7953:2454_CL12Contig1-B:f	80PMT	ATCGAGGCTCTGAAGGAATATGAACCCGAGATGGGGAAGGTCTACCGGGCTGACCGCAAGTCAGTACAAA	14.53	0.0189	-0.3309	-4.0871	3.7562	12.3515
DN640509.1-B:r	80PMT	GCTGTTTGCTCTTGCCAAAGTTCAGTGAGAGAGTACATATGCTGCAGTGGTGGCAGACTCAGAGAATTAG	51.38	0.0189	0.9594	2.0292	-1.0698	2.11507
7745:7632_CL2Contig1-B:r	80PMT	TACTGCCTGGGACACGTGGAGAAGGACGGCTATAAGACCATCTATTTCTTCGGCGACAAAACCATGCCAG	51.38	0.0189	-1.7177	0.4413	-2.159	-0.256913
6813:45360_CL651Contig1-A:f	80PMT	GGAGGATTTTCGGTCCTATTCTCTTGGGTCCAAATTCTCTTGGGTCCAAAATGCCAATGAGTCCAAGATC	51.01	0.019	-0.4361	-1.5426	1.1065	3.53726
1916:6850_CL1Contig1-B:r	80PMT	CCCGAACTCTAGCTTCACGGGGTGACTTGAACATTCCGGGGCTCAGCGAACAGTGTATATTGGTAGATCA	50.82	0.0191	-1.8531	-4.0702	2.2171	2.19643
3766:11570_CL1Contig2-B:f	80PMT	GAGCTGAGGTTGGGAGCCGTGGTCAGGATGGCGGAAGAGCAGGAGTTCGCCCGTCTCTGCAAGTTGCCCA	50.95	0.0191	-2.9193	-1.0351	-1.8842	0.354571
15912:435_29206333-A:f	80PMT	AGGACAGCTACCCTGGCTCCCCCAGCCTCAGCCCCCGACACGGCCCCACTAGTTCCCACACGCACAACAC	50.34	0.0193	0.7981	1.7501	-0.952	2.19283
3922:1348_18109820-A:f	80PMT	CACCTCCCTGGGAATGGAGATGTGTATCAAGAAAGACTGGCCCGTTTAGAAAATGATAAAGAATCCCTCG	50.39	0.0193	0.303	-1.839	2.142	-6.06931
16673:21614_CL1Contig1-B:f	80PMT	GGAACTGAAGTCAAAGCAATAACGTACTCAGCAATGCAAGTCTATAATGAAGAGAAGCCAGAAGTTTTTG	50.25	0.0193	-0.8901	-2.0262	1.1361	2.27637
429:13413_CL6Contig1-B:f	80PMT	CACAATGTGACTGCGGAGCAGCTCTTTCTGAAGGACATTATAGAAAAAAACTTTGTAACCGACTTGACCC	49.98	0.0194	0.2784	-0.6319	0.9103	-2.26976
CN654477.1-B:r	80PMT	GAGCACCAGATGATCAGAGGGAAACCACCCCACATGCAACAGCTTTACGAAGGCCAGAGACATGTTTACC	50.02	0.0194	-0.1072	-1.7454	1.6382	16.2817
10680:1489_9604103-A:f	80PMT	GATTAATGCCGAAATGGGCTTGAACCCAGTGTCACAGCGTCCCACATGGCCTCCTTTTGGCTGTGATGGG	50.06	0.0194	-0.2615	0.7201	-0.9816	-2.75373
CX950183.1-A:r	80PMT	ACTTTCTTCATGATCAGACCCCCAGGTGGCGCCGCGGATTGAACGGCAGGTCTTGCTGCATCTTGCGATA	49.62	0.0196	0.6085	1.4061	-0.7976	2.31076
3880:3282_CL2Contig1-A:r	80PMT	TAAGAACTCCAACACTGTCTATTGTAAGCTGGAGAGCTGCCCCTCCCGGGGTCTGGGTAAACCATCATGA	49.29	0.0197	-0.4174	0.1661	-0.5835	-0.39794
CK729777.1-B:r	80PMT	TGTGTATAATATAGAAAGTATATAGCAAAGTGATTCTACTCCAATAATAAAGATTGACATGTATTTTGTT	14.12	0.0198	2.4821	1.4074	1.0747	0.56702
11161:45534_CL1Contig1-A:r	80PMT	ATGGCTACCACAATTCTACAGGCCACTGAGGCCCTGTCTCCGGAAGCTGAAGCCAGCACAGCTCTCATTG	48.79	0.0199	-0.3628	1.4905	-1.8533	-4.10832
8154:3904_47688289-A:f	80PMT	AGACCCCCTGAGTGGGTGGAGGAAGGGCTGTGCAAGCGTGTGCGAGGGTCACCTGTGCGTGTGAACATGT	48.43	0.02	-2.0675	0.335	-2.4025	-0.162031
3100:3731_CL1Contig1-B:r	80PMT	CCGAGCATCCAGCACTATGAGATACTGAAGACAAGAATTTAGCATTAGAACATCTATGCATATGGTGGTC	14.03	0.02	1.1117	-0.6553	1.767	-0.589458
14927:26723_CL2Contig1-A:f	80PMT	CATATGCAAGTCCCCGACTCACAGAGGAGAGCTGTTCAGCCATTGCCGCAGGCACACATTACCTGTATCT	13.94	0.0202	0.9674	-3.0408	4.0082	-3.14327
DN642722.1-B:r	80PMT	CCCCAATCAGACATGGGGTCACTCACCTGTCACCTTGCTGATGCATTATTTGAAGATACTCTGTTGTAAC	47.9	0.0202	2.1901	1.4491	0.741	0.661659
14886:9736_16743333-A:f	80PMT	CCTCCAAGGGCTAAATGGAGTCAATATGACAACAACTGGACCCAGATCCAAGGGGCTCTGCTGTTTTCTC	47.86	0.0203	1.9959	1.4004	0.5955	0.701638
17352:20080_CL1Contig1-A:f	80PMT	AACAGGTCTCGTTCAGTATAGCTCTGAAGTCGTGGAACTCATTTCCACATGCAGCAATTCAGCGTGCAAC	47.53	0.0204	1.3376	0.9754	0.3622	0.729217
4952:11141_CL1Contig1-B:f	80PMT	AAGTCCAGCCTCGTCCTGGGTTAGCTCCGTCTGCCCCGAACTCTGTCGTTCTGTTCCTTTGTTTTTTCCA	47.57	0.0204	1.5483	1.0823	0.466	0.699025
19691:11258_17892880-B:f	80PMT	AACATATCGAAAAAAGCCCTGGGGAAGATTTTGCTGAGCACGCTGGATGCTTGCAGGGACCCCGCACACG	13.83	0.0205	-3.9279	-0.5652	-3.3627	0.143894
19365:6005_CL1Contig1-B:r	80PMT	GCGGGAGGAGCGGGAGCGCCTGGTGAGAATGTATTTTGACAAGTATGTTCTTAAACCGGCTACAGAAGGA	13.84	0.0205	-1.0342	0.6207	-1.6549	-0.600174
6371:9970_CL1Contig1-B:f	80PMT	ACTCACCTTCTGGCCAAGTTCCCAGAAAGCTTTGGAGACCTGGAGAAGGCCCTGGGGGCTGCCGCCCGTG	47.02	0.0206	1.0321	2.3644	-1.3323	2.29086
15014:7175_62807797-A:f	80PMT	GTATCACAAATAACTGTTCTGCTTGATCTGGCCAGTCCAGTCCAGGATGTATTTTGCAGAGATGGGGAGG	13.79	0.0206	-3.1031	0.1928	-3.2959	-0.0621314
10425:28633_9699601-B:r	80PMT	AGCTTCGCAACCTCACCAAGGGCGCCTGCTACCTAGAGCAGGTGGAAGTGAACTACTGCAGCGGGCACTG	46.68	0.0208	1.979	-1.0015	2.9805	-0.506064
10760:32691_CL2Contig1-B:f	80PMT	ATGTTGGAGCAGATGTATTGGATTTAGCAGAAACAATGGTTGCATCTGCAGATGGTCTAGTTTATGAACC	46.47	0.0209	0.0462	0.8317	-0.7855	18.0022
2057:5024_CL9Contig1-B:f	80PMT	CTACGTGCTCATCAAGTTTGCCAATTCTCCTCGGCCAGACCTCTGGGTGCTGGAGCGGTCCACAGACTTT	46.35	0.0209	-2.7599	-0.6463	-2.1136	0.234175
CX953745.1-B:r	80PMT	GTGCAATTCTATGAGTAGTGTTTCACCACGTTTAAACTGGCTTAGAGCCTGTTGGGTTTACTGCCTTAGC	46.42	0.0209	2.1436	1.714	0.4296	0.799589
672:32575_CL14Contig1-B:r	80PMT	CTCCCAAGTCACCACCTCGCCTCTGCCAACCCTGTTTGGAAATAACCACATGAAAATGGATGTTGCCTGC	46.02	0.021	-1.7035	0.5423	-2.2458	-0.318345
DN818298.1-B:r	80PMT	GAAGGGAAGAATCAGGAAGACTGAAATTAAATCCAACAGAGCAACGCCAATGGAACAAAAACTACTAGCA	46.03	0.021	0.3459	-1.6051	1.951	-4.64036
CO727127.1-B:r	80PMT	GGCGATGGGAACATCATTAAAAATGAGAATAATGTAATCACAGGGTGTTCCTACTGGGTGGCCCCCACCA	46.18	0.021	-0.8837	0.23	-1.1137	-0.260269
7019:22586_CL1Contig1-A:r	80PMT	AGCATCATCCCTGTCTACTGTGCCCTCCTGGCCACCGTGGTCCTTGGTCTGCTTGCCTACGTGGTCTTCA	45.89	0.0211	4.0536	4.5815	-0.5279	1.13023
13709:5767_29192895-A:f	80PMT	GTAGAGTGCTGGTCGTTATATTTTAGTGTGCTCAGTTCATTTGCTCAGTCACGTCTGACTTTGCGACACC	45.87	0.0211	3.1298	2.7114	0.4184	0.866317
16634:29675_CL2Contig1-A:f	80PMT	TCCTTCATACGGCAGTGTTCTTCCACCTCAGAGTCTGAAGCCCAAGGAAGAATTTCGAGCATATCGTGGC	45.59	0.0212	-1.3552	-0.4549	-0.9003	0.33567
5967:39153_CL1Contig1-B:r	80PMT	CCTACCCCGGAAATAACATGGTCTCGTGGTGGAAGAACAATTCACGATCAAGAACAGCGAGGGCGATTCC	45.47	0.0213	1.1449	0.1622	0.9827	0.141672
9544:2342_CL1Contig1-B:r	80PMT	TGGTGCATGAAGCATGACGAGCTGCTGGCTGAGCATATCAAGTCCCTGCTCATCAAGAACAACAGCCTCC	45.55	0.0213	-1.5267	-0.6038	-0.9229	0.395494
2429:706_CL1Contig2-B:f	80PMT	ACATGCCCGAGTATGAAAACTTCAAGCATCTCCTGCAGGCGCCCCTGGACGATGCACAGGAGATCCTGCA	45.19	0.0214	-0.5307	-2.0997	1.569	3.95647
3524:14533_51809048-A:f	80PMT	CTGATTGTGATGTTGGTGAGGCCCTTGATGCAAATGCTCCAGTTGACCAGCCTTCCTTTGTCAGTCCACC	45.25	0.0214	-0.9558	-0.05181	-0.90399	0.0542059
CK779659.1-B:r	80PMT	CTGGACTGTAGGAATCTCTGCAAATTAGGGTTCTCCCTATGGGTTTGTGGATTCAGAGTTTGGCTCTGCC	13.46	0.0214	0.5091	-2.4068	2.9159	-4.72756
520:17143_CL1Contig1-B:f	80PMT	GCCCATCTCCACGCACACTGTGGATTTCACCTTCAACAAGTTCAACAAATCCTACAATGGCACAGTGGAC	45.19	0.0214	-0.9331	0.7119	-1.645	-0.762941
CO000814.1-B:r	80PMT	TCCAGCAGAGATCAGAAGGCTGCAGATCCATCCTATCCATCCGTTATGTGGCTTTGCCATCCAAGCTTGG	45.31	0.0214	1.0355	-0.4628	1.4983	-0.446934
19235:22909_62522462-A:f	80PMT	CTCCCAGAATCCAATGAAATGCTATTATCCCCAATTTCCAGACAGGGAAAAGTTCTGACAGAAAAGTTGC	44.64	0.0217	-1.5889	1.118	-2.7069	-0.703631
2393:6565_CL1Contig1-A:f	80PMT	GCCCAAGATGCGGATCAGAATTACGACTATGCCAGTAACAGTGTGGTTCTTCATCTGGAGCCCGGAGATG	13.33	0.0217	0.6532	-2.3375	2.9907	-3.57854
3223:2876_CL4Contig1-A:r	80PMT	AGTACATCCCCACAGTGTTCGACAATTACAGCGCCCAGAGTGCAGTGGACGGGCGCACGGTGAACCTGAA	44.38	0.0218	-0.9678	0.3221	-1.2899	-0.332817
CK727843.1-B:r	80PMT	GGCTGTCAGTTATGGGCAGTGTGTAAATAAGTAAATAATATTTCATCCTTTATTTTTCAAGTAAAAGGTC	44.35	0.0218	1.7271	1.0093	0.7178	0.58439
17896:1777_CL7Contig1-A:r	80PMT	TTTATGAGATCTTCAGTGTCATCCGGGACCTGGGGGCCGTGGCCCAAGTGCACGCGGAGAATGGGGACAT	44.46	0.0218	-0.6677	-1.8335	1.1658	2.74599
5594:29432_CL3Contig1-B:r	80PMT	TACAAGATGGATGACCTGCTGACCTCATATGTGCAGCAGCTGATAAGCGCCGTGAACCGGCAGCGGGCCC	13.28	0.0219	0.3038	-0.4542	0.758	-1.49506
CV978512.1-A:r	80PMT	TGACGCCACCTTGTTCCAGGTGTTGCCGCGCCAGGGCGATCTTTGAGGGCTCGAACTCGCTGCTGATCAG	13.27	0.0219	-2.0201	0.163	-2.1831	-0.0806891
10879:6045_13930886-A:f	80PMT	TGCCTCTTGGTTTGAGTCCTTCTGCCAGTTCACCCAATACCGTTGTTCCAACCATGTCTACTACGCCAAG	44.1	0.0219	0.5501	-1.1096	1.6597	-2.01709
6309:2539_CL1Contig1-B:r	80PMT	TCACCCAGAACCTCTCCGTCTTCAGAAGAGACATGGCCGAGGCCCTTCGTAGTGACGGCAGCACCGAGCC	44.02	0.022	0.6657	-1.212	1.8777	-1.82064
CV977802.1-B:r	80PMT	CTGCGATGATGCAGATACAGGCCGGAATTTTCAGCTGACAGGACAAACCACCAGCTAAGAAAAGGCCTTG	13.21	0.0221	0.8982	-3.6052	4.5034	-4.01381
15259:19065_4521325-A:f	80PMT	CCTCATCATTACAGTGTGTTATGGGCTGATGATCTTACGCCTCAAGAGTGTCCGCATGCTCTCTGGCTCC	43.49	0.0222	-0.7849	-1.4139	0.629	1.80138
3531:29333_CL3Contig1-B:f	80PMT	ACTACCAAGAAACCATCCATAGCATCACTGCACTTGGTGTCTCCACCAGGAATGGGCTCTGCAGCATCAG	43.14	0.0224	-1.8558	-0.8885	-0.9673	0.478769
5447:1945_CL4Contig1-B:r	80PMT	CTGTGGTAGCCCTTGTCCAGCTGTGTGGCCTGATGTTATCAAGCTGCCCTACTTCAATACAATGAAACCG	13.1	0.0224	-0.3047	0.3668	-0.6715	-1.20381
9356:9644_CL1Contig1-B:f	80PMT	GCCTGTGTGGACGTCAGAGCCAGTTCAGTGTTTTGGCAGCAGATGGAATTTGCAGAAAGCCTCCATGGTC	43.05	0.0224	1.1067	0.0788	1.0279	0.0712027
19737:2148_CL1Contig1-B:f	80PMT	GGAGCCTCCTCTTCCTACTCTGGAGGTTCCTGTCGCTGTGACAACACTAATAAACCAGACACTACCTGAC	42.82	0.0226	1.1248	0.1953	0.9295	0.173631
CV978649.1-B:r	80PMT	CGGGCAAATGCTACCGTGACAACTCTGCCTTTGCTCCACAAGGATGGAAGCCCTTTGCCTTCAGAGTTCT	42.52	0.0227	-1.0307	0.7597	-1.7904	-0.737072
DN640225.1-B:r	80PMT	GCCAGACAGCCTGCAATTTGGATTTATATTTACTCTCTGACCCAAGAGTTGCTTAAGAGAGCATGGGAGA	42.53	0.0227	-1.6984	1.2017	-2.9001	-0.707548
11848:32661_CL1Contig1-A:r	80PMT	GGAGGTTGAGTGCACCACATATTCAGAAATATGCACCATGGAGTACCTACCTCACTGTGGATCTGATGGG	42.63	0.0227	-2.3569	-1.161	-1.1959	0.492596
CK729710.1-B:r	80PMT	GTGTGCCCGCTGTTTGGAAAGCCACATAAATTACACTGGAGAGACACTAATTGGCTGTATTATCTGGGTC	12.97	0.0227	0.5943	-2.6154	3.2097	-4.40081
14933:26675_CL2Contig2-B:r	80PMT	TCTACAGCATGCCTGAAGGGAAATCACATGTGGCTCCTACGGGAGAAGCCCCCACCTATGTCAATACCCA	42.64	0.0227	-1.3866	-0.09796	-1.28864	0.0706476
CV979718.1-A:r	80PMT	ACACCTTGTTTCGCTCGGAATACGCCTTGCCGCTGGTGCCGCCGGACTGGGCGGCACACCTGGCGACCTA	42.44	0.0228	0.177	-1.8004	1.9774	-10.1718
5260:7263_CL3Contig1-A:f	80PMT	TCTTCCCTGATCCTGAAGACCTGCTCAACTCCCGATCTCTACGCTTTGTTCGGCACTAGGAACTGAGACC	42.4	0.0228	-1.2506	-0.3761	-0.8745	0.300736
14580:21338_CL1Contig1-B:f	80PMT	TGCAGTGTTTCTTTGAATGCTCAGCACTGAGGCGATGGCGGCAGCAAGCCAGGGAGTCTGCACATGAGCA	12.87	0.023	-2.2258	0.7695	-2.9953	-0.345718
CN999043.1-B:r	80PMT	TAATACAGAACACCCGTCAACGTGCACACTTCCACAAACATGCGGACATGGCATTGCCAGTGAACCCAGT	12.84	0.0231	0.4369	-3.1179	3.5548	-7.13642
11347:14459_CL1Contig2-B:f	80PMT	AGTAAAGCTGCTAGGCTCCATGGGAGGAAGACCAAAGAAGGTCTGATTGGGCTGCTGCAGGAAGGAGACA	41.7	0.0232	-0.7412	-1.4484	0.7072	1.95413
8827:6416_60961531-A:f	80PMT	GGCTTCTCTGAGGACTCAGCCCCGGGTGTCTGGCGGGAGATCTCGGTCTGTGGGAATGTGTATACTCTGA	41.66	0.0232	-0.8628	0.6698	-1.5326	-0.77631
CO000426.1-B:r	80PMT	GTATCAGGAGAGCTTCCAATTGGCACACACACATATTTGTCAATGACTAATACTTGCTTATATTCTGCTT	41.57	0.0232	2.2518	1.955	0.2968	0.868194
CK727092.1-B:r	80PMT	CCTGCAGCAAGCACGGATCTTCACAGTGAGGCCCAGGACACAACAGTATCCTATGTTCGTGGAGCGAACA	41.19	0.0234	0.7846	-0.4049	1.1895	-0.516059
4514:5185_CL2Contig1-B:f	80PMT	GAGGTGAAGACCTGGGGCGGCGTGGTGACAGCTGCCATGGTCATCGCCCTCGCTGTCTACATGGGCACAG	40.81	0.0236	-1.8165	0.9019	-2.7184	-0.496504
CK729072.1-B:r	80PMT	GTGTATTGCCACTGCAAAGGTGGTACACATGCGTGTATGTATAAAATGGGTAAGGCCTGTTCCAGCTGTG	40.85	0.0236	0.1606	0.6726	-0.512	4.18804
13435:27928_CL1Contig1-A:f	80PMT	CAGGTTCCAGCCTCGCCTGCTGCCTGCTCGGCCTCCTGGCGTTGACCTCCGCCTGCTACATTCAGAACTG	40.77	0.0237	-2.9406	-0.638	-2.3026	0.216963
2078:20508_CL1Contig2-B:f	80PMT	GAGGAGAAAGCTCGTCAGAGAGAACAAAAAGAACAGGGGCTGACTCAGGCAACGAGTGAAAAGGAGGGTG	12.63	0.0237	0.1116	-2.7955	2.9071	-25.0493
14696:6241_CL1Contig1-B:r	80PMT	ATTGACCAGATTATAGGTTTCAATCGCACCCCAACCATCAGTGACCGGAACCGCCTTGTCCTGCTGGAGG	12.59	0.0238	-2.0505	1.1378	-3.1883	-0.554889
DN639413.1-B:r	80PMT	CCGCCTGGCTTTTGGTGTCTATGTATAACCTGCTGGGTGATGGAAATTTGTACACGGCACATGGCAGGTG	40.27	0.0239	0.8245	1.366	-0.5415	1.65676
DN636989.1-B:r	80PMT	CAAGCCAAAGTGGCATGTTTTGTGCATTTGTAAATGCTGTATCGGGTAGAGTAGGTTTTTCCCCTTCTGT	40.11	0.024	2.8519	2.3069	0.545	0.808899
CN999371.1-B:r	80PMT	CACTGGCAAAGTTTTCATTGGTTTCTAGTGTCATGCATGGTGCTGCCTTCTATGTAAATGTACCGATGAA	40.22	0.024	1.8379	0.7473	1.0906	0.406605
DN641907.1-B:r	80PMT	TATAGGGCCAGCTTGTTCAAGTCCTGACATACAGACTGACATGCGTGAGGGCAGCTACAGAGTGACACGC	12.55	0.024	2.2256	1.2353	0.9903	0.555041
14606:1182_CL2Contig2-B:f	80PMT	GCGCCTTCTCCGTTCGACAGAAACTTTGGAACCAAAATTTCCGCCAGAGCCATGCAGTGGATCAGCTCGA	40.02	0.0241	0.5443	-2.2905	2.8348	-4.20816
4756:38977_CL1Contig1-B:f	80PMT	AGGCGGCTCCCCTCGGGTTATTTTCCAGTACCTGTGTGGAAACCACAGGAAGAGGACCCATTCCAAATAA	39.81	0.0242	2.3994	2.1281	0.2713	0.88693
15694:17980_CL1Contig2-A:r	80PMT	ACTGGAGTCTATTTGCTGTTAATTTCTTTGTTGGGACAGCAGGAGCCTCTCAGCTCTTTCGTATTTGGAG	39.7	0.0243	2.6181	2.3689	0.2492	0.904816
16758:2397_CL5Contig1-A:r	80PMT	TCAGCGAACACTGCTCGCCTCGCCTCCTGCCAAATCGGCAGCAAACGGAAATCTCTTAGAGCCGCGGAGC	39.7	0.0243	1.288	0.2316	1.0564	0.179814
3727:7952_CL1Contig1-B:r	80PMT	TCATCCAAGAGAAGGCCTCAGGTTTGGCAGATGAAGGAGCAGCTCAAGGTCACGGTCTAGCCACCTAACT	12.43	0.0243	-2.4239	0.08314	-2.50704	-0.0343001
7190:16772_CL1Contig1-B:r	80PMT	AAAGTCCAAATCCCCCCAACCCCTCCGGCCAATGCCCCATCTGCCGCTGGAACCTGAAGCATAAGTATAG	39.47	0.0244	-1.3144	1.4345	-2.7489	-1.09137
812:14912_CL2Contig1-A:f	80PMT	CAAATGAAGATGAGTCTCAAGTGCCTGGCTGCCCGGGCAGTTCGGGCTAATGACATTAACTACCAAGACC	12.39	0.0244	0.8887	-1.7303	2.619	-1.947
19797:32384_CL2Contig2-B:f	80PMT	AAAGAGGAGCGGGTCTCTGAACTGCGCCATCAGCTCCAGTCTCGGCAGCAGCTCCGATCCCGGCGTCACC	39.26	0.0245	-1.4844	0.8221	-2.3065	-0.553826
13252:45360_29217924-A:f	80PMT	ACAGCAGGCCAGTTAGAGATGTGTCATGAATGTGCTTATTTTTTAAAAAGAGAAACTAATATGCTAGGGG	39.38	0.0245	0.5682	-0.1726	0.7408	-0.303766
17390:27496_51827244-A:r	80PMT	AGTGGGGCGTGGACAGGGTGTTTTGGGATGCGAGGAGAAGGAGTCTCATCGTTTGGATTCAGAAATAAGA	39.4	0.0245	0.3574	-1.0416	1.399	-2.91438
CV979540.1-B:r	80PMT	GCTGTCAAGTGTCCCTGAGCACAGCTTACACCCACCCCTGTATTTGAAGGATGTGGATAATTTCCCAGGC	39.35	0.0245	1.4488	-0.1004	1.5492	-0.0692987
192:10854_CL3Contig1-A:f	80PMT	CAGCACCACAGAAAAAACTGCTGCAGCTCCAAGAAGAGCTGGAGACACAGCGGAGAGCCGTGCGGGCCCT	39.1	0.0246	-1.5567	1.3952	-2.9519	-0.896255
535:15490_CL2Contig2-B:r	80PMT	GCTGTGTGGGCTTGGAACCAGGAGAAGATGCAGAAGAATTTTACAATGAATTACTTCCATCGGCTGCAGA	12.33	0.0246	0.3124	-3.749	4.0614	-12.0006
CV976047.1-B:r	80PMT	GAGCCAAACTAGTCAGCTTGTTTTCACCATGGTTTGGATTCCGGCCACTACTGGAAATGTGTACTGCTGC	38.97	0.0247	0.1426	0.4635	-0.3209	3.25035
5283:35384_29225366-A:f	80PMT	CTTGGCATGTACAGCAAGGAAGGAGAATATGTGGCCTTCAGTGAGCCCTGTGACTGCAGTGGGCAGGTAA	12.29	0.0248	-0.7654	-2.0948	1.3294	2.73687
17781:7125_CL5Contig1-B:f	80PMT	ACGTCTCTGGGCTCGGTTCCAGGCGGAAGCATCACCAAGGGCACCCCCAGCACGCGGGTCCCCTCCGAGA	38.43	0.025	-1.4625	0.4548	-1.9173	-0.310974
14324:1651_CL1Contig2-B:f	80PMT	CCAAGGTGGAACTTTTGGAAGTATCTGGTCAACCCTGAAGGTCAAGTTGTGAAGACCTGGAGGCCAGAGG	38.49	0.025	0.7369	-0.687	1.4239	-0.932284
5633:19007_29262670-A:f:Negative	80PMT	TGCATCACCCCAAGGGGTCTTGTTAGCATTTCCCGCCAGGCATTGGTGTTGAGATCGAGGCAATCTTCCA	38.58	0.025	-2.8277	0.8378	-3.6655	-0.296283
DN637391.1-A:r	80PMT	AAGGTTTTTCACTGTTAACTCAAACGTGCCGGCGTTGACCTGCGCATTGACTTCAACCGGCCCTTCGGGA	12.18	0.0251	0.3818	-2.2777	2.6595	-5.96569
CN654711.1-B:r	80PMT	CTCATTTAGATGAGGTGCTTTGAGCAGTTCTGAAAAATGCAGTTCCAGAAAAGCAACTGCTTTGATTTCT	12.18	0.0251	0.05065	1.4352	-1.38455	28.3356
2541:1632_CL1Contig1-B:f	80PMT	CTTTTGGGGAAGATGGCAGCCTCTGGTCCTTCAACTACTTCTTCTACAACAAGCGGCTGAAACGGATTGT	38.39	0.0251	-0.2362	0.2739	-0.5101	-1.15961
CK780184.1-B:r	80PMT	GCAGTCAATGGCTGCCGTTTGTGGTATTTAATGTACTTACGTTAGAATGATGGTTGTACCAAATGCTGAG	12.2	0.0251	-2.157	0.4266	-2.5836	-0.197775
19595:8525_CL1Contig2-B:r	80PMT	TCACGTGCTACTACACCCTCACCCAGCATTTCATTCCCCGTCGAAAGGATTGGATTGGCATCTTTAGAGT	38.3	0.0251	-0.4837	0.5464	-1.0301	-1.12963
3008:11944_CL1Contig1-B:r	80PMT	GGGTTGGGTATATAAAATACTGACTTTCAACATAGTCTCCTGAGGGGAGGGAGTCTAGGACAGGTGAAGA	38.15	0.0252	1.0604	-1.3632	2.4236	-1.28555
11160:14232_45061619-B:f	80PMT	TCTGGGTGGGGTCCCAGGCTGAGCAGGGAATAACTCCTGCTCTGCTCACAGATTTTCTCCTGATGGCTGA	38.26	0.0252	1.8671	1.1446	0.7225	0.613036
18465:6644_17890819-A:f	80PMT	ACCTCAGCCCCCACCCGCCGGGGACCGTGGACAAGAAGATGGTGGAGAAGTGCTGGAAGCTCATGGACAA	38	0.0253	-0.8926	0.3499	-1.2425	-0.392001
8052:7018_CL1Contig1-B:f	80PMT	TGACTCGTACAGCCACTTGTCTGGTCGGCCTGTGCGCAAAAAGACGGAGGAGGAAGAGAAGCTGCTGAAG	37.81	0.0254	-1.7141	0.01876	-1.73286	-0.0109445
19207:9545_47687475-B:f	80PMT	ATTGTGTTTGAAGCCACGCTGGGCGGCCAGCCGGCCCTGGGGCCCATTGCCCTGGATGACGTTGAGTATC	37.69	0.0255	1.0933	1.8328	-0.7395	1.67639
17546:13462_9924316-A:f	80PMT	AAGAGCGACCCGTCTATTGTGCTGCTGCTGCAGTGTGATATGCAGAAGTAGAGGCTGGTGAGGGGCAGGG	37.36	0.0257	1.018	0.3869	0.6311	0.380059
11525:2987_CL1Contig2-B:r	80PMT	CAAAGTAGCTATGTCGAAGGAACAGTATCAGCAACAGCAGCAGTGGGGATCGAGAGGAGGATTTGCAGGA	37.39	0.0257	-1.0964	0.253	-1.3494	-0.230755
11266:657_CL1Contig1-A:f	80PMT	ATGACGAGATAGTCCTCCTGCATTGCTTCCTTTGGCCCCTGGTGACGTTCGTGGTGGGTGTTCTCATTGT	11.99	0.0258	1.3336	2.812	-1.4784	2.10858
19075:14026_CL1Contig1-B:r	80PMT	AGCCCGGTTTGATGAACATAAGAATGAAAAGGACATGGTGAAGGCCACCCAGCTGCTGAGGGAGGCAGAG	37.13	0.0259	-1.4206	-0.7511	-0.6695	0.52872
11217:18432_CL3Contig1-A:f	80PMT	CCCAGCCCCTGGGACGACAGGGGTTGACCCACCCCAGAGCTTCTTAGGTTCATTACATGCCACCTTATTT	11.93	0.026	-2.8971	0.5067	-3.4038	-0.174899
9105:32582_CL1Contig1-A:f	80PMT	GGAGGAGGAATTAAAAGGCCAGATGCCAAGCCCCCCTGCTATTGGCTAGGGTGCTAGTTGGAACTTTACT	36.93	0.026	-1.5736	-2.8214	1.2478	1.79296
3347:43927_7053626-A:r	80PMT	GGCCGAATTGCAACCATAGATTGGCTACATGAGTTCAGCAAAAATCAATTAAAGCATCCTGGGAGAATGA	11.92	0.026	-0.1877	-3.6259	3.4382	19.3175
1582:639_CL1Contig1-B:r	80PMT	ACAAGCTCTTCTTGAACGGAGGCACCCCTTATGAAAAAGGTGTTGAAGTGGACCCTTCAGTATCCAGAAG	36.78	0.0261	-0.8787	-2.0057	1.127	2.28258
7160:18731_CL1Contig1-B:f	80PMT	GGTAGGCTATGAGCTGGGCCGGGCCGTAGCCCTCCACAAACCAGTCCTGTGCCTGTTTCGCCCAAAGTCT	36.69	0.0262	-1.2619	-3.343	2.0811	2.64918
CX955150.1-A:r	80PMT	TACGTGCTGGTGCTGGACGACAAGAATCACGCCAACTACCGCCAGGTCAAGCTGGGCGCCAACCAGGAAG	11.86	0.0262	-1.3244	0.3609	-1.6853	-0.272501
11402:1158_47687070-A:f	80PMT	TGAACGCCGTGCACTGGTTCCGAAAGGGGCTCAGGCTTCACGACAACCCCGCCCTGAAGGAGTGCATCCA	36.71	0.0262	-1.4312	-3.3701	1.9389	2.35474
CV984132.1-B:r	80PMT	GACTATCAGGAGACATAAGAACTTGGGCCAACCTTCTCCACATGGTGAGTTTTCTGTCCAGCAGGGAGGA	11.84	0.0263	0.18	-2.8383	3.0183	-15.7683
6899:3934_CL1Contig2-B:f	80PMT	TGTGGCAGTGAGTTCTACACATTCCTGAGATCCTGGCAAAGGTGCTCAAAAGATGTACTGAGAAGAGTCA	36.53	0.0263	0.6125	-0.9569	1.5694	-1.56229
DN642743.1-A:r	80PMT	GCGCGTATCCGGTTGGTTGATGACGATTCCACTATAGAAAGCGGGCCGTAAAACCTGCCGATAAATGCGG	11.8	0.0264	0.2293	-3.4288	3.6581	-14.9533
NM_001034577.1	80PMT	GTGTCTGAAACTGCAGAGTAAATCTACTTGTTGCAATGATGGACAGTGGCCGTGCTCCTGATAACAGTGC	36.38	0.0264	-3.9571	-1.9317	-2.0254	0.488161
6350:11763_CL2Contig1-B:f	80PMT	TTCAGGTCCAGAGTGTGGAGAAACCCCAGTACCGAGGGACCTTGCACTGCTTCCAGGCCATCATCAAGCA	36.45	0.0264	0.03625	-2.0369	2.07315	-56.1903
CV984595.1-A:r	80PMT	ATATTCACGTTCTCGCCGACCACAGCGTCACACTCGATCAGTTACCCGAAGCATCGTTGCTGCAAAGCAG	36.29	0.0265	-2.8214	-1.0612	-1.7602	0.376125
CO729055.1-B:r	80PMT	GGTGGCCTTTTGTGATGATGTTACAACCCTCAGGGGCTTTAGGAGGATGTCGACGCAACTTTGTAGCAGC	36.22	0.0265	-0.3137	-1.2057	0.892	3.84348
17168:45360_61729303-A:f	80PMT	CTCTCACGAGTTGGAGAGCACTCAGTCTCGACTGGACAATGTGATGAAGAAACTTGCAAAAGTATCGCAC	36.06	0.0266	-1.2427	1.0158	-2.2585	-0.817414
18041:21299_47686644-A:f	80PMT	TGGCCTGGTGACCCTGCTGACTGGTGAAATCACCGATGCCTTCAGCCGAGAGTTCCGGACGCTGTATGCA	11.75	0.0266	-0.1001	-1.9194	1.8193	19.1748
7096:17146_CL1Contig1-B:r	80PMT	ATCCAGGCCATGCTGCAGCACCTGCAGCCAACAGCAGACAACGCCTATGAGTACTTCACCAAGATCGCGT	11.71	0.0267	-0.6006	-3.6532	3.0526	6.08258
3765:45360_CL294Contig2-A:f	80PMT	AAGGCCTTCAGCTCCCACTCCTACCTGATCGTGCACCAGCGCGTGCACACGGGCGAGAAGCCCTTCGACT	35.67	0.0269	0.446	1.1725	-0.7265	2.62892
173:737_CL1Contig1-B:r	80PMT	ATGCCCAGGCGTTCGGGGAAAATCGTTTCTACTACTCTTCAGGCTCCAGTTCCCCTACTCATGCCAAGAG	35.7	0.0269	-0.932	-3.0351	2.1031	3.25655
NM_001024497.1	80PMT	AAGGACGAGAAGTGTTGACACACAAAACCTTTCACCGCTACACAGTGCGGGCCAAGCGGGGCACAGCCCA	35.5	0.027	-0.4101	-2.783	2.3729	6.78615
16350:7676_CL2Contig1-B:f	80PMT	CCTGAAGCTTTGTGTTTGGCTGCACCTGCATAAGCTGCTACAAATAGAATAAAGAATCTCATAGCCGGTG	35.54	0.027	2.3262	1.4988	0.8274	0.644313
13412:3046_CL2Contig1-B:f:Mismatch:1	80PMT	CGATGTGTACCTGGGAATATGCTTTAGCTTCGTGTATGGGGCCCTCCTGGAATATGCAGTTGCCCACTAC	35.6	0.027	1.4115	0.5611	0.8504	0.39752
CN999237.1-B:r	80PMT	GGTCCATGGACCACACTGTGAACAGAACTGCTTTAAAAGAAAGGAGGTGTGACTGTATTTCTACTGCAAA	35.55	0.027	-1.7662	-0.1052	-1.661	0.0595629
CX955034.1-B:r	80PMT	CAGTCCTCATACCAAGTATTGGTACATAAATTTGTATCGGGTGCAGGTTACAATTTTGAAGCCATATGAG	35.47	0.0271	1.9269	1.3635	0.5634	0.707613
11478:2180_CL5Contig1-B:r	80PMT	CAGTGGCCCAAAATGAGAAATTTGATGCCATTTATAAGAAGGAAATGTCTGAGACTGAACTTCAGTTCCG	35.46	0.0271	-1.3978	-0.1668	-1.231	0.11933
CX952563.1-A:r	80PMT	CTGCCCCTTGTTGCAAACTTCTGTTTAACCTGAGACTCCTCGCCCTAACATGGAACTCTCATATTCTAGG	35.45	0.0271	-0.03893	-0.6043	0.56537	15.5227
11215:9333_7049160-A:f	80PMT	CCACAGGGAAGATGCTGCTGTGAAATTGCTGATGTTACCTGACTAGTGTGACTTTTTCTGGTGTTGGTGG	35.32	0.0272	1.5492	2.1123	-0.5631	1.36348
9933:5129_CL2Contig1-B:f	80PMT	GTGCTGAAGGAGTACTTAGATAATGTCCAGTTGAGTCATATCCTTGAACGTGAAGGTGGCTGGGACAGTG	35.23	0.0272	-0.772	0.5704	-1.3424	-0.73886
19386:18189_CL1Contig1-A:f	80PMT	CAGCTGTCACTGCCGGAACCCACCCCATTCCTGTGAAAACAAAGACGGAAGACATCTCTCCACCAAGTGA	35.2	0.0273	-2.2484	-0.8008	-1.4476	0.356164
1841:745_CL1Contig1-B:f	80PMT	GGCCAACCGGGTTCTTCCAGAGGACACTCTCCGACCTCGCCTTCAGGTTCAACAGAGATGACTTTAAGAT	35.12	0.0273	-3.9876	-1.7209	-2.2667	0.431563
CO727828.1-B:r	80PMT	GGTTTTCTGTAACTCTGCCTCTTTAGATACTGTTCAAACTTGCTCTATATTCTACTTTCTTGCACAAAGG	35.08	0.0273	1.8273	0.478	1.3493	0.261588
19087:2515_CL2Contig1-A:f	80PMT	GGTTTCACTTTTCGTGTGTTTCACTTACCTATAAACCAAAGGGGAAATGGTATTGCCCAAAGTGCAGGGG	35.03	0.0274	-0.2964	-1.5957	1.2993	5.3836
9184:13029_CL1Contig1-B:r	80PMT	GTCTTCGACAAGAGTTCTGAGCAGATTTTGGCCACCCTCAAAGGCCATACCAAGAAGGTCACCAGCGTGG	34.98	0.0274	-1.6327	-2.165	0.5323	1.32602
9390:41578_11704175-A:r	80PMT	ATTCTGCTCTCAGGTTGCTGTAACCTTTGGCCTGGGACAGCTGCAGGAGCGTTGTGTGGCTTTCATTGAG	34.88	0.0275	2.8415	3.8807	-1.0392	1.36572
11756:13902_CL1Contig1-B:r	80PMT	GGTGCACTCACCACAAGGATGATCCTCCTCCTCCTGAGGATGATGAGAACAAAGAAAAACGAACAGATGA	11.49	0.0275	-2.2863	0.1518	-2.4381	-0.0663955
6827:38955_CL3Contig1-B:f	80PMT	AACTTGTCTGAAGGTGGCCCCAGAACAGGGGATTCTCTTCGGAGACTGTCTGGCACAGGCAGCCAAGTAA	34.55	0.0277	0.2839	-0.8514	1.1353	-2.99894
18708:44862_CL21Contig1-B:r	80PMT	ATCGCAGGTGGCACTGATAACCCCCACATCGGTGATGACCCTTCCATCTTCATCACCAAGATCATTCCCG	34.54	0.0277	-3.0463	-0.599	-2.4473	0.196632
DN641217.1-A:r	80PMT	CCCTGTGCGAAACGCTGTGAAATTTTCCGGCCGCTGCGAATTGTTGTGAAGCCGGCGATAAATGGCCAAT	34.6	0.0277	0.1332	-0.516	0.6492	-3.87387
11760:64_CL1Contig1-B:f	80PMT	CCTTCTGGTTCAAAGCAGGAAATGGCGTGATGGTTTTTGTTCCAAAACAGTGGAATATCATCGTCTTGAC	34.49	0.0278	-1.0721	1.2947	-2.3668	-1.20763
2966:10489_CL1Contig1-A:f	80PMT	GATGACCAGCACTGCAGACTGACCTATCTCAGGGGGATTTATCCAAAGAAGCAGCAGAAAGCCAGCTACG	34.43	0.0278	0.1681	-3.281	3.4491	-19.5181
661:8233_CL3Contig1-B:f	80PMT	TGAGGCTCCAAGACATGGGTGGGCTCTGTGTCTTCACAGAATGATGGCACCTTCCTAAATCTGTATGGGC	11.41	0.0278	-2.217	0.3084	-2.5254	-0.139107
CV984018.1-B:r	80PMT	ATGCAGTGTCAGGAGCAATATAAAATTGCAGCATGGCTTTTTTCAAATAAAAATTCAAGGTATTAAAGGG	11.38	0.0279	1.362	-1.1709	2.5329	-0.859692
CK780177.1-B:r	80PMT	GCTCCCTGAGGCCAAGGCATTGTTTTAAAAGTTTCACGTGGAAGGTCTGGGAGTGTGGCAGAGAGTGTAA	11.41	0.0279	0.1827	0.851	-0.6683	4.65791
16820:4337_CL1Contig1-B:r	80PMT	GCTGGCAGTGAATGTGCCACTGTATGTCAACCTCATGAAGAATGAAGAGGTCTTGGTATCTGCCTATGCC	34.33	0.0279	0.8978	-2.0466	2.9444	-2.27957
7721:21642_CL1Contig1-B:f	80PMT	GAATCGGCGTAATTCCAGTGAGGAGAGAAGTAGGCCAATCTCAGGTGATGAGAAGCGCAAGCTTAGCCTG	34.18	0.028	-1.6591	-2.9456	1.2865	1.77542
1636:11761_CL1Contig1-B:f	80PMT	TCCTTTCCGTGTTCAACCTGGCCGAGGCCGTGGACATCTGTGAGAACCATGCCCAGTGCCAGGCCTTTGT	34.12	0.0281	-2.8524	-3.9882	1.1358	1.39819
18127:34399_CL3Contig1-A:r	80PMT	AGCGTGGCTCTCGCTGCCTCTGGCATCTGCCTCTACAGCAACAAGTACTTGGACCCCAACGACTTTGGTG	33.97	0.0282	2.478	1.8247	0.6533	0.73636
4942:38019_9021201-A:f	80PMT	ATGCCTTCTTCCGGAGGATCGACTGGGAGAATCTGGAGAACCGAGAGATCCAGCCACCCTTCAAGCCCAA	34.02	0.0282	2.2071	1.6424	0.5647	0.744144
7840:45360_CL17Contig2-B:f	80PMT	CAAGGCTGCTTATAACCAAGTAAAAACAATTGCTCAAGGAAACCTTTCTAATCCAGATGTCCAAGCTGCC	33.92	0.0282	0.9876	0.04761	0.93999	0.0482078
175:3677_CL4Contig1-B:f	80PMT	GAAGATGTCTGTGAGGAAGAAATGCCAGAAGAGTCAGAAGACTGTGTCCGGATGGATAGAACACCGCCGC	33.99	0.0282	1.1665	-0.1386	1.3051	-0.118817
11814:37496_CL1Contig1-B:f	80PMT	GCAGATGGCCAAAGTGATGAAAACAAGGAGGACTATACAATCCCAGATGAGTATAGAATTGGACCATATC	11.31	0.0282	-0.3678	-2.1401	1.7723	5.81865
CK729863.1-B:r	80PMT	CTTCCCTGTCTGTTTGGAGGTCTAGCAAACCTTTAAGCCAAAATGAGTCACCCTTTGTCAGCACTATCCA	33.86	0.0283	0.7848	2.2218	-1.437	2.83104
18188:13605_CL1Contig1-A:f	80PMT	GGAGTACATGCGGGTTATTAGCCAGCGGTACCCTGACATCCGCATAGAAGGAGAGAATTACCTCCCTCAA	33.8	0.0283	-0.1925	-2.3858	2.1933	12.3938
8431:13186_CL2Contig1-B:r	80PMT	GAGCAGTTTTATTTGTGTGCTTCTAAGCCATGGTGAAGAAGGAATCATTTTTGGAACCAACGGACCCGTC	11.26	0.0284	-3.5286	-1.33	-2.1986	0.37692
CV975359.1-B:r	80PMT	CCTCAGGACTCCCCCCTGCCTGAAGTCTAACCTAGGCCGTGTGAGCACAAAAAAGAACTGGATTTTTTCC	33.6	0.0285	-0.4698	-3.2818	2.812	6.98553
11570:20981_CL2Contig1-A:f:Mismatch:7	80PMT	GTTCCAACAGGACCGAGGTTCCACCAGCGCTCTTCTGTAAAGTTCTTATTCTGGTGATAGATCCCTTGAG	11.23	0.0285	-2.4639	0.3173	-2.7812	-0.12878
DN823215.1-B:r	80PMT	TTCCTTCGAGGGTTTACCTGCAAGTGGTCCTCTTGACAGCCAAAGTGTAGCCCTCAAGGAATGGGAAGAG	33.59	0.0285	1.9284	2.3427	-0.4143	1.21484
10740:2876_CL3Contig1-B:f	80PMT	TGGTTCCCCGAGGTGCGGCATCACTGTCCGAGCACACCGATCATCCTGGTAGGCACCAAGCTGGACCTGA	33.45	0.0286	-1.8755	-0.131	-1.7445	0.069848
8226:4504_CL1Contig1-B:r	80PMT	TGTGATTGTTGAGACGGCCCGTTCCCACCAGCGATCTTCTAGCGAGTCCTACACACAGAGCTTTCAGAGT	33.46	0.0286	-0.6616	-1.7121	1.0505	2.58782
DN637390.1-B:r	80PMT	CTGGTATCACTTACTCTTAGCCAAAAGAACTTCCTCAAATATGTCTTGCACACATCTGCTGATCAGTGCT	11.2	0.0287	0.5055	-3.6693	4.1748	-7.25875
DN642461.1-A:r	80PMT	TGATCTCGCGCCAGCCGCGCAGCTTGCCGGCGACGCGCTTGCCGAGCTTTTCCACGCCCTGCCACAGGCC	33.41	0.0287	-1.5157	-0.04803	-1.46767	0.0316883
12952:841_CL1Contig1-A:r	80PMT	GTTAAGATCTCTATTTTTATTATAAATGAAACTATATGGGATGGGTGGGTGAAAATGGGAGATGGGGAGT	11.18	0.0288	-2.334	1.1642	-3.4982	-0.4988
13042:30045_24332467-A:f	80PMT	TGACCTCAAGGTGGCTCATGGAGAGCTGGCAGGCATGCAACTGCTAATGGAAGATGTTCTTCTGAGTAAC	33.18	0.0288	-0.2049	0.8044	-1.0093	-3.92582
DN639415.1-A:r	80PMT	CCTAGAAGCCATAAAAGAGAGACTTTCCTGCTGGTGGTATTTATTGAAATGATGAAGTTACCCCCCCCCT	33.08	0.0289	1.57	0.7083	0.8617	0.451146
CV984003.1-A:r	80PMT	TTGCTTGATTCACGGACCTACCACTCCCGTTCCCACGGAGGAGACACGCATGAAATTGGCTTTCACCACC	33.15	0.0289	0.2655	-0.4916	0.7571	-1.8516
11250:15540_CL1Contig1-A:f:Mismatch:2	80PMT	ATGACCTGTCACCAAAATCTAACGTCAGAAAGCGGAAGAGAAGTCAGTATCTCTTTCGAGGCCGGAGAGC	32.96	0.029	1.0359	-1.9336	2.9695	-1.86659
1987:6658_CL1Contig1-A:f	80PMT	AACTGATTGGATAGGAATTATGAGGGTGGGAAAGCATATATTTTCCTTCAGAGCAGTGTAGTAGATTTCC	32.86	0.0291	-0.2472	0.1119	-0.3591	-0.45267
4672:7150_CL2Contig1-B:r	80PMT	ACACTTCGGTCCTTTCTTCAGTTTGAAGTTCCAGGAATTAAAGATCTTTTTGGACTCATTGTTCTCACCC	32.8	0.0292	0.2928	1.6881	-1.3953	5.76537
9909:5140_CL1Contig1-B:f	80PMT	GACAGCATGAATTGGAGCCTGAGTTCATAGCCCCTGGCAACCAGACAGGAAAATTCACCTCAGACCTTCC	32.7	0.0292	-1.4757	-0.5635	-0.9122	0.381853
106:1485_CL2Contig1-B:r	80PMT	TAGACGACTTCCACCTGTCCATCCACAGTGACATGGCTGCCATAGTAAAAGCCATGGCCTCCCCTGAATC	32.79	0.0292	-3.2047	-2.0689	-1.1358	0.645583
11134:16943_CL3Contig2-B:f:Mismatch:3	80PMT	TAGCAGATAAGCCTTCCTCCTGGAATTACTTCTGGGAACAAGTCCTGGATCCCCTCTGGTACCTACTGTT	32.78	0.0292	0.3069	-2.389	2.6959	-7.78429
9540:33045_CL2Contig1-B:f	80PMT	GCATAAAGACAGTATTTGCGGGATCCAGCTGCAATGACATTGTCTGCACAGAGCAGTGTGTGATGAGCGG	32.6	0.0293	-0.7092	0.7193	-1.4285	-1.01424
DN642977.1-B:r	80PMT	GGTCCCCACTAGCTTCAGCCGCCTTTCAACCCTTGAGGTGTGGCTGGGCCAAATCAAGATGTGTAAATAT	11.02	0.0294	2.0182	1.348	0.6702	0.667922
18982:37314_CL1Contig1-A:f	80PMT	GACCAAATGTGTCAGAATGTTTGTAGCCTCCAATTAATTGCCTTTTGGGGTCTCCAACCGCCTTTCCCTC	32.38	0.0295	0.4219	-0.8654	1.2873	-2.0512
3833:13792_CL1Contig1-B:r	80PMT	CTTTGTGGGAGTTCTTCTATGGGCACTTTTTTCGATTTTGGATGAAATGGCTCTTACGACAGATGACTGG	32.29	0.0296	-0.07288	-1.2275	1.15462	16.8428
5671:5474_CL1Contig1-B:f	80PMT	TCACAGGAGTGACCTGACAGACCCACCCAGTCTAGGGTGGGACCCAGGCTCCAAACTGATTTAAAATAAG	32.25	0.0296	0.1397	0.4124	-0.2727	2.95204
2115:792_CL1Contig2-B:f	80PMT	AGTGCCAGATCGTGGTGCAGAAGAAGGATGGTTGCGACTGGATCCGGTGCACTGTCTGCCACACTGAGAT	10.94	0.0297	-1.9568	0.7451	-2.7019	-0.380775
1185:279_CL3Contig1-B:r	80PMT	CCGCCCCACCCTGGAATGCCAATGTCAGCATCAAGCCCCACGGTTCTTAATACAGGAGACCCAACAATGA	32.18	0.0297	-0.6111	-1.5738	0.9627	2.57536
18778:11886_CL1Contig4-B:r	80PMT	ACCTGCAGCACATCCCAATGGCCAAGATGGTCTGTGGGCCCTCTGGTTCCCAGCTTGTTCTGCTCAAGTT	32.02	0.0298	-1.6141	1.0782	-2.6923	-0.667988
6809:4346_CL2Contig1-B:r	80PMT	TTCCTCTGTCGAGTGTGGCCTAGTGGAGAGAAAGAGAGGAGCAGCATTCCTAATGACCAGCTCCAGGCTT	10.92	0.0298	-1.2799	-4.3063	3.0264	3.36456
232:1906_CL1Contig1-A:f:Mismatch:3	80PMT	GGCTGACTTATGCTTTTAACTGACTTTGCCACTGTCGGCTGTCTACACTGCTAAGGAATACCGCTGGCCC	31.93	0.0299	1.4485	1.9582	-0.5097	1.35188
16159:10279_CL1Contig1-A:f	80PMT	ACCTAGCTTTACTCTGACCTGGTTGGCACTCTGGTTACCTTCTCTGGGTGGGGGATGAAAGGATAAAGCC	31.87	0.03	-0.5481	-1.7414	1.1933	3.17716
16219:31366_11697671-A:f	80PMT	CCATCATTCGGGAAGAGGGCAGTAATGGAGACCGGGAGATGGCAGATGCCTTCCACTTGGCTGGATTTGA	10.86	0.0301	0.1015	-2.57	2.6715	-25.3202
17022:45360_15632780-A:f	80PMT	GAGATGGTGAACTTCATTAGTAAATATTGTGTGTGTTCAGATTTCCCCTGTGACTGGCCATTCCCCAGTC	10.85	0.0301	0.7289	1.8053	-1.0764	2.47675
19511:10320_CL1Contig1-B:r	80PMT	TATGACCAAGACCAAGACGACTCCAGGCACTTTCCACACTCCCGGGATCCTCACTACGATGACTTCAGGT	31.76	0.0301	-0.661	-1.9815	1.3205	2.99773
7906:33212_CL1Contig1-A:r	80PMT	TAGACTGTTGATGTACCCTGGGGGGAGACCCAGGGATGAGTTAGCTAGGAGGAGGTCTCTCTCAATGGGA	31.66	0.0302	-0.7595	-0.02773	-0.73177	0.0365109
18540:3648_CL2Contig1-B:r	80PMT	CCAACTGGCAGTGCGGATCCGGCGAGGACAGGAAACTCTGACCTTATATGTTACCCCTGAAGTCACGGAA	31.53	0.0303	0.1682	0.008503	0.159697	0.0505529
641:5112_CL5Contig1-B:r	80PMT	TGCGATTTTATGAAGGCTCTGAGTTGGTGGCTGATTCTGGGGTCACCATAGACACCACCATGCGTGGAGG	31.52	0.0303	2.0823	0.3684	1.7139	0.17692
DN641597.1-B:r	80PMT	TTTACACAACCATGGCTTTCCTTTGGTTTGTGGACAGACTCTTCACTGGCCTTGTGGCCCTGCTGGGGAG	31.35	0.0304	3.8111	4.1712	-0.3601	1.09449
16321:2650_CL1Contig1-B:r	80PMT	AGTTGGGGGACCCTGCATGTCCCGAGATCAAGATCCAGCTGGAAGCATCTGAACAGCACACGCCCCAGCT	31.34	0.0305	1.3696	-1.1563	2.5259	-0.844261
2344:45360_CL80Contig4-B:r	80PMT	CAGGTGTGAGACAACTTCAACAAGAACTGGCTGATACCCTGAAAAAGCAGTCTATGTCAGAGGCGTCACT	31.28	0.0305	-0.1822	-1.1479	0.9657	6.30022
7746:24552_CL1Contig2-B:r	80PMT	TGTCGGTGCAGACCTCTTGGCCATGTGCCAGCGAAACATCGCCCTCAACAGCCACCTGCTCGCTTCTGGA	31.32	0.0305	0.7129	-1.4997	2.2126	-2.10366
7349:45360_CL1072Contig1-A:r	80PMT	TAGTCGGCGTTCAATTCTTACCCGACATCAAGGAGTTCATACTGGGGCAAAGCCCTATGAGTGCAGTGAG	31.18	0.0306	-2.0059	0.2115	-2.2174	-0.105439
DN640498.1-A:r	80PMT	ATCAATTGCTTGATGACCTCGGCGGCCTTGACGGACATCTTGTGGGCCAGGTCGGCCACGCTGATGGTTT	30.86	0.0309	-0.5913	0.4107	-1.002	-0.694571
DN823423.1-A:r	80PMT	CGGCGCGCCACGGCGCGTTCGAAGCTCTCCGGCACATGCAGTTGCACCACCTGGGCGCGCGGGCGCAGCG	30.82	0.0309	-1.2198	-0.06648	-1.15332	0.0545007
CN997959.1-B:r	80PMT	GAGCCTTCAGGAAGAGCCTTGTCCCTGTGGGGATTGAGAAAGGATCAGAGTTTAAGCACTGAAACAAGCA	10.68	0.0309	-1.6556	0.1337	-1.7893	-0.0807562
19674:15270_CL3Contig1-B:r	80PMT	AAGAGCCCCATTGTAAGAGATGAGCTCTCCCTGCCCGAGAGCAACCATCAAACCGGCGACCCTGCAGAGA	10.65	0.031	0.8066	-1.8281	2.6347	-2.26643
10773:1877_CL3Contig1-A:r	80PMT	GAACTTCATGATGATGCGGTATAGTCATAATGTCCGGTCAAAAAATAAGCGTTCCTTCCGAGAAAAGCAG	10.65	0.031	-0.5288	-2.6012	2.0724	4.91906
19245:5424_CL2Contig1-B:r	80PMT	ATGAGCTGGAGCAATATGACGAAGGCCTGTCCAAGAGACCCTACACCGTCGTGGCAAACAAGATCGACCT	10.62	0.0311	-0.09721	-3.2298	3.13259	33.225
17523:32575_CL12Contig2-A:f	80PMT	ACTTTGGAGGGTCCAGAAAACTGCCTGAAACCAAAACTCATTCAGGCGTCGAGAGAGGGCCATTGTGTCA	10.6	0.0312	0.1627	1.0904	-0.9277	6.70191
2881:3662_CL4Contig1-B:f	80PMT	CCGAGTCATGTTCTCTTCGTTTGGACAGATTGAAGAATGCCGGATACTGAGGGGACCTGATGGGTTGAGC	10.61	0.0312	-2.1642	0.4743	-2.6385	-0.219157
CV976257.1-B:r	80PMT	GGATTCCCACCTTTTTGTCAGAGATGCTGTGACTGTGACCTATGGTAACTCAAACATGGAACTGGAAGGC	10.6	0.0312	0.6877	-2.2687	2.9564	-3.29897
329:16348_CL2Contig1-A:f	80PMT	GTGAGTCCCGGAAGTGCTGCTTCTCCAACACCATCCCCAAAGTGCCCTGGTGCTTCTTCCCCATCTCCGT	30.54	0.0312	1.901	2.1415	-0.2405	1.12651
CV974854.1-B:r	80PMT	CAGCATGCAGACTCTTGGTTACAGCATGCATATGAGATCTAGTTCCCCAGCCAAGGATCAAACCCAGGCC	30.43	0.0313	0.6733	0.1405	0.5328	0.208674
17746:29696_CL1Contig1-B:f	80PMT	GGCTCCTGTTTGTTGTTCTGAGTCACCCTTGCGCCGAAGAGAACGAGTTATCGGGAAGCCCTGTGTTTCA	30.41	0.0314	-1.2277	-0.4004	-0.8273	0.326138
4596:1528_CL1Contig1-B:r	80PMT	AATAAACCTGGGGAAGAATAAGACCTCGGTGGACGCTGCCTCCGACTATGCAGAGGGGGTTCGAGTCCTG	30.23	0.0315	-1.8467	-0.2027	-1.644	0.109763
12596:5868_CL1Contig2-B:r	80PMT	CATTTCTTCCGATGGGCAGCTCATAGCCACTTGCTCCTATGACAGGACCTTCAAGCTCTGGATGGCTGAA	30.22	0.0315	1.8162	3.3654	-1.5492	1.85299
9968:4469_CL1Contig1-B:r	80PMT	GGAGTTCAATGGAGATGGCGCTGTGGAAGGATGTCAACTTATTGTCAACGAGACATTCAAAGGGACCAAG	30.28	0.0315	1.7982	2.5666	-0.7684	1.42732
18694:27301_CL3Contig2-B:r	80PMT	TATTCTGAAGCCCCGGTACTACTCCATCAGCTCCTCCAGGGACCTCACACCCACGGAGATCCACCTCACT	30.24	0.0315	0.5797	1.8073	-1.2276	3.11765
14667:12248_15379713-A:r	80PMT	GGAAGAGAGAATATTGATATTGGTAAGTTGGTCAAATGTGGATTACTAAAGGTGGTTTAGTCTTATTCTC	30.19	0.0316	-0.5983	-1.7157	1.1174	2.86762
2126:25459_CL1Contig1-A:f	80PMT	ATCCTGTGAACGTGACCCCCAGTTCCATCTCCGAATCATCCTTGGCCAGTTGCCTGCAAGACAGACCATT	30.09	0.0317	-3.3507	-1.1892	-2.1615	0.354911
5765:7175_CL66Contig1-A:f	80PMT	TACTTCATCAAGTGGAATCTCAAACTGAGCCATTCACAGGACTTGACCCAGAAGACCTCCTTCAAGAAGG	10.49	0.0317	-1.7172	-2.4658	0.7486	1.43594
15156:29283_CL1Contig1-B:f	80PMT	CATCTGCAGTTCCTATGACCCCTGAAGATCCTTCATTTTGGGACTGTTTTTGCTTTACAGAAGAGATTTC	29.95	0.0318	1.9913	1.6295	0.3618	0.81831
CV978265.1-A:r	80PMT	CGGGGGAACAAACGGAAGTATAGGTGAAGGTCTGAGGCAGCACCGCCAAGCTGGGCACCGGGGAGATGGC	10.46	0.0318	-2.3796	-0.4876	-1.892	0.204908
13786:5704_CL1Contig1-B:r	80PMT	GGGTGATTGAAGAAACTCCGCAGGCCGAGGACAAGCTGGATCGGCTCTTTGAGATCATTGGAGTCAAGAG	10.47	0.0318	0.814	0.08531	0.72869	0.104803
19572:12936_61752662-A:f	80PMT	AGAAGCCTTATGAGTGCCAGGTGTGCGGCGGCAAGTTCGCCCAGCAGCGCAACCTCATCAGTCACATGAA	10.44	0.0319	0.3213	-2.7318	3.0531	-8.50233
5079:12477_CL82Contig1-A:f	80PMT	CAGTGCCGCGAGCCTGCGCCTAGAGGGGGCGCCCTTGACGTGTGGCCGGATTCGGGGTGCAGCGGGGGGT	29.66	0.0321	-0.2845	-2.9059	2.6214	10.2141
CX955396.1-A:r	80PMT	GCCATCCGAGCGAGCCGTGGCTGAAGGCCGGCGCGGAAGCCGACCCCGACACGCCGGCGGCGCTCCGGCG	29.57	0.0322	-0.9421	-3.0742	2.1321	3.26314
19651:8428_C0005917a23-3-A:f	80PMT	CGTAACAAAATACCACAGGGCTGGGTGGCTTAAACAACAGAAATTTATTTTTTCACAGCTCTGAAGACTG	29.47	0.0323	-2.159	0.01981	-2.17881	-0.00917554
11073:11669_CL2Contig2-B:f	80PMT	GAGAAATCTATGGCTGAACATTGGCGGCGAGGAGGCAGCTGCCCCATCCATGTTCCACGTCTCTGTGCCA	10.37	0.0323	-1.2873	-3.8807	2.5934	3.0146
2388:34663_2228672-A:f	80PMT	AGACTGTCTACCCCAGCGTTTGCTAAGATGACACAATAAGTCATGACCCAGGAATAAGAGAACGTACAGC	29.34	0.0324	0.0543	-0.9268	0.9811	-17.0681
18362:15700_CL2Contig1-B:r	80PMT	TCAGAAGACGCCCGTCGGGAACTGGCCCTGCTCTTCCCCGGTTTTCAGTTTTCAGACCAGATTCCAGAAT	29.34	0.0324	-1.2338	0.3181	-1.5519	-0.257821
10946:3031_CL1Contig3-B:r	80PMT	ATCACCCCATCTGCCCTGTGATGCTGGGTGACGCTCGGCTGGCCTTAAACATAGCGGATGACATGCTTAA	29.32	0.0325	0.1244	-1.7482	1.8726	-14.0531
CO727214.1-B:r	80PMT	CCTGTTGTGTCTGAAGAGAACCATGAGATTTAGAAGCATATTGGTAACCCATTAGGTCCATTGCCAAAGT	29.23	0.0325	-0.09863	-0.8244	0.72577	8.35851
19320:1909_CL1Contig1-B:r	80PMT	TCCGGACAGGAATCTGTTCCTTGTGGTGATGACAGAGCTGACCAAGAATGACAGCGGGATCTATGCCTGT	10.32	0.0325	-0.6272	-2.0878	1.4606	3.32876
15125:46145_CL30Contig1-B:r	80PMT	GGTACCGTTTCCCGGAATTTCAGAACGGGCACATACACTTCCGCCTGAAAACACTCCAGTCACAGGCAAT	29.18	0.0326	-1.7176	-0.3432	-1.3744	0.199814
8443:16666_CL1Contig3-B:r	80PMT	CAAGAGTAGCTAATTATGGACACTGACATAACTAGGCTGTAATCTACATGAAGGCAGATTTAGTACCATT	29.11	0.0327	-0.8025	0.1942	-0.9967	-0.241994
DN640812.1-B:r	80PMT	CCTAGGGAGGCTCCTTCTACCTGTTTTACTGGTTCTTTTTGGAGACAGCAATGGCTTAGTTTGTGCTGCT	28.89	0.0329	1.2274	1.7673	-0.5399	1.43987
10733:6559_CL1Contig2-A:r	80PMT	CGTGGGCAAGACCGCCCTGGCACAGCTCTTCCGCAGCGACGGGGCCCATTTCCAGAAGAACTACACCCTG	10.24	0.0329	0.3683	-2.2075	2.5758	-5.99376
CX955362.1-B:r	80PMT	TACTGCTGATGTGCGTTTCTGTCCCTGCAGCCACCTTTCCTCCGGACACTTTTCAGCAGCCTTGTCATTC	28.91	0.0329	2.2344	1.126	1.1084	0.503938
1291:30209_60983429-A:f	80PMT	AGAGCAGAAGATTTAGCTAGTGGTATTCTCCGAGAACGTGTTAAAGTGGGCGCAAGCTTGGCTGATGTTG	28.77	0.033	0.513	-1.3597	1.8727	-2.65049
4860:4454_16999305-A:f	80PMT	ATCCAAGTCTGAGAAGAATGAGTACGCCTTCATGGGCACCCTCATCATCCGGGAGGTTGTGCGAGAGCTT	10.21	0.033	-0.4773	-4.3333	3.856	9.07878
14289:31899_12122408-A:f	80PMT	ACAGAACCTGACCCTCCAGTGTCGCTCTGACGTTGGCTACACCAGATTTGCTCTGTCCAAGGTGGGGGGA	28.74	0.0331	1.4106	1.0074	0.4032	0.714164
14998:3467_11707467-A:f	80PMT	AGAGAAAAAGGTGCCAATGTCCTCAGGGCACGAGATAAAGCAGACCCCTGTGGTCCTGGCGATGCTCAAA	28.71	0.0331	0.8528	-1.3936	2.2464	-1.63415
8867:6547_60727852-B:r	80PMT	TTAGTGAGAAAACACGGTGCCCACGGAGCAGCCCTGTGGGGAAGAAATGGTGGCCATGGCTGGAGGCAAA	28.76	0.0331	0.2848	-1.3207	1.6055	-4.63729
507:12891_58764158-A:f	80PMT	GGATTGCCTTGCTCAGTGTGGCAAAGACTGCAAATCTTACTGCTGTGATGGAACCACACCTTACTGTTGC	28.61	0.0332	-1.0261	-3.8599	2.8338	3.76172
DN640936.1-B:r	80PMT	GGAGGTGTGCTTTTCTGTGGAAGGTGGATGTTCCAAGCTGTACACGAATGACCTGTAGACCCCATGGAAG	28.58	0.0333	0.5657	-1.4162	1.9819	-2.50345
9278:45506_CL2Contig1-B:f	80PMT	ATCCCGAAAATGGCAAACTACTACTACTGCTATTCAGTTTTTTAAAAGTTTTGAAATGCTGCACTTACAT	28.47	0.0334	2.1919	1.6049	0.587	0.732196
DN642578.1-B:r	80PMT	GAAAGTGAAGCTCAGATAGCTAATCAGTGGCAAAACAGGGAAATCCCACATCTGTCAAACACAAATGGCA	28.36	0.0335	0.9043	-1.1863	2.0906	-1.31184
CO728506.1-B:r	80PMT	GATTAGAGTTGAATGGGATTTAATCACTAGGCAAAACCCCTGAAGGGTATCTGGCCTCAAGAGTGTTGGC	10.13	0.0335	-0.6141	-2.7815	2.1674	4.52939
11420:11813_CL1Contig1-B:r	80PMT	GCTTCTGAAACCAGAAAGTCAGTGCAGGGTTATAGTATTGATGGGCTCAACCTCCGATCTTAATCACTGT	10.12	0.0335	1.1491	-1.6061	2.7552	-1.3977
144:9667_CL1Contig1-B:f	80PMT	TAGAGAGGATCATGTCATTCAGCATGGTCTGGTGGTAGACGGGACCAGTTTGTCTCTTGCACTCAGGGAG	10.13	0.0335	0.05487	1.0261	-0.97123	18.7006
20284:35414_CL1Contig1-B:f	80PMT	TGGAGGAGATCAAGGCCCTGCGCGAGCAGGTGCAGGCCCAGGAGCAGCGCATCACGTCTTTGGAGAACAT	10.12	0.0335	-0.5702	1.2058	-1.776	-2.1147
10269:2261_CL1Contig1-B:r	80PMT	CTAGCCTTCCTTCGCTGGGAGTTCCCCAACTTCAACAGCCGAAGCAAAGACCTGCTGGGGCGCTTCATGC	28.29	0.0336	-2.1328	0.5834	-2.7162	-0.273537
CK727123.1-B:r	80PMT	TGTCCCAGTTTTTAAAATATACTTTCTTTATTATTACTGTTTGCTGATAGTTTTAGATCCCAATATATAT	28.07	0.0338	2.2801	1.9303	0.3498	0.846586
3762:32_47688288-A:r	80PMT	AGAGCTGCGGTGCAGCCCCGGGCAGTTCGCCTGCCGCAGCGGCGCCATCCAGTGCATCCCCCTGCCCTGG	10.05	0.0339	-4.1043	-0.9577	-3.1466	0.233341
CO728955.1-B:r	80PMT	CAAGTACTTTGCTATATTTGGCACTCCTATACATAATGATGTGAATTCAAAGACTGAAAGCATTAAGGGT	28.02	0.0339	-0.3293	-1.4185	1.0892	4.30762
1481:17800_CL2Contig1-B:f	80PMT	TTGCAGCCTGGCTCTGCCTCTGGTCCTGCGGGGAATCCAGTTGTCAAGCTTCAGGACGCATTGGCCAGTA	27.98	0.0339	2.2315	3.3951	-1.1636	1.52144
11429:34974_CL23Contig1-B:r	80PMT	TTTATTCCAACTTAGCAAACTGCAGCCCCCACCGGGAGAACCCCGCCGTGGACCATTCTGTGCGCATCAA	28.04	0.0339	0.6092	0.1698	0.4394	0.278726
4923:10595_CL2Contig2-B:r	80PMT	CCTGGCGCACCCCTACTTCTCGTCCACCGAGACCTCCTCGGCGCCCCACCAGTGTATGCTGGAGCGTTTC	27.93	0.034	-0.9561	0.8405	-1.7966	-0.879092
CK727111.1-B:r	80PMT	CCTTGGGATAGAAGAAGGATTCTTAGATATGAATGGACTCTGTCCTGTGTAAGAGTATTATAGGGAGTAG	27.9	0.034	2.346	1.5704	0.7756	0.669395
10142:745_CL2Contig1-B:r	80PMT	CCTGCAAAAGTCTCTGATGAACCTGAGAAATGGTCCAGTAACTATTTCTACTCCTCTTATGATGGCCATG	27.85	0.0341	-0.1281	-2.3384	2.2103	18.2545
7894:1557_CL1Contig1-B:f	80PMT	AGCCACAATGGAGAGTCACCTCGACACTCCCTACAATGTCCCAGATGTCGTCATCACCATCGCCAACAAT	27.79	0.0342	-0.3554	-0.02001	-0.33539	0.0563028
1062:14596_CL2Contig1-A:r	80PMT	CACTGGTGGTGGAAGCTGCATTTTGTATGGGAGAGGGTCAAAGTCCTTCGAGACTATGCTGGCCTCATAC	27.77	0.0342	2.6316	0.2437	2.3879	0.0926053
8613:32575_CL1Contig1-A:f	80PMT	GTTCAAGAGCAGTCAGGAAGAAGTTAGGTCATACTCGGATCCCCCACTGAAGTTCATGTCAGTGCAGCGG	27.76	0.0342	0.3551	-2.9876	3.3427	-8.4134
4170:562_CL1Contig2-B:r	80PMT	TGGATGCAGAGATTGTCTCCATTGACACCTTCAACAAGTCACCCCCAAAGCGGGGTCTGGTTGTGGGGAT	9.97	0.0342	-1.9015	0.1161	-2.0176	-0.0610571
11797:8586_CL2Contig1-B:f	80PMT	TGGATTCTGAAAAGCAAAAAATCGCCACGGAGAAACAGGACCTGGAAGCAGAAGTGTCTCAGCTCACAGG	27.68	0.0343	-0.2798	-2.4245	2.1447	8.66512
7946:44376_42729333-A:r	80PMT	GATGTAAGAGGACAATTCCCTCAGGATTTTAAGGCAAGAAATGGTCTCTGAGGACTTCGGGGCTATTGAC	27.6	0.0344	-0.1474	1.6693	-1.8167	-11.325
DN637665.1-A:r	80PMT	GCCCAGAGGTATTGATGTACACCAAGTTTCCTTAGTCTTCAATTATGACCTCCCCCCCAATAGGGAAAAC	9.94	0.0344	0.3423	3.041	-2.6987	8.88402
2864:2836_47685892-A:f	80PMT	ACCACCTGCAACATGACCACCTGGACAGCACCCACGAGACCAGCAAGTACCTGAGTGAGGCCTGGCCAAA	9.93	0.0345	0.6131	0.9744	-0.3613	1.5893
CX954235.1-B:r	80PMT	GGAGGTTCCTCCAGTCCCCTGGCTCTTTGAGGTTCCAAATCAACTGCCAAGGGTAAATTTCATTGCGTGA	27.47	0.0345	-0.2958	0.9955	-1.2913	-3.36545
3812:19789_CL2Contig1-B:f	80PMT	GCTGGAGACATAATAACAGAGCTGGAATCTGTCGATGATGACTGGATGAGTGGAGAACTGATGGGAAAAT	27.42	0.0346	-0.3051	0.624	-0.9291	-2.04523
16008:5528_CL1Contig1-B:f	80PMT	GGATCCTTGCTCCCTCCTCGCTTGGCATCCATTCTGGCCTTCATCCTCCAACTTGTTAAGGAAACTAACA	27.42	0.0346	0.6408	1.5262	-0.8854	2.38171
CX949819.1-A:r	80PMT	TTGAACTGATGCTTTGTTCATTGAGGGCGAAACCACCCGCAAGCAGGGAAGTGGAGGCGAGCGAAATCGA	27.4	0.0346	1.6781	2.1509	-0.4728	1.28175
16929:3887_CL1Contig1-B:r	80PMT	AGAATACAGAAGACATCCAAGGCTGTGACAGTGACAAACACGGCTGGTACCGATTTGTGGGGGACGGAGG	27.3	0.0347	-2.8043	-1.0643	-1.74	0.379524
8699:20750_CL1Contig1-B:f	80PMT	CATCCGCAACCTCACGTTCCAGGACCTGCACCTGCACCACAGTAGCCACCAGGCCAACACCAGCCAGGAT	9.88	0.0347	0.05216	-2.8944	2.94656	-55.4908
DN640493.1-B:r	80PMT	CTTCCTCCTACCTTGTTCCTTCCAAACTTTACACACTTCCGGAATCAACCAAACTGTTTGCCTAATCTGA	27.31	0.0347	2.1037	1.147	0.9567	0.54523
4457:11552_CL1Contig1-B:f	80PMT	TTCCCAAGTCCTTTTTATCGCTACTGCCAACACCACTGCTAGCATTCCCCCTGCCTTGTTGGACAGGATG	9.88	0.0347	0.2604	-1.4677	1.7281	-5.63633
369:14112_CL1Contig1-A:f	80PMT	TTGAGTAAAGTACGATTCCCTCTTGGGGCTGCCAATTCTAAGGGTAGGAGACATCACCGAGTGCTGGGAC	26.99	0.0351	0.4021	-0.8754	1.2775	-2.17707
7218:41928_9598189-A:f	80PMT	AAGGAGTGGGAGGAGGTGGCCCCACATGTCCAGAGGCAGCTGCTGCTCAGGAAGGAGGACGGTGAGTTCT	26.89	0.0352	1.4757	2.158	-0.6823	1.46236
529:7790_CL3Contig1-A:f	80PMT	GCCTTCTCATATAAGCCAGTCTGTCCTGTGTGCCAGACTTCCTATGGTGTCCAGAAAGGGAATCAGCCAG	9.79	0.0352	-2.5881	-0.2923	-2.2958	0.11294
4119:13547_CL2Contig1-B:f	80PMT	ACTTCAAGAAGACGCAGAAGCTGGAGCAGGTGACAAAGGTGTTGGAGGATTTTGTGGACGGGAACCACAC	26.87	0.0353	-1.659	1.1893	-2.8483	-0.716878
17773:40618_CL14Contig1-B:f	80PMT	ATTCAGCCCATCTGAAATCACGACCACATACCCAGATAACCCACCGACTCAACACACAGCACAACCACCC	9.77	0.0353	-0.2485	0.837	-1.0855	-3.36821
15500:11574_CL2Contig1-B:r	80PMT	ATTGCCAGTCACAGTGGCTATGTGCAGATCGACTGGAAGAGAGTGGAAAAAGATGTAAACAAAGCAAAAA	9.78	0.0353	-2.9873	0.03627	-3.02357	-0.0121414
9709:7236_CL1Contig1-B:f	80PMT	CACTATGGTCCCTCCGTCATCACCTCACTAGATGAACAGGATGCCCTGGGCCACTTCTTCCAGTACCGAG	26.83	0.0353	0.6376	-0.7151	1.3527	-1.12155
14923:1963_45058093-A:f	80PMT	AATGTTCTTCCGGCAGCAGGATGAGATTCGGAGATTGAAAGAGGAGCTGGCCCAGAAAGACATCCGGATT	26.75	0.0354	-1.7155	-0.5459	-1.1696	0.318216
7879:28853_CL1Contig1-A:f	80PMT	ATGGCGATTCCATCGTGGAGGATCAGCTTTGGGAAGCAAGACTCAAGGCCAAAGGCCTAGTGGGCAACTT	26.73	0.0354	-2.3196	-1.095	-1.2246	0.472064
800:9184_CL2Contig1-B:f	80PMT	CTGTCTCAGTGATTCAGTCCATTCCAGTATTTAATGAAACAGGAAGATTCAGCTTCACATTGCCATATCC	26.78	0.0354	-1.7431	0.3665	-2.1096	-0.210258
XM_584777.2	80PMT	GGGTGGAGAGTCCCAAGAAAGCATCCGGCAAACTGGTGCTGGTGGTGCCACTCGTGAGAATTAAGAACAT	26.76	0.0354	3.3488	4.159	-0.8102	1.24194
CX953992.1-B:r	80PMT	GGGATTGCACCTCCCTTGAAGTCCTCTGCTCCTTAGACCTTGTGTTATTTGGATGGAATTGCCAACACCC	26.56	0.0356	1.5355	0.9043	0.6312	0.588929
DN818629.1-B:r	80PMT	TGTGAGGCCGGACACGTCATCTCCCCTCCTGACGTTCATGACCTTGAAACAGGCCACTCCCTGCCGTTTT	26.63	0.0356	-0.2088	0.1594	-0.3682	-0.76341
2234:20549_CL1Contig3-B:r	80PMT	TTATGAACAGCTCAACGTGAAACATGAACCCCTCCAGCTCATCCAGCCTCAGTTTGAGACGCCGCTGCCA	26.59	0.0356	0.9611	-0.2584	1.2195	-0.268859
NM_001035425.1:Length:4	80PMT	AGGCCCTTCTGCAAGAGCCCTCTGAACTCAAGCCCGTGGAGCTGGACACTTTTGAAGGAAACATCACGAA	26.47	0.0358	-2.4343	-0.9587	-1.4756	0.39383
CO728721.1-B:r	80PMT	CAGAGTCTTGTGCTCACCTGATGTAGAAGAACCTGCTGAATCATCCTTGTAGATCTCCAGTGTTCAACAC	26.44	0.0358	-0.783	-0.3839	-0.3991	0.490294
16367:6888_56136870-A:r	80PMT	GACAACATGAACTTCTGCTTTATAAAATGTAATGTCAGGTAGCAGCTGCTGCTGTGGGACTAGCACAGAG	9.66	0.0359	0.0046	0.637	-0.6324	138.478
870:1280_60457618-A:r	80PMT	CGCAGATCTTTCACATGACCTACGACCTGGCGAGTGCTGTGGTGCGCATCGTCAACCTCATTGGCATGAT	9.63	0.0361	-2.2106	-3.7361	1.5255	1.69008
6779:16680_CL1Contig1-B:r	80PMT	CCGACCTTTTATGTGGGTAACTTCACTATTCCCAGCGGGATCGCAGACTTGCCTCAGGACACCTTTATCC	26.14	0.0362	1.5317	1.7545	-0.2228	1.14546
CV978372.1-B:r	80PMT	GGGGGGCTTCGTCTCTAGCAGAAACCATGAAGTCCAAGAGTTGGTGAGCCAGTTAAGAAATTCCCCCTGA	26.1	0.0362	-2.6485	0.06468	-2.71318	-0.0244214
DN643073.1-B:r	80PMT	TGCGGCTCCGTGCTTAGCTTGTTGCAGCTGAGATCAAGCACGTTGAGCTTAGGGGGCAGTCCATTAGGCA	26.13	0.0362	-1.5652	1.1483	-2.7135	-0.733644
19836:1009_CL1Contig4-B:f	80PMT	AAGCGAGACATCCCCGACTACCTGTGCGGCAAGATCAGCTTTGAGCTGATGCGGGAGCCCTGCATCACGC	9.56	0.0365	-0.9695	-4.3316	3.3621	4.46787
9857:1348_CL1Contig2-A:r	80PMT	CGCCAGCTCTACGCCTGGGATGATGGCTACCAGATTGTCTATAAGCTGGAGATGAGGAAGAAAGAGGAAG	9.56	0.0365	-0.1984	-2.8693	2.6709	14.4622
10958:17233_13935203-A:f	80PMT	TCCCGACCGCCCGGCGGCCCCTTGGCCAGCGGCCCGTCCATGCTCTCGGCCACCAGGAGGGCCCTCCAGC	25.92	0.0365	-0.7199	-2.8119	2.092	3.90596
17272:825_CL4Contig1-B:f	80PMT	AGTAAAGACAAGGCATAAGGAGGGCGCTAACCATAACCAGAGAGCTAAGCAGAGCCGGAGAAACCTTCCC	25.83	0.0366	-0.9834	0.1103	-1.0937	-0.112162
5839:29333_CL1Contig2-B:r	80PMT	TAACTGAGTCCTCCAACCAGGATGCTCTCTCGGGCTCCAGTGACCTGCTGGAGTTGCTGCTACAAGAGGA	25.81	0.0366	-0.1572	0.3274	-0.4846	-2.0827
7443:8108_CL2Contig2-B:r	80PMT	ATGTGTTTGAAAACCACCACGGCGCTCTGCCGTCCGCACAGCGTCACCGACTCGATTGGCCCGAACACCG	25.78	0.0367	-0.6352	1.8062	-2.4414	-2.84351
12381:16732_CL1Contig3-A:r	80PMT	ATTTTGTCGAAGTTTGTAAGCGGGAAGGTGGTGACCCCGAAAAGGGAGTGGACCGGCTTCTGGGTCTTGG	25.74	0.0367	0.8177	1.6422	-0.8245	2.00832
3589:40939_CL1Contig1-A:r	80PMT	CGCAGTCCTGAGCGTCCGCCCCCGGAAACATTCACCGTGGGAACCGAGACCTTCTTCTGGACGCCCTTCC	25.75	0.0367	-1.901	0.3619	-2.2629	-0.190373
760:17020_CL1Contig1-A:r	80PMT	CCCCTCAATAGTGAAGATGATGTGAGTGATGAGGAAGGACAGGAACTTTTTGATACAGAAAATGTTGTTG	9.5	0.0368	-0.8268	-3.0598	2.233	3.70077
18712:13060_10762062-B:f	80PMT	TGTACATCCAGCACATGCGCTCCAAGGAGCACGAGCGGCCCCGCCGCCTGCGCCTCGTGCGCAAGGGCAA	25.65	0.0368	-2.1636	-0.00153	-2.16207	0.000707155
CN998704.1-A:r	80PMT	AGTTCATGACTCGCGAGCTGATCAAGGTCGGCAACCGTGACCTGAACGGCAACGACTTCACCTGGATCGT	25.56	0.037	1.1112	0.2009	0.9103	0.180796
CV974228.1-B:r	80PMT	CAGGAATGTTTCGGTACCACTGTTCTCACGGGAACCACTGATGTATCGGCAGATACTATTGTGTATGACG	25.55	0.037	1.0196	0.3064	0.7132	0.30051
18369:45360_61730270-B:f	80PMT	GAGCTGGAGGGTGACGCGAACTGCACGAAGGCCTGCGTCTTGGATGAGGACTGTGATGACAACCTCAAGT	25.5	0.037	-3.088	-1.4824	-1.6056	0.480052
6054:33013_CL1Contig1-A:r	80PMT	GGACTTGTCACTGATGGTTAGTGGGATATTTGGAAAGTTCTTAATTTGATAACGACCTTGTGTATCCACT	25.57	0.037	-1.4858	-0.6271	-0.8587	0.422062
8165:30973_CL8Contig1-A:f	80PMT	AACTTGGATGGTGGATATGATTGCCGATGTCCTCACGGGAAGAACTGCACAGGGGATTGCATCCACGATG	9.46	0.0371	-1.0052	-2.9789	1.9737	2.96349
11816:20097_CL1Contig1-B:r	80PMT	ATGAAGAGAAGTTCTCAACTCACATACCTACTCACCTGCGATGTGATGCCTGCAGGGCGGTGGCCTACCA	9.46	0.0371	0.9166	-1.378	2.2946	-1.50338
DN641085.1-B:r	80PMT	GCCCATCCATACTTATTTTACTCTCCAGGCTTGTAAATCTATGGGATTAGTGTCCACTTCGGTGCTCACC	25.46	0.0371	1.1792	-0.2794	1.4586	-0.23694
7522:1522_CL5Contig1-B:f	80PMT	GTTTGACACCATCCCACCATCCTCAAGCATTTGAGTAACTAGACCAGTAGGCATTAGGCTTACAACCCTG	9.44	0.0372	-1.8749	0.3293	-2.2042	-0.175636
12984:3924_CL1Contig2-A:r	80PMT	AGCTCCCTCACCTACTTCAATTAATTCCTTATGCTTATTTGAATTAATTAAAATAATTGATTTTAATGAT	25.34	0.0373	2.8535	2.053	0.8005	0.719467
CO000564.1-B:r	80PMT	CTGAGAGCCTTAATTCTAACCCATGAAAACCAGTATTTCAGTCCTCTCAAATGCTTAACAGGTAAAAGCC	25.14	0.0376	-0.7711	-1.1514	0.3803	1.49319
18585:11091_CL4Contig1-B:f	80PMT	AAAATCATGCACACACGGAAACGGCACCAGGACATGTTCCAGGACCTGAACCGGAAGTTACAGCACGCAG	9.34	0.0378	1.0133	-2.1677	3.181	-2.13925
7012:7168_CL1Contig1-B:r	80PMT	CGTGTCTGGAAATGACATCACCGCCCCTCCAAACAAGGAGCTTCCACCAAGCCCAGAGAAGAAAACAAAG	9.35	0.0378	-1.1636	-2.9886	1.825	2.56841
8012:3937_61765885-A:f	80PMT	GAATGCAGTGCCTCCCTTTCGCACCAGTACTACGAGAAGGATGGGCAGCTCTTCTGCAAGAAGGACTATT	9.33	0.0378	-0.6765	0.09833	-0.77483	-0.145351
CV984202.1-B:r	80PMT	GTTTGCCACATTTATTTTCAGAGAATGGCTGGTGGGGTCTCTGACTAAATCAGGGCTGAGTTTCTACACC	24.97	0.0378	2.8026	2.5683	0.2343	0.916399
18839:5245_CL1Contig1-B:f	80PMT	TCATGCAGAGTCAAAACAGCAGCGCGGGCAGCCGAGGACCCCGGCCGCTGGAGCAGGTCACATGCTACAA	24.99	0.0378	-1.577	0.4395	-2.0165	-0.278694
8736:2724_CL3Contig1-B:f	80PMT	TCCTGTGTCAAGGAGAGGTGTTGCAGCCTAAACCACAGGACAAGGCGGCCCAGTGTGTACGAAACCTGAA	9.33	0.0378	-2.3192	0.6674	-2.9866	-0.287772
CX950991.1-B:r	80PMT	AAGCCTCTTAATGAGCGGAGATCAGTCTGCGCGGGGAGACCTCTGATATGTGACACCAGGCACCCACAAA	24.86	0.0379	0.8526	1.6529	-0.8003	1.93866
CX954050.1-A:r	80PMT	AACATGGTCTACAACATCCACCTGCTGACGGGCAAGATCTCGACGCCGGGCAACAGCCCGTTCTCGCTGA	9.31	0.038	-0.03317	-3.0278	2.99463	91.2813
14097:11920_CL1Contig1-B:f	80PMT	CTGCAGAGACATTGAAGGACGTCAGTCTACACCGCTCCATTTTGCAGCTGGCTATAATCGGGTGTCTGTG	24.76	0.0381	0.335	-2.6702	3.0052	-7.97075
18889:27161_29226941-A:f	80PMT	GGAACCAGGAACTTTTGCTGTTCGAGTCATTGAGTTATGTTCATCAACAATGACATGCATGAAAGGCTCA	24.79	0.0381	-2.5385	-1.0897	-1.4488	0.429269
20117:5426_CL1Contig1-B:f	80PMT	GTCCCCGACCCGGCCTGGATGGCAAGACTTTCTTTGCCCCTCTCCACCAACTACCGTGACAACGTGTTCT	9.3	0.0381	0.2308	0.8143	-0.5835	3.52816
3753:395_11702473-B:f	80PMT	ATGCCAGGATTCCCTCACCAACTGGTACTATGAGAAGGATGGGAAGCTGTACTGCCACAAGGACTACTGG	24.71	0.0382	-0.5075	-2.7245	2.217	5.36847
11128:680_CL1Contig1-B:r	80PMT	CTCCACAACAGTACGTACCTTATTCCACCACTAGAAAGAAGATTCAGGAGTGGGTCCCACCTTCGACACC	24.71	0.0382	1.848	1.0416	0.8064	0.563636
10364:45360_61754752-A:f	80PMT	CTTCTCGCCTGCCTATCCTTGATATTGCACCTTTGGACATCGGTGGCGCTGACCAAGAAATCAGATTGAA	24.69	0.0382	1.455	2.3805	-0.9255	1.63608
5648:41007_CL1Contig1-A:r	80PMT	CCAAGTTCATTATGCCCAAGATCTTGATAATGTCATGAGGGGGGAAGAACATGAAGACAGGAACTCTGGG	24.59	0.0383	-1.5791	-0.4351	-1.144	0.275537
137:45360_CL236Contig1-B:r	80PMT	GTTCCAACAAAGGAGCCATCATTGGGCTCATGGTGGGCGGTGTTGTCATAGCAACAGTGATCGTCATCAC	9.26	0.0383	0.1367	1.1535	-1.0168	8.43819
NM_174115.1	80PMT	CTGTTCCCAGTGCTTACAGTTGCCAATGTCCCTACCCTGACAACCTCTGACTCCATAAACCCCCGCAGAA	24.56	0.0384	-2.6404	-0.8005	-1.8399	0.303174
18922:10066_CL1Contig1-B:f	80PMT	GTCTTACTCCCCGAGGAGGAGAAACTCATCGTTGAAGAAACCAGAAGCAATGGCCAGACCATCATTGAAG	24.49	0.0385	0.1169	-1.5522	1.6691	-13.278
4431:43042_CL1Contig1-B:f	80PMT	GCCTGGAGTTCAAAGAGCTTGGGTTACCCCCCAAGACCTTGCATCATTCTCCAAGGACAAGAACCACCAA	9.22	0.0386	-0.3028	0.6555	-0.9583	-2.1648
9025:344_CL1Contig2-A:r	80PMT	GGACTGTGGATGACACCACTTTCCAAGCCCTTTTTCTGGAGGCCGTCAAGCATAAATCTGACTTAGAACA	24.4	0.0386	0.9206	-0.3331	1.2537	-0.361829
XM_585097.2	80PMT	ACCTGAAGGATGAAAAATGCAGGCACAAAAATCTTGAGGACTGTCAGGCCCTGGAACCTCTGGGCCTTCC	24.35	0.0387	-2.1905	-0.5795	-1.611	0.264551
CV976268.1-A:r	80PMT	CTCCCTCCCCTCTTTATTTGTCCTTAATGTAGACTTAAACCATTGGCAAACTTCAGGATCCAAGGGAAAG	24.28	0.0388	1.7066	0.7726	0.934	0.452713
13194:5335_CL1Contig1-A:r	80PMT	GGGGAAGCGAGCAGGAGTGAAAGTACTTCAGAATTTAAACCAGGATACTCCCTACATGATACATCTGCCG	24.25	0.0388	-2.2263	-3.3337	1.1074	1.49742
CX950408.1-B:r	80PMT	GACCAACTCTTTTTAGAATCAGGCTTGACCTTTTCTTTCACTCTTCCTCCTATCCCACCCTCTGTGAGTG	24.2	0.0389	-1.876	-0.05012	-1.82588	0.0267164
15899:2515_CL3Contig1-A:f	80PMT	CGGGTGCTGCTAGCGGAGGCGCCATATTGGAAGAGACAAAACTCCGGCGACAGCGAGTGACACAAATAAA	24.18	0.039	-1.1562	-2.6051	1.4489	2.25316
CV980686.1-B:r	80PMT	TGACAAGGCTGGAAAGAGCCAGTGGAGAAAGGATTTATGTGTCCAGAAGCATGGACCTGAGGGCCCATAG	24.15	0.039	0.2728	-1.6801	1.9529	-6.15872
9216:19717_CL1Contig1-B:f	80PMT	CTGCTTTGGTTCCCCTGTGGACATGACCCTGTAACTGGCATTTTGCACCCCACTTGCTTTGTGATGGAGC	24.1	0.0391	-0.7038	0.3641	-1.0679	-0.517334
8371:2946_CL3Contig1-B:r	80PMT	GGCCTCATTACCAGCAAGTGTATCGAGTGGATGGGAGGAGTGGGCTACACCAAAAGTTACCCTGTGGAAA	24.1	0.0391	-2.4368	-1.4954	-0.9414	0.613674
NM_001034497.1	80PMT	TGAAGAGGCAGGACTGGCTGCGGTCAAGTGGCTTGAACTGCCTTCCCCGAACACCCCATGTCTGCAAAGA	24.07	0.0391	-1.3513	0.6549	-2.0062	-0.484644
9567:30144_19509281-A:r	80PMT	AACAGGTGACGATGACGCGGTGGACGACTTTGAGGATTTCATCTTCAGCCACTTCTTTGGAGACAAAGCA	24	0.0392	-1.1457	0.5792	-1.7249	-0.505542
3373:854_CL1Contig2-A:r	80PMT	CCCAAAACATACAGGAGGCTACCAGTGGCTGCTTCACAACTGCCCAGAAAAGGGTGTACAGCTTGATGGA	24	0.0392	-0.1022	-1.5783	1.4761	15.4432
CX953390.1-A:r	80PMT	GGGGGATCTCCATTCCCCTGCCCAGGAAAGAAACCGGATCCACCAACAAAATTAACCCCTAAAGTGCCAA	24.04	0.0392	-0.4366	0.07737	-0.51397	-0.17721
CO729089.1-B:r	80PMT	CCACTTGTTCTGCTTCTGTGTGCACCAAGCTTCCCTCTGGTGATTTGCCTTCCCAAGGAGATAATGCACT	23.93	0.0393	0.09161	0.9796	-0.88799	10.6932
11147:11202_CL1Contig1-B:f	80PMT	CGATCGCAAAACAGGCACTCGGAATATGTTCAGCATCTGCTCCGCCGTCATGGTGATGGCTCTGCTGGCA	23.97	0.0393	-2.2734	-1.0316	-1.2418	0.45377
13694:16728_CL1Contig1-B:r	80PMT	GCAGTGGATGAACGAACAAGCAGCCAAGAAAGAGGTTAAAGGCAACATTTGCCATAAGAAGAGACACCAC	23.96	0.0393	-2.5178	-1.0443	-1.4735	0.414767
11747:16359_CL1Contig1-A:r	80PMT	TCTGAAAGGACTGCCTGTCTACAACAAAAGCAATTTTAGTAGATTTCATGCCGACTCTGTGTGCAAAGCC	23.98	0.0393	-1.914	-1.0718	-0.8422	0.559979
10152:44308_CL3Contig1-A:f	80PMT	TGTGCTGCAGGCCTACAGAGCAACCAGTCCAAATTGGAGCAGGAAGACGGAGGGCTCCAGGAGGAAGGTA	23.97	0.0393	-0.2783	-2.3323	2.054	8.38052
CO000362.1-B:r	80PMT	GAGATGCTCAGAGCCTGAAAATACAGTGGGGTCACATCCTCACTTGTCTGCGTGGTGGGTCTGTGTTAAC	23.88	0.0394	0.2272	1.2868	-1.0596	5.66373
7755:17374_CL1Contig1-B:r	80PMT	TAAGAGGAAACACCATCGAGGTGGCCGGAGCCAAAGCCCTGGCGAGTGCTCTCAAGGTCAATTCCAGTCT	23.9	0.0394	-2.337	-0.8549	-1.4821	0.365811
4813:11734_18532895-A:r	80PMT	TCCTTTCTGCCGAAATTCTCCATTCACATAGAAACGAAGTAATGAGGACAACAAAGAAAGCAACGACAGC	23.92	0.0394	-1.7507	-2.6805	0.9298	1.5311
18314:10043_10123620-A:f	80PMT	CTGGACCGATGGATACAGAGTCACCTATCGGAGGGATGGACGTTACCAGCTAAATGGCAATATTCGTGGA	23.83	0.0395	-1.5388	-3.4864	1.9476	2.26566
7339:45360_CL1420Contig1-B:f	80PMT	GGCAATGGGAACTGGAGAGAAGTGGCGAAGATTGGATCCTTAAGCAAAGACGAATGACAAAGTTGGGGGC	23.83	0.0395	-0.416	0.6421	-1.0581	-1.54351
19400:11674_CL2Contig1-B:r	80PMT	GGTGGCCTTACTGGTAGCAGTTCTGATGATAGTGGAAGTGAATCTGATGCCTCTGATAATGAAGAAAGTG	9.05	0.0396	-4.1034	-1.0658	-3.0376	0.259736
NM_174036.2	80PMT	GTAACTCAGCCTAGGAGAATCAGTGCCGTTTCTGTGGCAGAACGAGTTGCATACGAGAGAGGAGAAGAGC	23.75	0.0396	-2.3783	-0.01656	-2.36174	0.00696296
CK816790.1-B:r	80PMT	GATAATAGTGGGGGAAAGGTGAAGGGAATTTGTGCCATTCATAAATCTCCGTACCTGTGCAGTTTGAAGA	23.73	0.0397	-1.4506	1.4566	-2.9072	-1.00414
18679:15715_CL1Contig2-B:r	80PMT	GAGCAGCTCCTGTGCAGTTTCACCTGCGCCGGCAAGCAGGAGACGAAAGTTTTCAACATCACCGTGTTCT	23.48	0.04	-0.5267	-2.6508	2.1241	5.03285
10728:14182_9751816-C:r	80PMT	TAAATTAATTTCCAAGCGTGGTTCCGCCAAAATCACCAAAAAGCGAATTGCCCTCAAAGACAACCGCATT	23.5	0.04	2.5779	1.2788	1.2991	0.496063
DN642862.1-B:r	80PMT	CTCACTGTTCTCCAACCACATTGTGTTCCTTAAGCATGTCAGATACCCCCGCCCTCCCAAATTCAGAGCC	23.43	0.0401	1.0437	-1.7108	2.7545	-1.63917
5004:4640_CL1Contig1-B:r	80PMT	TACAACGTGTGCTGCTCGTTCTTGGCCTGTTCTTCACTGGCCTCTTGCCCTTTGTGCCCATTCGAGAACA	23.4	0.0402	1.2514	0.7486	0.5028	0.59821
7191:415_CL2Contig1-A:r	80PMT	GGCTTCGGCATCTTCTTCATCCTCTTTGGAATGCTCCTGTACTTTGATTCGGTGCTGCTGGCCTTCGGAA	23.26	0.0404	1.2261	1.6005	-0.3744	1.30536
14041:1292_62803462-A:f	80PMT	AGGGTTTGCCTGTCATTAGCAGCAGCAGCAGCAGAGCAGCAGCATAAACCATTCAGCCTTTGTATGGGTA	23.22	0.0405	0.7124	-0.2491	0.9615	-0.349663
584:15711_CL3Contig1-B:r	80PMT	GGGACACCTGGAGATGAACAAGCTGAAAACAAGGGAGAAGATCAAGCTGGCGCTGTGAAGTTTGGATGGG	23.22	0.0405	0.4495	-0.4378	0.8873	-0.973971
14847:14204_CL1Contig3-B:r	80PMT	CCGGGTGTATGAAACAGGACGCTTGTGTGAGCCAGAAGTGCTTAACAGCTTAGAAGAGACTTACAGTCCC	8.89	0.0406	-2.3275	-0.4801	-1.8474	0.206273
6448:4256_CL3Contig1-A:f	80PMT	CTCTGCCTCTCGGCCTCCATCATCTACCCCATCATCTACATTCAGTTCTTCTCCAACAGCCACGACTGGG	23.12	0.0406	0.7038	2.046	-1.3422	2.90708
2172:45360_CL219Contig1-B:r	80PMT	GCAGGTCCTTGCTTGCTGGTCTGATTGTCGTTTTTACCCAGCCAAAGTCACTGCTGTTAACAAGGATGGT	23.13	0.0406	-1.5666	-0.3317	-1.2349	0.211732
10093:18465_163308-A:f:Mismatch:5	80PMT	TCTGCCCCCCAAGCTTCCTGACCAGCCTCTGGAAGGTTGGCCAGCAAGAGACAAGACCATGCGGGAGGAA	8.88	0.0407	-1.2214	1.5671	-2.7885	-1.28304
20015:19616_29254519-A:f	80PMT	CCATGGCTGCCATCCGGAAGAAGCTGGTGATTGTGGGGGATGGGGCCTGTGGGAAGACCTGCCTCCTTAT	8.88	0.0408	-1.5255	1.0596	-2.5851	-0.694592
DN641016.1-B:r	80PMT	CCATGTCAGTGGGACCCAAAGATAACCGAGGTACTTTTACTTGCTTCCAAGGGCCTCATTCTTCCGCTGT	23.02	0.0408	1.0012	-0.9591	1.9603	-0.95795
6510:16229_CL1Contig1-B:r	80PMT	GCCCATTCGCTCCTTGACTTTTTCCCCGGATTCACAGCTCCTTGTCACTGCTTCAGATGATGGCTACATC	8.87	0.0408	1.9226	1.0761	0.8465	0.559711
13072:15082_CL1Contig2-B:f	80PMT	GATGACCGGGAAATTTTATTGGAATGTCAGAAAAAAGGGCCATCATTGAAAACATTTACTCATTTAGCTG	22.94	0.0409	0.7761	-0.2945	1.0706	-0.379461
CX951633.1-B:r	80PMT	GTCCACTGACCAGCCGGGAAATCTGTGCTTTAAGGTCTCGCGGCGGGAAAGGGTCAATATTCAGTAACTG	22.88	0.041	-0.6619	0.4142	-1.0761	-0.625774
CV975836.1-B:r	80PMT	CTTCTTGCCCAACAGGAAGAAAATCCACGTTAGAACCCAGCACTCATCCCCCTCTTTTGGCCTTTCTCCC	22.81	0.0411	-1.7343	-0.5643	-1.17	0.325376
19467:46145_29404728-B:r	80PMT	GATCCTTTCAAATTTGAAATCCACAAACAAACCGTTCCTGATAAAGTCTGGAAGATCTCCAAGATCAACA	8.81	0.0412	-1.9538	0.0389	-1.9927	-0.0199099
CX951283.1-B:r	80PMT	GTCACCGCTGCGGATGTCTGGCACAGGAAGCCAATAATCAGTTCAGAAGGTCACGGTGCGAGCTATTAAA	22.76	0.0412	2.3277	0.9571	1.3706	0.411178
2138:12036_CL4Contig1-A:r	80PMT	TGCTGCGTCAGCCCTTTGAGAAGCTGCAGATGTCCTCGGACGATGGTGCCAGTCTCCTATTTCTGGACTT	8.82	0.0412	-2.1907	0.4121	-2.6028	-0.188113
9913:3238_51819355-A:f	80PMT	AATGTCTGCGACAACGAGCTCCTGCACTGCCAGAACGGAGGGACGTGCCACAACAACGTGCGCTGCCTGT	22.67	0.0414	-1.4964	-0.00651	-1.48989	0.00435044
956:18214_CL1Contig1-A:f:Negative	80PMT	AGATGAGCCGCATGTTTACGAGCCCACCGAACCTGGTATGGTCCCTCCATTACTCCACGGTATGAGGGCT	22.63	0.0415	-1.8637	0.8209	-2.6846	-0.440468
CX954925.1-B:r	80PMT	CTGGGAAAAAGATGGATTTCTCTCTTTTCTCAAAAGAGTTATCAGATGGTACATGCTCCTCAAAGCCCTC	22.63	0.0415	1.0939	0.4692	0.6247	0.428924
DN640184.1-B:r	80PMT	GGGATTCCTCAGTTTCAGCCTATTTTTGCTTGATGGGATTACGTGCCCTGTGTTGGCAGATTCTCTGGTT	22.63	0.0415	-0.6512	0.8772	-1.5284	-1.34705
7927:7873_17890020-A:f	80PMT	AGTGTATCGGGGTGTGCGACAAGCACCTCATCAACCACTACTACTGCGAGCGCCCCATCTATGAGTTCAA	22.54	0.0416	0.8089	1.2989	-0.49	1.60576
13425:124_56084924-B:r	80PMT	TGTTCCAGTCTTGAAGATGATACACGAGGTTAGCAACACCTGGTCAAGATTCTCATCCATGACGTTCAGC	22.56	0.0416	-1.9691	-0.5726	-1.3965	3.43888
18890:12875_CL1Contig2-B:r	80PMT	TTCGCTCTACCAATGGGGTGATCCTGACTCCAGGGAATGCTGATGGCGTCCTGCCTCCCAAGTATTTCAA	8.76	0.0416	-2.3931	0.407	-2.8001	-0.170072
17062:5602_CL3Contig1-B:r	80PMT	CCAGTGGAGGCAGAGATGACAACCCAACAGAGATATCCATGTCCCCGAATGTCAGCAGATTAACACCTGC	22.52	0.0417	0.09359	-0.66	0.75359	-7.05204
14394:16345_CL1Contig1-B:r	80PMT	GAGTTGACTTGTTTTACCTAAGAGGAGACAGAGGGCAGATTTTGGTGATTTGTTTGATAGCAGTTATGGT	22.48	0.0417	0.4694	0.2669	0.2025	0.568598
1688:34727_CL9Contig1-B:f	80PMT	GCATCGCAGGCTTGTGCAGATACCACTGAAAAGGGGCAGCCAGACAAAAAGATGCGAAAACAAGCATGTC	22.5	0.0417	-2.5456	-0.6081	-1.9375	0.238883
6556:18664_CL1Contig1-B:f	80PMT	GGATCACAACGGCATGCTTAGTAAAGAAGAACTCTCCCGCTATGGAACAGCAACCATGACCAATGTCTTC	22.48	0.0417	-1.4571	-3.7224	2.2653	2.55466
CO000596.1-A:r	80PMT	TGAACTTCGTGCGGGCCTGCGAACTGAACGGCCTCACGGGTGACGCGGCCGTTGTCCATGAGGACATCGA	22.49	0.0417	0.1807	-1.9924	2.1731	-11.026
20020:25578_42731595-A:f	80PMT	TCCTTGCACAGAATGCCATCCGTCACAACCTGAGCCTGCACAAGTGCTTCGTACGCGTGGAGAGCGAGAA	22.44	0.0418	-1.8427	-0.4183	-1.4244	0.227004
CV974215.1-B:r	80PMT	TAATTGAACCTACATTTCAGCTGCTTGGGGGCTGATGGGTGGACACTGCCCGGAAACAATGACTCGCACC	8.71	0.0419	-1.6531	-0.01113	-1.64197	0.00673281
7619:4415_47687504-A:f	80PMT	ATATGGTAGCCGGCCAGTGGTGATGGTAGGAGGTTTGTTATGCTGTTTGGGTATGGTCTCGGCCTCTTAC	22.32	0.042	-0.8272	-1.712	0.8848	2.06963
425:4855_CL1Contig1-B:r	80PMT	GAGTACATGCATTCACCCTCAGAGAACTCTAAAGAAGCTGAAATGCTGGAAGTTTTGCGCCACCCGAGGG	22.34	0.042	1.0114	1.6521	-0.6407	1.63348
1154:22969_CL4Contig1-A:f	80PMT	GGCTTCAGTTTGGAAGAGACTACAGCGTGTGGGAAAACATGCATCCAAGTTCCAGTTTGTGGCCTCCTAC	22.34	0.042	-1.3093	0.2205	-1.5298	-0.168411
14674:15493_CL6Contig1-A:r	80PMT	AGACACTGAGTACAACGGACAGCCACCATGACACTCAGCTAGAAATAACTGTTCATCGGCCCATATGCAT	22.24	0.0421	0.9131	1.2402	-0.3271	1.35823
CO728219.1-B:r	80PMT	CCCCATTGAGCTGAGAAATCAAAGTCCATACTGTAACTCTTAGGTGGGCATGCGATTGGCTGCCAGTTTG	22.25	0.0421	0.8046	0.1979	0.6067	0.245961
7919:612_CL1Contig1-B:r	80PMT	TGAAACAGTTTTTGGAGTGTGCCCAGAGCCAGGGTGACCTTAAACTTTGCGAGGGTTTCAGCGAGGTGCT	22.25	0.0421	2.3279	1.694	0.6339	0.727694
17360:2666_CL2Contig1-A:f	80PMT	ACAAATCCAACGCACCCAGCGAGAGCAACCTGGCCCTGCTGTGCAGCGGCTCCGGGGACCAGGCTGGGTG	22.2	0.0422	-1.1846	0.4709	-1.6555	-0.397518
11941:45360_9702028-A:r	80PMT	CCATCTCACCTACACCTGCAAGAAAGGAACAGGTAATGATTAACCCATCAGTAAGGTATACTTAATCTGC	8.67	0.0422	1.1449	-2.0733	3.2182	-1.8109
8446:36430_CL1Contig3-B:r	80PMT	GCTTATGAAGGATTTGTCCAGAAGCTAAACCAGCAGCACCAGACTGATCTAACAGAGCTGGAGAATCGGC	8.64	0.0424	0.1715	-2.7741	2.9456	-16.1755
8118:8538_CL1Contig1-B:r	80PMT	GCCAAGTTGATTTCCTTGCCAACCAGTAAGAACTGGACCTTTGGACCCCAGGACATAGACGAGCTGCTCT	8.63	0.0425	0.3877	-2.826	3.2137	-7.28914
8588:45360_CL352Contig1-B:f	80PMT	AGGACAGTGTTCATCATTGCCCACCGTCTGTCCACGATTAAGAACGCCAACGTGGTAGCTGTCCTTGACC	21.97	0.0426	-0.7893	-2.5766	1.7873	3.26441
10307:14111_CL1Contig1-B:f	80PMT	CCAGCAGGTACCACCAGAACCTGGGAAAAAGCAGCAACAGAAGGCAGCTCAGAACCACATGCAGGAACAA	22	0.0426	1.4825	-1.4945	2.977	-1.00809
9274:20356_CL1Contig1-B:r	80PMT	GAATCCTAGTAAATCTTTTGGGGCATGGACTAATTTGTATTCCTTCATAGTCATACTCTGCACGATCTGT	21.99	0.0426	0.9007	-0.08765	0.98835	-0.0973132
12386:16823_CL1Contig1-B:f:Negative	80PMT	CCTCCAGCCGTGCCGCCATGTCATTGTATGAAGTGACTCAAAATGGGAGTCATTACACACAATCTAGCGC	21.92	0.0427	0.7258	1.1313	-0.4055	1.55869
1122:25562_CL3Contig1-B:r	80PMT	GTCCACTACCCGCTTCCAATGAGATTTCTCCAGTGTCCCCCAGACCTGACTGGAAAAACTGATTATCTAG	8.6	0.0427	0.7306	-1.9409	2.6715	-2.65658
17648:9668_CL1Contig1-B:f	80PMT	GTGACTTGGGTTGGATGACCAGAGGGTCCATGGTTGGACCATTTCAAGAAGCAGCATTCGCCTTGCCTAT	8.6	0.0427	1.8853	1.1771	0.7082	0.624357
CX953864.1-A:r	80PMT	AGCGCTACTTTCATGTGGAAGTGGTGTTCCGCGATCCGGCCAGCGGCGACAGCGCCAGCCTCGCGTTCGA	8.59	0.0428	1.0092	-2.2999	3.3091	-2.27893
DN640464.1-B:r	80PMT	GGACGTACTGAGGACTTAGCCCTTGGAGACAGCCTTTCATCAACAAGGGACTATTACGAAGAGGTAGGGG	8.58	0.0429	1.3944	-2.5686	3.963	-1.84208
CX950048.1-B:r	80PMT	GGATCAACTTGTAGTTAGTAGACAGTCCCAATGTCCTGCCTACAGCAGTGCCAACCAGCCCTAAGTGTGA	8.58	0.0429	-2.7332	-0.7431	-1.9901	0.271879
15842:2615_29259043-A:f	80PMT	GGGCACCTCCATATCCTGAAGTCCCTCCTACCAATATCCTACAGCATCTCCAAAGAGGGCAAGTCATGGA	8.57	0.0429	-0.5882	-3.21	2.6218	5.45733
9346:3730_CL1Contig3-B:f	80PMT	CGAGGACACCCACCTTGGGGAGGAAGTGGACAGGAACTGGAATGAAGTGGTGACTCGGCAGTATCTCTTT	21.77	0.043	-1.3296	0.3797	-1.7093	-0.285575
CK729682.1-B:r	80PMT	GCCTGCCTACTTTTCTGCAAAATGAGATGTACAGATTTCAGTTCCCTGCTATGAAAAGTGATGTGGTGGC	21.78	0.043	1.1972	0.2658	0.9314	0.222018
CN654643.1-B:r	80PMT	GGTAGGCAGTCACTGGCATGGGTTTATAAACTTAACACTGTCAGTTAGCATCTGTGCAGCTGCTTTGGAC	21.76	0.043	-0.6918	-2.9309	2.2391	4.23663
17200:2326_CL1Contig1-B:f	80PMT	TCTCCAAGGACGGCACGTGGAAACTGTGGGACACAGACGTGGAATACAAGAAGCAGCAGGACCCCTACTT	8.56	0.043	0.3881	-1.8504	2.2385	-4.76784
504:22825_CL1Contig1-A:f	80PMT	TTCAGGCTAGCTTCCGTGGACACATAACGAGGAAAAAGCTCAAAGGAGAGAAGAAGGGTGATGCCCCAGC	21.78	0.043	-3.1419	0.7446	-3.8865	-0.23699
DN818401.1-A:r	80PMT	ACGTGCAAATCAGTAGCCATGGGCGTCAACAGGCTAACCGGCATGAACTCGGATGCGATTAGCGCGAAAA	8.55	0.0431	-3.9617	-2.253	-1.7087	0.568695
12029:12966_CL1Contig1-A:r	80PMT	GTGGCAGAAGCGCCTTTGTTTCCATATCCAGATTTTTTCACCAGGGCGGACAGAGAGTTGGCAAGAATCG	21.69	0.0431	-3.8299	-1.2275	-2.6024	0.320504
1640:27908_CL1Contig1-B:f	80PMT	CCAGATGGAATATTGTGATAAAGGTACGTTGGACCAATGGATTGAGAAAAGAAGAGGCAAGAAGCCAGAC	21.64	0.0432	-2.6554	0.05078	-2.70618	-0.0191233
4738:32656_CL1Contig1-A:r	80PMT	TGACACATCCATGTATGACAGTGAACTCTGGGCACCAGTCTCTGAGGGCCACAAATCCAGCCCTGAAGAT	21.64	0.0432	0.3995	1.8309	-1.4314	4.58298
1912:15325_CL1Contig1-B:f	80PMT	CTGCAGAGCCTATGGGGAAGTGTATGCAGCTGTGATGAATCCGGTCAATGAGTACAAAGATCCTGGGAGC	21.6	0.0433	-1.7145	-4.1663	2.4518	2.43004
20111:9661_CL1Contig1-B:f	80PMT	AAGGAGTTCGACGACCTGTTTGAGAACATGCACAAGGAGAAGATGCTGCGCGCCAAGATCCGTGAGCTGC	8.5	0.0434	1.3786	-2.0934	3.472	-1.5185
5744:45360_CL1Contig91-B:r	80PMT	AGGTCATCACCTCCCTGGTTTATAGTAGACAGACCTTTTCTGTTTTTCATCCGACATAATCCTACAGGTG	21.57	0.0434	4.3458	4.696	-0.3502	1.08058
1082:1445_CL2Contig1-A:r	80PMT	ATCTGGTGTTGGCATATATCATCATGGTGCTCATGGGCGTCTGGGCCTTCTTTGTTTCTGGAGGCAGCTG	21.54	0.0434	4.467	4.7327	-0.2657	1.05948
2440:34727_CL1Contig1-A:r	80PMT	ACCTGAAGCCGGAGCACCACTACGCCTTCAACCACCCCTTCTCCATCAACAACCTCATGTCGTCAGAGCA	21.48	0.0435	0.1039	1.0165	-0.9126	9.78345
863:9018_CL1Contig3-B:r	80PMT	TCACCTATGGAAGTGGGAGTCCCAGCAAGAGGCAGAGTCAGCTGATTGACAGCCTGCAGCAGCAGGTCAG	21.52	0.0435	-0.2628	-3.141	2.8782	11.9521
16114:39798_CL1Contig1-A:f	80PMT	AAGAAGGGTGACGGTGGAGTGGGAAGGCCACTGGTTCTGTGCCACAGCACGCAAGATTTAGAATTCTACA	21.44	0.0436	-2.5137	0.9186	-3.4323	-0.365437
CK727963.1-B:r	80PMT	CCAACCTCCTTGTGTTCTGAATCTTGGTTTCCTACTTGCTCACTAGAATAAAACACCTTTATTGCACCCC	21.44	0.0436	1.6687	1.2392	0.4295	0.742614
DN637092.1-B:r	80PMT	GCTTTACCCAAACCCCAGTTCGTGGATAACATGTCCAAAAGCACAAGCGACAGAACGTCCCCAGGAGCTC	21.45	0.0436	-0.6957	-1.3712	0.6755	1.97096
181:28432_CL1Contig1-B:r	80PMT	GGAAACCCCGAGGATGACTATGAAGACACCAGCACCCTGGAAATGAGCTGTAAAGCATCCCCAATGAGGT	8.48	0.0436	-2.4508	1.2971	-3.7479	-0.529256
CK780230.1-B:r	80PMT	GGCCCATCTGCTATAGGAAGTCTCAGTAAAACAGTTGGTATTACTACAAAAGGGACAATCTCACCTACCT	21.47	0.0436	-0.8986	-1.4165	0.5179	1.57634
CO728593.1-B:r	80PMT	CGTGTCATTGAAACACCTCTCCCCCAAAGCACTTACTGCATTATGTTGGACTGTATTTTTCCCCCCTGGG	21.41	0.0437	0.7357	-0.5632	1.2989	-0.765529
1792:38166_CL1Contig2-B:r	80PMT	GCTCCTGGGTTTTGTCAGTGGTGGGTGACTTCATCCTTGTTGAAGCTGTGCGGTATTCCTTTGGTGTCAC	21.41	0.0437	1.9926	2.3684	-0.3758	1.1886
CK727429.1-B:r	80PMT	GAGAGGCAAGTGAGTGGGAAGGTTAAGGTGTGAATGTTTATCAAGTTGATCATGGTTGATCACTGCCAAA	8.44	0.0439	1.4364	0.6358	0.8006	0.442634
CK729706.1-B:r	80PMT	GGAACTCCCTTTTTGCCCTCCACTGTATCCAACACCTAGCACAAGGCCTGTCACCTACATGGTGCTCAAT	21.29	0.0439	0.5006	-1.5965	2.0971	-3.18917
18498:19152_CL1Contig5-B:f	80PMT	CTATTTGCACCGAAATGTTTTGTTTTGTTGTGACATAGGAAAATAACCAAGCACAATGTTATATCCATCC	21.23	0.044	0.3793	-0.7705	1.1498	-2.03137
CV981441.1-B:r	80PMT	TTACTCTTACTTCGGTCACAAGTGTTACTCACAGATGCCAGTCTGACGTGGGTCCTGCTGGGCTGTGGCA	21.26	0.044	5.1753	5.38	-0.2047	1.03955
CX954900.1-A:r	80PMT	CCTTTGCCACCTTGCACGAAGCCCACTCCTTTCTTGAACAGAACCCGGATATCGAGATGTTCGAGCTGTT	8.42	0.0441	0.6448	-0.6074	1.2522	-0.941998
2083:2_CL2Contig1-B:r	80PMT	AAGAATTCCATCCACTGACGCTAGCCCACCTTCTGGCGGAAAGGGCTTCAAACTCCGCAGACAGCCTTCG	21.11	0.0442	0.2444	1.3509	-1.1065	5.52741
12355:6144_CL1Contig1-B:f	80PMT	ACTGGGTACTGAGTATTGATGGAGAGAACGCGGGGGGCCTCACACACATCGAAGCCCAGAACAAGATCCG	21.14	0.0442	-3.1917	-1.0922	-2.0995	0.3422
17271:32199_CL4Contig1-B:r	80PMT	AAAAGAAGAAGCCTAAAAAGAAATCGTGTCTGCTGCTTTAGACCCACAGTAAGCAGCAGCTCTGAGCCAG	8.38	0.0443	0.6598	-2.4391	3.0989	-3.69673
4056:186_CL1Contig5-B:r	80PMT	GAGTGGGAATCCAAGAGTGATGCCCTGGAGACTCTGGGCTTCCTGAACCATTACCAGATGAAAAACCCAA	21.07	0.0443	-0.6472	-1.9208	1.2736	2.96786
11723:16763_CL1Contig1-B:f	80PMT	CAGCTGGTTCACCCGAAAAAACTGGCTATCCGGACTCCGTTTACATTCTGGCAGCGAACATTTTTCAGGG	21.01	0.0444	-2.8418	-1.6117	-1.2301	0.567141
15651:12722_29206287-B:f	80PMT	TGGGTCTCAGGAGCAGCGAACAGATAAAGAGCTTGTCGATTGGTTGCAACTGCAAGGAGCGGATACGAGA	8.38	0.0444	-1.7388	0.658	-2.3968	-0.378422
12743:613_CL1Contig1-B:f	80PMT	AGAAGAACTGAGTCACCAGCCAAAGGCTCAGCTTCCCCTGTCCATCCCAATGCCTTTCACTTCCCTGACC	20.96	0.0445	-0.05421	1.1032	-1.15741	-20.3505
CV981962.1-B:r	80PMT	CCTGCTGGGAGTGACTGCTAAAAGCTTCACACAGGTCTCACTGTCCTCAGTTCCTCTTGGTGTGTTATGA	20.98	0.0445	2.308	1.4442	0.8638	0.625737
DN642893.1-B:r	80PMT	GAGCGCTTCTGTGTTCACAGACAGTCTACAGCAGCCAAGAAATTTTCCATTGTTTCTACACTGACTGAGG	20.99	0.0445	-1.931	0.1865	-2.1175	-0.0965821
CV975201.1-B:r	80PMT	GCACCCCCTCCCCCATCAGAACGTCCCCTGTGTCTTGACAGCTTTCTTCAGTTGATTTCCTGTTGTTACA	20.96	0.0445	1.2761	0.5438	0.7323	0.426142
12781:1538_CL3Contig1-B:f	80PMT	TGGAGGATTCCGAGGTCCGGTCGGTTGCTTCGAACCAGTCAGAGATGGAGTTCTCGACCCTTCAGGACAT	8.35	0.0446	-1.9356	0.452	-2.3876	-0.233519
7978:1707_15635859-B:f	80PMT	CTCTGTCCAAGCTGTAATGGCCTCCACTGCTGGCTACATCGTCTCCACCTCCTGCAAGCACATCATAGAT	20.88	0.0447	1.3595	1.8745	-0.515	1.37882
17017:12202_CL6Contig1-B:f	80PMT	GCAGTTTGCTATGGCCGAGGTAAAGGTGGTCACAGCCCTCTGCTTGCTCCGTTTTGAGTTTTCCCCGGAT	20.89	0.0447	0.848	-0.6061	1.4541	-0.714741
DN637940.1-B:r	80PMT	TCACATAGGGAACGCAACAAGATCGCCCTCCCATTTCCTTCTCCAGGTCCCCCTCAGGTACACATACAGC	8.34	0.0447	0.8878	-0.7593	1.6471	-0.85526
14787:45360_60451242-A:r	80PMT	ACCCTGTCATTTATAGCCTGAGGAACAAAGATGTGAACAGGGCCTTCCTCAAATTGGTGGGCAGGGGCAG	8.32	0.0448	-1.416	0.3196	-1.7356	-0.225706
18967:45360_61752857-A:f	80PMT	ACTTCTGGGCAAAGTAAATCGTTCTCCTGGTAGAATCCTGCCCCCATTCCTGCTTCTGCTCAAGAAGATG	8.31	0.0449	0.2366	0.5179	-0.2813	2.18893
8541:1514_61733566-A:f	80PMT	CCTTCTCTTTCAGAAAAAGCAGTTCCCAGCAACTTGCTGAGTTTCCATCTCGGCCAAAGCTCCACTGCGG	8.3	0.0449	-2.07	0.3397	-2.4097	-0.164106
XM_582842.2	80PMT	TTCTGGGGGCCAGGAACTAAGAACCTGTGTCGGAGGCTGTTGTCCACTATTCTAGGTGCTGCTCCCTTTT	20.8	0.0449	0.922	0.3797	0.5423	0.411822
15721:21617_45499234-B:f	80PMT	ATGAAGTTCTGGCCTTGAAGAAGTCTTTGACATTAGATACTCAAGTGATAGAAAGAGAAAAAATGAAGTC	20.68	0.0451	-0.8221	-2.2428	1.4207	2.72814
12670:8621_CL1Contig1-B:f	80PMT	CAGTCAGAGGCTACAGTTGGATCTACAAAAAATGGACCTTCTAGAAAGTAAAATGACTGAGGAACAACAG	8.27	0.0452	0.633	-2.6812	3.3142	-4.2357
11086:11923_45059091-A:f	80PMT	TTCAGCCACACGGTCAACCTCATCGTCAGCGAGGCCATCAAGAGCCAGAGGATGGTCCAGAGCCTGCTGA	20.59	0.0453	-3.0182	-0.7634	-2.2548	0.252932
8979:5991_CL1Contig1-B:f	80PMT	ACAAGTGGATAAATAATGTGCACTGCTCTGAGCCCAAAGGTACGCAGTGGACCTGGCCTTTCTGATATGC	20.52	0.0454	0.9262	0.3115	0.6147	0.33632
13293:34416_10070659-B:f	80PMT	AGCCTTGACTTCAGTGTGGACGAGAAGGTGAACCTTTTGGAGCTGACCTGGGCCCTGGAGAATGAGCTCA	20.47	0.0455	1.0834	2.0197	-0.9363	1.86422
14380:16958_CL1Contig1-B:r	80PMT	CAGCGTTTTGATCGAAGATCTCCTCAACTGGAATAACTTATATATTGCTGGTCGACTCCAAAAACCGGTG	8.21	0.0457	-0.4581	-2.5841	2.126	5.64091
CN999517.1-B:r	80PMT	GGAGCTAGAGAGCTAGAGCTGGCCCACTCACCTGAAGCCAAGACAAACAAAGAAGAGATGGTTAGGACAG	20.4	0.0457	-2.2013	-0.7916	-1.4097	0.359606
2493:12458_CL1Contig1-B:r	80PMT	ACCAAGAAGTTAAGTGCCTCTTCCCCAAGAATGCTGCATCGAAGCACCCAGACCACCAGTGATGGAGTGT	20.34	0.0458	-1.7539	-0.6206	-1.1333	0.35384
CK729052.1-B:r	80PMT	TCCCCCTCAACCTCCAGAACAACCCTCTCTGTTTACACCTTCCATCAGATTTCCAGCCTCCGGAACTGTG	20.35	0.0458	-2.8531	-0.411	-2.4421	0.144054
9624:13442_CL1Contig1-B:r	80PMT	AAAGTCTGTGGAACCGCCTGTCTGTGTTGTTGAACCTGTTGCCAGCTGCTGGTGAACTCCAAGAATCTGG	20.31	0.0459	-0.9403	-0.3678	-0.5725	0.391152
14621:45360_49355028-A:f	80PMT	CTGAGAACACACACTGGAGCGAAATTCTAGTAATGGAACAAGTGATGGAAGAGGTTTGCCCTAAACATGC	20.31	0.0459	-1.0733	-0.2441	-0.8292	0.227429
2802:7565_CL1Contig1-B:f	80PMT	GCAAAGAAGTGGCGAGGTACCACCACAGAAACTTCAGGCTCTACAAAGAGTCCTTCAGAGTGAATTCTGC	20.32	0.0459	-1.5243	0.1334	-1.6577	-0.0875156
6520:14270_CL1Contig1-A:r	80PMT	ATCATCAACAAGAAGATCTGGAGAGAGATCACCAAAGGCTTGAACCTGCCCACGTCCATCACCAGCGCCG	20.24	0.046	-1.5479	0.6904	-2.2383	-0.446024
956:18214_CL1Contig1-A:f:Mismatch:5	80PMT	CTTAGTCATCTTCTGGTACGGGTACATCCAGGAGCAGGACTGTAACCCGGAGAGGGGCAACCTGCTCCAT	20.25	0.046	-1.6087	-0.02667	-1.58203	0.0165786
202:15354_9606392-A:f	80PMT	CTTATGATACATCCATGTCGTATGCTTACATACTAGTTTTCTGTCCATTATTTTATCCCTGAATCTTCAG	20.26	0.046	1.8913	0.4686	1.4227	0.247766
CN654871.1-B:r	80PMT	GAGTAGTCAAATTCATACAGATGGAAGGTAGAGTGGTGATTACCAGGAGCTGAGTGAGGAAAGAGTGGGG	20.25	0.046	-2.3527	-0.5653	-1.7874	0.240277
7166:12067_CL1Contig2-B:f	80PMT	TTGAAAGGCGACGGAGGTTCAACATCAATGACCGCATCAAGGAGCTGGGCATGCTGATCCCCAAGGCCAA	8.16	0.0461	-0.3046	-2.475	2.1704	8.12541
7983:672_CL1Contig4-B:f	80PMT	CTCCCACCGAGCCCCTCTTACCCTACGCGTGTCTGCTCCCCTTGTTCTGTAGCGTTTGTACATAATAAAA	20.1	0.0463	1.2892	-0.3156	1.6048	-0.244803
9198:7337_CL1Contig1-A:f	80PMT	CTGCTCGATCCTAAACTCTGCTACCTGTTGGATGGGATCCTCTTCATCTACGGCGTTATTGTCACTGCCC	20.08	0.0464	0.5366	1.2371	-0.7005	2.30544
9048:23369_CL2Contig1-B:f	80PMT	AAGAACTCACGTTGCTCTGCAGGCCTCCTCGCTACTTTGTTAACTCCCTGCGCCGTCTGGGCTTAAAGAT	20.02	0.0465	0.5514	1.559	-1.0076	2.82735
DN638391.1-B:r	80PMT	GAGACGCTCTCCTTGAGCAGGGACAGAATTCAATAAACACGGAACCTGTGCCCTTTCGCTCTGAGCAGAG	20.03	0.0465	0.9019	-1.0976	1.9995	-1.21699
10588:1035_CL1Contig1-B:f	80PMT	GAATGGTCGTTGGAGGTCAGAGTGGAAGTTTACAATCACTCCTTCAACCACTCAGGTGGTTGGCATCTTG	19.96	0.0466	-2.3513	-0.9389	-1.4124	0.399311
16477:30651_CL1Contig2-B:r	80PMT	CTCTTGGATGATCTTGTAACTCGAGAGAGACTACTTCTGGCCTCCTTTAAGAACGAGGGTGCAGAACCCG	19.94	0.0467	-0.6904	-0.5262	-0.1642	0.762167
2122:3766_CL3Contig3-B:f	80PMT	GCTGGAGCTCTACTCCAACCGTGATGGCGACGACAAGAAGAAGGAGAAAGATGTGCAGTTTGAACACGGC	19.82	0.0469	-0.7879	-2.3871	1.5992	3.0297
15230:14497_CL4Contig1-A:f	80PMT	GGAGATAGTGCCAAACGAGTGGCGTGATTGAAGACTGCGGATCTGTGAAAGGAGCAGCCAGACGTGTTGG	19.84	0.0469	0.2799	1.0742	-0.7943	3.8378
11220:10365_CL1Contig1-B:f	80PMT	TGAGTGGATGAAGCGGAAAGTAGAATGCCCCATTTGTCGGAAGGACATCAAGTCCAAAACCCGCTCCCTG	8.07	0.0469	-1.1001	-4.0799	2.9798	3.70866
10856:5752_9724603-A:f	80PMT	AAGCCAACTCCTCGGCCAAGTCTCTTCCCACCGAGTGCCCGGACTACCAGCCCATCCATCATTTGCATCT	19.79	0.047	-0.04807	1.5947	-1.64277	-33.1745
18686:17143_CL2Contig1-B:f	80PMT	TGCAGCTGAGCTGGGAGCGGCCCCGCAGGCCAGATGGCGACATTCTGGGCTACCTGGTGACGTGTGAGAT	19.78	0.047	-0.6155	0.9531	-1.5686	-1.5485
9836:2931_CL5Contig1-B:r	80PMT	TGAAGAGGACCTGACAGAGCTGACAGATGACCAAGCAAAATATCTGGGACTCAACAAAAATGGGCCATTC	19.74	0.0471	0.2465	-2.2531	2.4996	-9.14037
2071:13497_60454521-A:f	80PMT	AGATTCGCCAGATCGTGCAGTCCATCTCTGACCTGAACGAGATATTTAGGGACCTGGGAGCCATGATCGT	8.02	0.0472	0.06514	-3.1116	3.17674	-47.7679
6791:9563_CL1Contig2-B:r	80PMT	AGCCTGGGAGAAGGCAGATATCAATGCAAAGTGGGCAGCCACAAGGTGGGCCAAGAAGATTGAAGCCAGA	19.68	0.0472	-0.02531	-0.956	0.93069	37.7716
7850:1275_CL4Contig1-A:r	80PMT	CACTGGAAAAGACCCCCAGCTATTTTGTCACTCAAGAGCCTGAGAAACGGCTACCAACATGTCCCGAGAC	19.66	0.0473	-1.2751	-2.186	0.9109	1.71438
DN642026.1-B:r	80PMT	CCTCTCTCTGCCACTCCCCGGACTTCTGCAGCGTTCCCTCCTTATAGTGAAGCACAATTGCAGTAACGTT	19.67	0.0473	2.1044	2.4999	-0.3955	1.18794
17009:22_51825462-A:r	80PMT	CTGGTCCAGGAAGATCCCACATACACAGAGCAATTAAGCCTGCGCATCGCAACTACTGAGCCTGTGCTCT	8.01	0.0473	1.7773	0.5643	1.213	0.317504
26:12955_CL2Contig1-B:r	80PMT	GAAGACAAGAAAGAATTCATTGCTCAGTGTATACCTGCCCTTTTGGCCTGGACCAAGGAAGATGTTTGCC	8.02	0.0473	-0.5855	-4.3274	3.7419	7.39095
12196:32199_CL11Contig2-A:f	80PMT	GGTGTAGATACATGATTGGGCTTTCTGGTCGTAATGTCCCGGGCAACGCTTCTTCGGGCTGGTGCATCTT	8.01	0.0473	0.6433	1.752	-1.1087	2.72346
14457:5396_CL1Contig1-B:f	80PMT	TTACCACCCAAAAGATGGCAGGCAGACGTTACCCACCTGAGCTGTCCAGAGCCTACAGTGTTCGCTTTCT	19.59	0.0474	-0.5141	0.5646	-1.0787	-1.09823
15:9610_CL1Contig3-B:r	80PMT	GAGAAGGTGGCAACCACCTGAATTTCTCTTGGTCCATGATAGTGGCCCTGATCATCGCAAACATTTTCTC	19.55	0.0475	1.2023	-0.4855	1.6878	-0.403809
CV981254.1-B:r	80PMT	GCGGGGGTGATTCAACCTGTGTGCTGCGAAGGACGCAACTTCCTCTTGAACAGTGTGCTGTTGTAAACAT	19.55	0.0475	3.122	2.875	0.247	0.920884
DN823586.1-A:r	80PMT	TAGCGGTCGTAACGCAGCCCGGCATTCAGATTCAGCCAGTCGTCGTAGTCGTAATCCAGGCGACCGAACA	19.56	0.0475	0.4989	1.5674	-1.0685	3.14171
19865:2927_CL1Contig1-B:r	80PMT	ACAAAGAGAAGTCCCTGTCGGATCAGAGGCGCTACTCCCTCATCGACCCGTCCTCATCCTCGGCACCGGA	7.98	0.0476	-2.0468	-0.409	-1.6378	0.199824
CX955082.1-B:r	80PMT	GAGAGATGGTTTTCTCCTATAGGATATTTATCCGCCTTCTCTCTACTGTCTTCTTTGCCTTAAGGGACAC	19.53	0.0476	1.1477	1.2212	-0.0735	1.06404
12465:22608_CL1Contig1-A:f	80PMT	GGACAAAGTTGTAATATTCTTTGAGTTTACAAGTTAATCCTTATTGGAGATGTGCCAATTATACAGTAGA	19.51	0.0476	-1.3792	1.1899	-2.5691	-0.862747
545:14557_CL2Contig1-A:r	80PMT	GGCCTCCAGTGATATGTGGGGCTTAAACCGTTGCATCACTCCCCCGTTGCCATTATCTAGTGCTGTTAAG	7.98	0.0476	0.8737	-1.8019	2.6756	-2.06238
16536:1742_CL1Contig1-B:f	80PMT	TGTGAATGATGGGCAGTTTCACAGCGTGGAGCTAGTGATGCTAAACCAGACCCTGAACCTGGTGGTGGAC	19.5	0.0477	0.674	-2.9104	3.5844	-4.3181
19109:6600_CL1Contig1-B:f	80PMT	CCTCACTCATGAAAAGGCCTCCGGGTTTTTCACCTTTCCGATCAGGTCAAGTGATGAAAACTGAAGGAAG	7.95	0.0478	0.3378	-2.7664	3.1042	-8.18946
2832:2857_CL8Contig1-B:f	80PMT	GATTCTGGAAGGAAGTGGTGTAATGAATCTCAACCCCAGCAACAATCTTCTCCACCAGCAGCCGACCTGG	19.43	0.0478	1.3054	1.1828	0.1226	0.906082
18934:15367_CL1Contig1-B:r	80PMT	CTGATACGGAAGAGCTTACCCCGCCAGAGGGTCTTTCAGCCCTTCCACCATTTTCAAGGTGTTTAATAGG	19.41	0.0479	0.3628	-1.4304	1.7932	-3.94267
18957:45360_7035886-A:f	80PMT	CTTCAACTACAGCCTGAGCCCCGGCTCCTTCAGCCGCACCAGTTCCAAGCCTGTGGTTGTGAAGAAGATT	7.95	0.0479	-1.1633	0.5085	-1.6718	-0.437119
NM_174197.2:Length:4	80PMT	GAAGACGTTGGAGGCCGGTGGCAACAACTTCATTTGCTCCTGTGACTTCCTGTCCTTCACACAGGGACAG	7.94	0.0479	0.9608	-2.2033	3.1641	-2.29319
10177:2656_CL2Contig1-B:f	80PMT	TGTCCAAGTGGATGAGCAGAAGACACAAGCTCTTCAGAGCACAAAGCAAGAGTGGACGGATGAGAGGCAG	7.94	0.048	-0.1622	-2.6573	2.4951	16.3829
4589:15066_CL4Contig1-B:f	80PMT	ATATGGAGTATCCTGGGTAAGGTGACGACCCATGAGCTGAAGGAAGGGGGCGAGAGCATTCGAGTGACGA	19.32	0.0481	-0.2556	1.1772	-1.4328	-4.60563
7100:2810_CL1Contig1-B:r	80PMT	AAGGGGAGCAGAACGAGATCCGCATCCTCCAGGACAAGCTCAGCGCCACCATGAAGCTGGTGTCCCACCT	19.28	0.0482	2.6937	3.5596	-0.8659	1.32145
1536:9094_10026123-A:f	80PMT	ACCTTCCAGATCCTCCCCAAAGTGCCTGAGCGGATCCGGAGGCGAATCCAGCCGAGCACCGTGTACGCGT	19.27	0.0482	-3.8427	-2.6942	-1.1485	0.701122
17079:45360_7418483-A:f	80PMT	AGAGGAACGCTGCCAATGACATCGCGCACATCCAGAACGAGGAGATCATGTCCCTGCAGATGAAGCAGCT	19.16	0.0484	-1.5151	-0.3559	-1.1592	0.234902
16226:45360_CL726Contig1-B:r	80PMT	CGGAGTGCGTCGCTAGAAAAGTCTGAGAAAGCTACCACCCCAGAACAGCCACCTGAATTATCAACCACAG	19.17	0.0484	-1.3117	0.2227	-1.5344	-0.16978
1210:4064_58764993-A:r	80PMT	ACCTCATGAAACTCCGGTACAGCGACAGCACTGGCAGGGTCAGCTTCCCCAGCCTGGTTTGCTTACTGAT	7.87	0.0485	-0.6046	1.0287	-1.6333	-1.70146
20231:4883_CL1Contig1-A:f	80PMT	CGTTGCACAACTGAGATCAGCAATGGTGGACCCAGCGATCAACTTGTTATTCCTAAAAATGAAAAGTGAA	19.13	0.0485	-1.4572	-0.4387	-1.0185	0.301057
1520:8323_60724971-A:f	80PMT	CTTTTCCCCAGCCGCCGGCTGCTGTGCCGGCCAATCCTGGGGAGGGCATCAAGGACACAGAGGACAAGAA	19.15	0.0485	0.03846	-2.6544	2.69286	-69.0172
CN654312.1-A:r	80PMT	ACCCCGAAGACGTGATGATGATGAAGCGCACCGCCGATCGCCTGTTCGGCGCCGACTACACCTGGTCGGT	18.99	0.0488	0.3066	-2.6567	2.9633	-8.66504
3932:7890_CL1Contig1-B:f	80PMT	ACGATCCTGTCCACTGGCTCCCCACTGAAAGCCCAGAGCTACGACTACGTCTACAGGTGCATCAAGAGCA	19	0.0488	-3.0374	1.9232	-4.9606	-0.633173
2360:38019_29272745-A:r	80PMT	GCACATCTTCAGAGAAGGTCCAGTTGAAATTGGTCTCCCATGCTCCATAAAAGGTGAAGCAAAGCCGCCG	7.84	0.0488	0.496	-2.4628	2.9588	-4.96532
6142:20478_CL1Contig1-B:f	80PMT	GTCGACACAAAAAATGTTAAACCCCTTACCTGCTCCTGAGAAGTACAGGAAGCGGAGGATGCCTGGTGGG	18.99	0.0488	-0.2493	-2.3619	2.1126	9.47413
19230:26377_CL1Contig1-B:f	80PMT	TCACTGTGAAGAAGGGTGAGGACCTGGTGAACATCTATTGCCCCATCGTGATCTCCGACGCGGGATTGTT	19.01	0.0488	1.5279	0.4658	1.0621	0.304863
CX951368.1-B:r	80PMT	TCACTTGCCTTTTGGGGTGTACAGGCCCCTCTTTGGGGCACCAAGGCTTTGAGAACCACCTTCTCCTGGA	19	0.0488	0.3626	1.5954	-1.2328	4.39989
12335:11146_CL1Contig1-B:f	80PMT	CAAATTCCGGACCCCATCTGAGCTCCACAACGATAACTTCTCCCTGTCCACCATTGCCGAGGGCTCTCAC	18.98	0.0489	-3.2104	-1.8422	-1.3682	0.573823
18621:37505_10756798-A:f	80PMT	GCAGCAGATCACCTGAAAACAAAATCTAATGGTACTTGGGGAGTGATCGAATAGAGAGTATCAGGGCGCC	18.96	0.0489	-2.7794	-1.3254	-1.454	0.476866
17537:15889_7525765-A:f	80PMT	AGATGAAGGTGGAGCAGAGTCCGGGGGTTCTGACTCTCCAAGAGGGGAGAAATTCCTCTCTGATATGCAA	18.94	0.049	-1.0227	-0.1139	-0.9088	0.111372
9724:6232_47684843-A:f	80PMT	TTCTGCTCGGCCCCCAGCCTGAGGCGCCATGTCAGGGTCAACCACGAGGGTATCAAGCGAGTTTACCCTT	18.9	0.049	0.03899	1.5291	-1.49011	39.2177
DN642239.1-B:r	80PMT	CTGCTGTAAGAGTTAGAAACTTTGCCCCTGTGTACATATATATTTTGGCAATAAAGCAGCATGGGCTGGG	7.81	0.0491	3.7156	3.0017	0.7139	0.807864
CV984503.1-B:r	80PMT	GGTTTGTCACCACGGAAGTCTGCTGTCTCCCCCAGGCACCATGCTCACCTAGAGTATTTTTGTGTAGTAC	18.82	0.0492	0.7227	-0.1343	0.857	-0.185831
20199:16477_CL1Contig2-B:f	80PMT	GCCTGCACTTTGGCAAGGCCCCTGCTCTTCCTGGTAGCTCCACTGGTCTTGCAGCTGGATTGGCTCATCA	18.8	0.0493	0.8672	1.2603	-0.3931	1.4533
13366:45360_CL3Contig20-A:f	80PMT	TGCGCACAAAAGATTTGATGGCATCTTGGGCTTGAACTACTGGAACCTATCCTGGTCTAAGGCCATGCCC	18.81	0.0493	-2.2039	0.1148	-2.3187	-0.0520895
18893:41871_CL1Contig1-B:f	80PMT	ATCCTTTAAGCCTTGTGGCTAAATTTTTGTGGCTTTTGTTTAACTTTGAAAGGTTATATATGCACTAACC	18.74	0.0494	2.6651	2.8906	-0.2255	1.08461
1507:1625_CL4Contig1-B:r	80PMT	CGAGTACCCGGACGCGCAGGGCTTCGCAGCCGACATCCGGTTGATGTTCTCCAACTGTTATAAATACAAT	7.78	0.0494	-1.5887	0.6034	-2.1921	-0.379807
20026:2811_CL3Contig1-A:f	80PMT	CATTAAAACCCACCCATTTCCGTGTCTCAGCAGATGAGCAAATCCCTGTTAATGGCCAGCAATGGCAGAG	18.73	0.0495	1.2462	1.3647	-0.1185	1.09509
19103:6332_CL1Contig2-B:r	80PMT	GCCCTCGTGCTGGGGCTGCTTTCTGGCTTCCTGGTCTGGAGACGGTGCCGCAGGAGAGAGAAGTTTACCA	7.76	0.0495	2.2332	1.7125	0.5207	0.766837
2973:12674_CL2Contig1-A:f	80PMT	TAACGAGGTACGCTTCGGTGTGGACTGCACCCACCTGGCAGATGCCTTTGAACCGCAAGACAGAGAATTT	18.66	0.0496	-3.8947	-2.8838	-1.0109	0.740442
18065:28728_CL1Contig1-B:r	80PMT	TTCTTCCAGAATCAGCTGTTTCGGGGCAACCGGGTGACCAAAGTGGACGCGCGCAGGTTCGCGGCCTTCT	18.68	0.0496	-2.2458	-0.7038	-1.542	0.313385
13121:9676_CL2Contig1-B:f	80PMT	CTGCTAGAGAAATCGTCTGGTTAGAGAGAGAAGAGCGGGCCAGGCAACACTACGAGAAGCACCTGGAGGA	18.63	0.0497	1.4459	0.8223	0.6236	0.568712
5879:15474_CL1Contig1-B:f	80PMT	TCGATGCCATGCACCTGAAAACGTTGAACTAGCCCTGCGTGAGTTCTGGGCACTAAGCAGTATCAAGAGC	18.62	0.0497	-1.7448	-0.5	-1.2448	0.286566
18528:26321_10868037-B:f	80PMT	TGCCACAGACCCCGGAGAACACAGAGCTTCTGGCCATCCCTGGCAGCCAGACAAGGCTCCTCGGTGACAA	18.59	0.0498	-1.4865	-3.1415	1.655	2.11335
8033:3846_CL2Contig2-A:f	80PMT	CTCTACTTGGGCTGGAGCGCCTGCCTACTTGCCATCCTGGGCGGCATCTGCCTCTTCTCCAACTGCTGCT	18.54	0.0499	0.5112	0.8273	-0.3161	1.61835
6312:1289_CL1Contig1-A:r	80PMT	GAATGAGATTTCTCAGTGTGGGTCCCAAGTCCTGCACGGCCCCACCATCCACACAGGCTCGCCAGGAAAT	18.53	0.0499	-1.8365	-0.5571	-1.2794	0.303349
13233:15518_CL2Contig1-B:f	80PMT	ACCTTCTTCCCATGTCGCCAAGTGTATATGCAGTGCTGAGAGAAAACCTGAGTCCCACAACAATCGAAAC	18.5	0.05	-0.6873	1.4366	-2.1239	-2.09021
17574:14648_CL1Contig1-A:r	80PMT	CTGTGGAACTTTGTTGAAAGATGGCTGGTAGCTTTGGCTTCCTGGTCTTGGGCTCTCTGCCGCATTTCTC	18.51	0.05	0.6511	1.5814	-0.9303	2.42881
CX950168.1-B:r	80PMT	GCAGAGACCTAAAGTGGATCAGTGTTGGCCAGGGGCCGGGGACTGTAAATGTTTTGAAATCAATGGTGCG	18.53	0.05	2.6783	3.6437	-0.9654	1.36045
16894:45360_CL123Contig2-B:r	80PMT	AGTATGAAAAGGACGGAGCGTTTCACCACACCTGCGGCGGCAGCCTCATTGCCCCTGACTGGGTCGTAAC	18.46	0.0501	-1.8222	0.958	-2.7802	-0.525738
NM_001015594.2	80PMT	GCCATAGTGCTCCTTGGTAGAGTCCAACCTTAAAACTTGTTTGGCAGATGCCTGTTCAGTAGGTGTTTCC	18.49	0.0501	-0.5633	-2.0746	1.5113	3.68294
4452:33299_CL1Contig2-A:f	80PMT	TCACACTTTCCCTGGGATGTTCTGGCCCCATGTCGCAGGGGCAGGTGTCACTCAGGCTTCAATAAAGTTG	18.48	0.0501	-0.6183	-0.2354	-0.3829	0.380721
XM_584631.2	80PMT	CAGGTCCCCTGAGTTGGTCCCAAGATGGTGTGGAGACTCTGAAAAGTGCGGTCAGATACAGTGGAATTAG	18.43	0.0502	-2.3297	-0.9792	-1.3505	0.420312
DN818412.1-A:r	80PMT	TATGCCTATGAGTGGCACGACGATTCCGGCAACTGGTTCCGGTCGTACGGCAACGAGAACTGGGAGTTCG	18.42	0.0502	0.2906	0.8109	-0.5203	2.79043
8591:22592_CL1Contig1-B:f	80PMT	CTGGTCATGGGCAGCCTTCAGTGTGTCAGAGACAAGCAGTTTCAGCACCTCAGTGTTTCAGCAGAACAGT	18.39	0.0503	-0.7996	-3.2273	2.4277	4.03614
18854:5227_CL1Contig1-B:f	80PMT	ATTAAGGAGTTGATTCTGCGCCTCTGTGAGAAGAACTGTGAGAAGAGCATGGTTGAGCAGCTGGACAGGC	18.36	0.0504	-1.1036	1.303	-2.4066	-1.18068
CK729360.1-B:r	80PMT	GTCCAGGTCAGGACTGGGTGACTCTGACTTGAAAGAGGACAAAGGACTAACAGATGAGTGGGATGTTCAG	18.34	0.0504	0.699	-0.02933	0.72833	-0.0419599
20050:5868_49357790-A:f	80PMT	CGTGGGTAGCGATCATATTCCATCCCAAATCCACGGTCTCCTTGGACCAAAAAGGTGTCAATCTGGCCTC	7.65	0.0505	-3.3118	-0.5435	-2.7683	0.16411
10061:1668_CL1Contig1-A:r	80PMT	GGAGAAGAAGCCAATTCCAGGAGCTAAGAAACTTCCAGGACCTGCAGTCAACCTATCGGAGATCCAGAAC	7.66	0.0505	-0.1932	-4.3618	4.1686	22.5766
10248:16731_CL1Contig2-A:r	80PMT	AGCAGTTTCCGGTGGGCCCTTCTCTCAACTGGCCTCATGTTCTTCTACCACTTCAGCATCTTGCAGATCC	18.27	0.0506	2.1671	1.7254	0.4417	0.796179
11122:40132_CL1Contig1-A:r	80PMT	CCTCTTTAGGGGGGAAATAGCACCACCCAGACACCTCTGCACTGTATTCTCAGCAGGAAACTCGCGAAGA	7.63	0.0507	0.4409	-2.6377	3.0786	-5.98254
CX953560.1-A:r	80PMT	AGGATCTGTAACACGTTCGACCTCTCGCCTCGGTACCGTTCACCCTATGGCCTCGTTTCTGCGCTCTCAC	18.2	0.0508	0.829	1.955	-1.126	2.35826
11789:23570_CL1Contig1-B:f	80PMT	CAACTCCTTGGGGACAGCTTACAGAATCACCTTCAGAGTAGACTGACAGAAGGAACAGTAGACTGGCAGG	18.19	0.0508	-0.00247	-1.3596	1.35713	550.445
CN998329.1-B:r	80PMT	GAGGCGTAGGATTCTGGCCAAGGAGTTGAACTGTACCCAATTTCACCTCTGAGCCCCCGCTATGAACAAA	18.21	0.0508	-0.156	-2.8876	2.7316	18.5103
20300:1992_7056157-A:f	80PMT	GATATGATGGATGATATCTGCCAGGAACAATTTTTAGAGCTTTCCTACTTGAATGGAGTACCAGAGCCCT	18.19	0.0508	-0.1033	1.1366	-1.2399	-11.0029
CK730145.1-B:r	80PMT	GGAGGTGTTGGGGAAAAGATTAGGACAGGGTACTCTTACCTTTCACAGGGTACGAAAGAATGGGATCCAT	18.2	0.0508	-0.2787	-2.549	2.2703	9.14604
CX953115.1-B:r	80PMT	TAGAGGATCAGATTTATAGGGTGGTGAAACAAAACCTGGCTGCTAGCCTGCTCGGCCTCCCCTGCACTCA	7.63	0.0508	-0.3587	-3.965	3.6063	11.0538
6778:26148_CL1Contig2-B:r	80PMT	CCTGGCCACCTTCCTCTGCCTGGCGAGTGTGTGGCTGTCCTACAAGATCTCGTGCGTGACCCAGTCCACA	18.15	0.0509	-0.00666	1.45	-1.45666	-217.718
13365:45360_61766030-A:f	80PMT	TTTGGAAAAAATGGGCTGAATGACAGGGACAAGACAAACAGGTAAGCGTGGTGGAAGGGCCTGGCAGAGA	7.61	0.0509	0.2457	-2.2428	2.4885	-9.12821
7286:3372_CL1Contig2-A:f	80PMT	CCGTGAACGGCCACATCAGCAGCTTTTCTTCCCTGGAGAACAATGTGAAGCCGAGGAAGCAGCGGAAGGA	18.13	0.051	-2.743	-0.433	-2.31	0.157856
7466:45360_62805749-A:r	80PMT	CGAGCAGAGTTGGACACGACTGAAGCGACTTAGCAGCAACAGCAGCATGAAAGGGGAAATTAACAATAAC	18.14	0.051	-1.0626	0.4221	-1.4847	-0.397233
NM_001001133.1	80PMT	CTCCATGAAGTACTGACAGGACGGACCTTGCCCGAACCACTGGAATTAGACAAGCCAATCAGCACTAACC	18.11	0.051	-2.8296	-0.8155	-2.0141	0.288203
CN998944.1-B:r	80PMT	CAAGGAGGTCAGCAGTGCACAAAAACCCGTAGTCCTCATCCCAAGCGATAGAGGGGAGATTGGTTGTATC	7.6	0.0511	1.2444	-2.0674	3.3118	-1.66136
12996:19251_CL1Contig1-B:f	80PMT	CATCAGACAGTGATGAGGGATCAGAAGAAGATAGGGCTCAAAGGTTACTCAAAGCGAAGAAACTCACCAG	7.59	0.0511	-0.1777	-2.0093	1.8316	11.3073
13837:6174_CL1Contig1-B:f	80PMT	CTAACTTGCCCTTGTCCAACCGACCTGGGTCCAATGCTCACCTCGCCGCCCATGGCTGATTTTGAATTTT	18.09	0.0511	3.6369	3.1862	0.4507	0.876076
15894:45360_CL568Contig1-B:r	80PMT	ATAGTGGAACAAATCCTGGAGTGAGGCCAAGTAGTCGTGATGGCCCTTGTGAGCGCTGTGGTATCGTCCA	18.05	0.0512	-1.9784	0.9872	-2.9656	-0.498989
11548:10061_CL1Contig2-B:r	80PMT	GCAGGTATCGATTGTACATGAAGGAGACTGACACATCTCTAACCCTCCCCCTCTACCACCATGACTTTCG	7.58	0.0512	-3.5492	-0.7623	-2.7869	0.214781
17624:7281_45457952-A:f	80PMT	TGTCTTCTTTGTCCAGACAACAGGATTCCATACTCCACCAAGTCTCCTTCTGGAGGTGCATCCGGATCCG	18.04	0.0512	-1.3088	1.1885	-2.4973	-0.908084
DN637671.1-B:r	80PMT	CCCAACATATCAAATGAGCCAGTCGGGGAATGAAGCCCGTATAGAGGAAAATGGAGCCAAATGATGGGGG	18.01	0.0513	-0.3143	-0.9943	0.68	3.16354
13521:3771_58762288-A:r	80PMT	GGCGAAGGGTAAACAGCAATGGAAAAGAAAGTCCAGGTGGTTCTGAGTTTTTCCAAGACACAATCTCACA	18.02	0.0513	0.2828	-2.4059	2.6887	-8.50743
16918:4707_51819257-A:f	80PMT	GGGGATGAAGCAAGGCCCCAGCAATCTTTGGTTACCCAAAGTATGTAAATGTTTGCCAAAAACGACTGAC	17.99	0.0513	-1.2476	-0.4423	-0.8053	0.354521
13611:8941_CL2Contig1-B:f	80PMT	CCCCATTCCTGACAATGGATCTTTTGGAGTCTTGTTTTCCCTATGTCTTGCTGAGAAATGCATACCATGC	7.56	0.0514	1.1531	1.8056	-0.6525	1.56587
CO728859.1-B:r	80PMT	CCGCTGAAGTATATCAGTTCAGAGGGAACCAGTGGGATTTTAAACGTAAGTTATGTAGTCATGGTCTGAA	17.92	0.0515	-0.3802	0.3871	-0.7673	-1.01815
20057:1769_CL1Contig1-A:r	80PMT	GTGCAACTGTGGCTCATCACTTGGGGTTAGCAGAAGAGCTAGCAGAATCCACTGTGGTCTCTCTGTGTGG	17.94	0.0515	-0.2321	-1.9898	1.7577	8.57303
7744:7692_CL1Contig1-B:r	80PMT	GAAGGCTGAGAACCCCCAGATTGGTCCTCTGGGTAGTGACATGGACCCTGAGTGATTTCCCAGGAAGAAT	17.86	0.0517	-2.1723	-0.7324	-1.4399	0.337154
16668:19360_CL1Contig1-B:r	80PMT	GAGGGAAGAAGTCCTTCTAGCAATGAGAAGCATGTAATGAGTCGTCTGGCTAGCACATCATCATTAGCAG	7.51	0.0519	-1.5208	-4.3151	2.7943	2.83739
15143:42026_CL1Contig1-B:f	80PMT	GGTTGACAATGGGCTGGCCTTACACCTCGGACCACCTCCTGACGACTTGCCTTCTTACTCTGCAAATTAC	7.51	0.0519	-1.9232	-0.9384	-0.9848	0.487937
20194:15202_CL1Contig1-B:r	80PMT	TAACTCGGCCACCATGGTGCGTGTGGTGCCCTACGCCGCCATCCAGTTCAGCGCACACGAGGAATACAAA	17.78	0.0519	-0.5234	-1.4813	0.9579	2.83015
10179:30973_29202420-B:f	80PMT	ATTGCCAATAAGAACATTGCCAACCCCACAGCTACACTGCTGGCAAGTTGCATGATGCTCGACCACCTCA	17.74	0.052	-0.7582	-0.06519	-0.69301	0.08598
6473:19902_CL1Contig1-A:f	80PMT	GTGTGCAGAGAAGGTGCCCCCAGAACATCAAGAGCGTGAGGCAGGAGTTTGACCCCGAACAGTTTAACTT	7.5	0.052	-0.3347	1.4677	-1.8024	-4.38512
14668:1769_CL1Contig3-B:r	80PMT	AAACAGCGTACTAAGAAAAATAAAGAAGAGGCTGCAGAATATGCTAAACTTTTGGCCAAGAGAATGAAGG	17.72	0.0521	1.1746	-0.9261	2.1007	-0.788439
19308:14803_21679341-A:r	80PMT	GCTTTGGTGGCCACTGAGGTGTGGATGTGTTTTATGTTGGCGAGATATAGGCAAGCGTGGCATCATGGCT	17.69	0.0521	1.9729	0.7328	1.2401	0.371433
16198:14318_CL1Contig1-B:r	80PMT	TTCCGCAACCGGCTCTGCGGGCTCTGTGGCAACTTCAATGGCAACTGGAATGATGACCTTGATCTGCCCA	17.69	0.0521	-2.2696	0.4729	-2.7425	-0.208363
CV981448.1-B:r	80PMT	CTGGTTCTCGAATCTCTGCTCTTAACCTGTAGGAATCCTCTCTGGGTTCAGGCTCACACTGCTCGATGCA	17.66	0.0522	0.7946	-0.4623	1.2569	-0.581802
18145:10043_CL3Contig1-A:f	80PMT	TCAGGGTTGGCAAATACAGCAGCAGAGGGGATGCACCCAGTGGAAAACATCTATATCATTGAGGAAAACA	7.48	0.0522	0.1673	-1.8937	2.061	-11.3192
838:4450_CL1Contig1-A:f	80PMT	CTCTCCATCTGCCTTGTCGCACTGCTGGTGGCCCTGGCCTTCGTGTGCTGGAGAAAGATCAAACAGAGCT	17.64	0.0523	-0.01361	2.8544	-2.86801	-209.728
7659:9731_CL5Contig1-B:f	80PMT	GCTTCAAATGCTCTGAGACAGCCGTACATTTGGTTGACCATCATCCTGACTGTTGCTGTGTGCCTGCTGC	17.62	0.0523	-0.892	-2.4426	1.5506	2.73834
536:5131_6945021-A:r	80PMT	AGAACAGTTTTCTTCTGGGACGGTGCTGGCCGACCTCTTAACCACTGCCAACCCAAACAGCAACGCGAAT	17.62	0.0524	0.2653	0.5625	-0.2972	2.12024
DN637189.1-A:r	80PMT	CCCGAAGCAGCAGCCGGGAGGGGGCCTTTGAATTCCTTGAAGAAAGCCCCCAACCTTCAACATGTGAAAG	17.6	0.0524	-1.372	0.8468	-2.2188	-0.617201
CO728788.1-B:r	80PMT	GGAGGCACCATAGGCTTAAAATGTGTGCTAAGTGGCTGTCTGACCTCACTGTCAAGTGTCAAGGATCTGT	17.59	0.0524	2.116	2.2349	-0.1189	1.05619
17810:9970_45456522-A:f	80PMT	ATTGGGACAGAGGGCTCAGAGGCGCTGGCTCGAAGGTCATGGCGGTGCACATGAAGGCAGCCGGCGCCAT	17.58	0.0525	-0.7293	-1.1475	0.4182	1.57343
CX949005.1-B:r	80PMT	CACACTCTTATTAAGGCCCTGGAGATGAAGAACAAAGTCAAATTTAGAAGGTAAGTTCCTTACAGGTGTG	7.45	0.0525	-0.8288	0.5642	-1.393	-0.680743
CX952311.1-B:r	80PMT	GAGAGCCGAATTGGGGCCGTTTTCCTCCGTCCCGAGACTAGCTGGAGCACACAGAGATATGACAATTTCT	17.57	0.0525	-3.2451	-0.0757	-3.1694	0.0233275
1947:9392_CL1Contig1-A:f	80PMT	TGGAGAGAAAAATGTCTGGAGTGAAGACCTCAATGGCTGAAGGCGAGAGGAAGACAGCCCTGGAGATGGT	17.57	0.0525	1.7393	1.0961	0.6432	0.630196
719:36456_CL1Contig1-A:f	80PMT	CTTCATGGCAGCATCAGGTATTGTGATGACCAGGGTGAGTTTCTGCCATGTGCTGCTCATATTTTGGCAG	7.44	0.0526	-3.0061	-0.02117	-2.98493	0.00704235
CN998485.1-B:r	80PMT	CCTGAGCAATTCTGAACTCAAAGCCTTTTGTTGTTTTAAGGGTAGCCACAGCATTCTTTAAATTGGTGGT	17.48	0.0527	1.5382	1.2968	0.2414	0.843063
14503:467_CL1Contig1-A:f	80PMT	ATCGATGTGGGGAGAGATACCGCCAGCTCCGTTTCTTTGGAGACCACACCTCAAACCTCAGTATATTTGG	17.45	0.0528	0.1768	-2.684	2.8608	-15.181
12471:12938_CL1Contig1-A:f	80PMT	CAGACTCAGATTCCAGCTCTTCCAGTAGTAGCAGCACCAGCACAGACAGTAGTTCTGATGATGAACCACC	7.41	0.0529	-3.0938	-0.1026	-2.9912	0.0331631
11013:8830_CL1Contig1-B:r	80PMT	GGTGGCCTTCCAGGATGTGGCCCAGAACCCGGCAAATATGTCAAAATATCAGAGCAACCCAAAGGTTATG	17.41	0.0529	0.9235	-1.8205	2.744	-1.9713
DN638959.1-B:r	80PMT	TCTGGCTGCTGCAGTGCACGCCAAAGTCCGAGGGGGCCGGGTACGCGCCCCGGTAGAAGCCGGGGGAGGA	7.37	0.0532	-1.9635	0.6112	-2.5747	-0.311281
6168:8182_CL1Contig1-B:r	80PMT	GACAGCCGTGAGAGTTTGAAACCAGCCGCAAAACCACTCCCCAGCAAAACCGTACGAAAGGAGTCAAAAG	7.36	0.0533	-1.6726	1.3002	-2.9728	-0.777353
DN642596.1-B:r	80PMT	GTTGTTCATTACAAACATCAACTTTAAATCATAAACTGTGAGGTTATGGAGCTTTTCCAAAGTCAAACAG	17.26	0.0533	-0.5998	-2.1658	1.566	3.61087
7055:10828_CL3Contig3-B:r	80PMT	ATGGGTGATTTTGATGCAAACAATATCTTCAAGGCATTCTTTGGCGGTCCTGGGGGCTTCAGCTTTGAAG	7.36	0.0534	1.4708	-0.2631	1.7339	-0.178882
11052:10135_18531745-A:f	80PMT	CTTACCAGTTAAGATCATGTCCTACGTGATGCTGCCCTGTACGCTGCCCGTGGAGTCTGCCATCGCTGTG	7.36	0.0534	-4.017	-2.6415	-1.3755	0.65758
17144:1561_28157429-B:r	80PMT	CACCCCACGGACCTCTGACGAGACCCTCTGAGCAGCTGGACTATCTGTGCACAGTCCAGGGATTCCAGGT	7.35	0.0535	-1.3054	-0.00778	-1.29762	0.00595986
811:25500_17037971-A:f	80PMT	TCAAGTACAAGCTGATGAGAATCACGGTCCACGCCGCCTTGCAGAGGCAGTTCCACAGCCCATTCATCTT	17.16	0.0536	-1.9393	0.6868	-2.6261	-0.354148
CK983147.1-B:r	80PMT	GCCAGAAAGAGGGGATATTAGTCTTGTAGTTTTAAGCCTACTGGGGTTTACTCACTAGATATTGTATAAC	7.33	0.0537	2.0862	2.3255	-0.2393	1.11471
CV978995.1-B:r	80PMT	GGGTGCAGCTCAATAGACATTTGACCTACTCTGCGGAAGCTAATCACCCGCCTTTATAGCAGCATTTCAC	17.09	0.0538	0.3605	-1.6254	1.9859	-4.50874
10597:19602_15375608-A:f	80PMT	GCAGCTTCAGCAACCACTCCAGCTTGCACAAGAGCTATAGATGCCTTTTTGAAAGCAGCTGAAAAAACCC	17.06	0.0539	-1.7329	-0.04775	-1.68515	0.027555
1503:2148_CL2Contig2-B:r	80PMT	ACAAGGCTCCGGCTGTAATCCGCAAGGCCATGGACAAACACAACCTGGATGAGGACGAGCCCGAAGACTA	7.29	0.054	-0.3296	-1.5272	1.1976	4.6335
NM_001001163.1	80PMT	ATAAGACAAAAGAGATGGCACGGACCGAGGAGCACCAGGAGACGCAACTCATCGGAGATGGTGAATTGTC	16.88	0.0544	-0.6368	1.4649	-2.1017	-2.30041
15279:3884_CL2Contig1-A:r	80PMT	CCCAGACTGCATTCGCCCACTCCACGTTTTACAGCAAGAGTTGTCTGGATGACCAACAGTCAGGCTTTCA	16.88	0.0544	-2.3569	0.05125	-2.40815	-0.0217447
NM_174280.2	80PMT	CCATTTATCCAGAGGAGTCACCGGAAGGAAAAGTTTCACTAAACTGTAGGGCACGAGCCAGCCCTTTCCC	16.84	0.0546	-0.4234	0.4962	-0.9196	-1.17194
9183:25949_29209803-A:f	80PMT	ATCTGTGGCAGTTCAAGAAGCCACCCAAATAAGAGCAGAACGAACACATCTGGAGGAACAGACCAGAGCG	7.23	0.0547	-2.2315	0.532	-2.7635	-0.238405
8304:45360_CL674Contig1-B:f	80PMT	GATAACATTGGGCAGCTGGAGAATGATCTGAGGAACACCAAGAGTGAGATGGCGCGCCACCTTCGGGAAT	16.78	0.0547	-1.013	0.1311	-1.1441	-0.129418
6299:2512_CL1Contig1-B:r	80PMT	GGGAAGTCCTTCTACTCCACGGAGGCGGTACAGGCACACATGAATGACCGGAGTCACTGTAAGCTCTTCA	16.8	0.0547	0.0316	0.5293	-0.4977	16.75
DN642191.1-A:r	80PMT	TTGGCGTGAAAGAATTCGTAGAGCTCGTCCAGTTGCTTGAGGTCGGCGATGGCGCTGGCGTCGAACACCG	7.23	0.0547	-1.9081	0.7593	-2.6674	-0.397935
5515:20701_CL1Contig1-A:f	80PMT	TGTGATATAAGAATGTTTTCCTTACAAAACTGGATAATACCTAGGGAACAAAGGAAAGAGAGATGAACCC	16.75	0.0548	-0.0237	-1.5683	1.5446	66.173
XM_583769.2	80PMT	ACAGCCCTTTTGAGTCTCGCTGTCAAAGGGAAGAGATTGTAACAGCTGGAGCGGAGGATGCTGTTGTCAC	16.74	0.0549	0.5116	-1.7271	2.2387	-3.37588
15534:13557_CL1Contig3-B:f	80PMT	CCCAGCTCTACACCAAAGAGTGCCTGGAGAGGGCTCTGGCGAAGAACGAGCAAGTTAAAGGCAAGATTGA	16.73	0.0549	-2.8077	0.03812	-2.84582	-0.0135769
NM_001024491.1	80PMT	CCTCCCAGCAAAGAAGCATCAGCTCCTGGGTGTCGTCCATCACCGTCCCTCAGCCGTTCCGCATGACGCT	16.73	0.0549	-0.1267	-1.0855	0.9588	8.56748
1388:15140_CL1Contig1-A:r	80PMT	GGATTATAACCATTTGGATATTTGGTTCACTAACGATTTTCTTACTGGCTAGAGTTCTTGGTGGAGAAGT	16.73	0.0549	1.8031	2.4665	-0.6634	1.36792
CX948349.1-B:r	80PMT	GTCCAGGAAAAGTAAGAACCGTTGCATTCATGGCCCACAATAAAGTATGCACGTTACTTCACCATCTGTC	16.74	0.0549	-1.6484	-0.02426	-1.62414	0.0147173
CN998880.1-A:r	80PMT	ATCGGCCGCTTTTCGCCGATCCTTAATATTTTTGAGCGTAGTCACCGATGAGCGAACAACCAGCGGCCAG	16.7	0.055	0.2185	-1.6094	1.8279	-7.36568
CN654831.1-B:r	80PMT	CTGACATTAAAACTGTCATTCATATTTGCATGCCACACGATTCTCACATTGGTAATAAAAAATGTTCCGC	7.2	0.055	1.0112	1.6622	-0.651	1.64379
5861:947_CL1Contig1-B:r	80PMT	GCTCTATCCCGGTTGGCTCCTTTTCTGTTCTGTTATGCTGCAGTGGGGAGGTCTGGAACCATTTTCTGCT	16.7	0.055	-0.00456	-2.5975	2.59294	569.627
19:17874_CL1Contig3-B:r	80PMT	TTCAGCAAGGGCCAGGTCATCAATGTCCTCAACAGGGAGGACCCCGACTGGTGGAAGGGTGAAGTCCACG	7.21	0.055	0.03721	-1.2635	1.30071	-33.9559
14244:45360_49430297-A:r	80PMT	AGGAGGCAGTGGTTTCCTCGCATCCAGCCTCCCTGACTGTCTCTGTTGTGTGTCTGTCTCTGCTTCCCCA	16.68	0.0551	1.3266	1.727	-0.4004	1.30182
CX948992.1-A:r	80PMT	GTTGTTCTGCTCGGCAATCGCCCGAATCACTTCCAGCACCCCGGAAATATCGCCGCTGTGGCTTCAAAGT	7.19	0.0551	-1.5909	0.6611	-2.252	-0.415551
13283:45360_CL231Contig2-B:r	80PMT	ACTGCCGGTGCGCCAGCGCCCTGGAGAAGTTCTTCTACTTCAAGCTCAAGGAGGGCGGGCTCATTGACAA	7.19	0.0552	0.2784	-2.8879	3.1663	-10.3732
3478:29230_CL1Contig1-B:f	80PMT	GTTTGGCACCAAGGACTTCTGCAACGCCCAGTGTGACTTCCTCCACAAGGCCCACTTCCACTGCGTGGTG	7.19	0.0552	0.2864	-2.824	3.1104	-9.86034
14673:4065_CL2Contig1-B:f	80PMT	TCAGAACGTGAAATGCAAGATAGTAGTGGTGGGAGACAGTCAGTGTGGGAAAACCGCGCTACTCCACGTC	16.63	0.0552	-0.07549	-1.5743	1.49881	20.8544
10926:2407_CL1Contig2-B:f	80PMT	TTTGGCCACGGGACCTTCCTGCTATGCCTGGAGGCCATTTACCGCAAGCTGACAGGCCGGGAGCTGTGCT	16.62	0.0552	0.5487	-1.5151	2.0638	-2.76125
2804:23422_CL1Contig1-B:r	80PMT	AATCAACAGCTAGAAAAAAAGAAAGAAGTGGAAGACCGTGAAAAGAGAAAGATAATTGCTGAAGAGAAGC	16.56	0.0554	1.6246	0.08038	1.54422	0.0494768
16564:3839_17891064-B:f	80PMT	ATGTTCCTTCAGTTGCTGGAGATAGAGGATGGCCAGCAGGATGCACCTGCACAGCCCCGTGACTCTGAGC	7.17	0.0554	-1.9578	-0.01114	-1.94666	0.00569006
CV981185.1-B:r	80PMT	CAGGGGAAGATGCATTTGATTCCCAAAGTGCTCCAGTTTAGATACGTAAATGCTGTCATGGACTTAAGCC	16.55	0.0554	1.0213	0.2764	0.7449	0.270635
11138:21620_CL4Contig1-B:r	80PMT	GATGGTCTGAACAATCACCCTGCCCATGCACGTGTACCTGTCTCTTAACACTAACGCTTGCACTTCTGGG	16.56	0.0554	0.2231	-1.9187	2.1418	-8.60018
9869:653_CL2Contig1-B:r	80PMT	CCAAGGCTATCGCCGTGCTACCCGGACTGACCTGGTCTACTTTGACAACTCCCCAGACTACTGTGTCTTG	7.16	0.0555	-0.513	-4.3946	3.8816	8.56647
19773:43412_CL1Contig1-B:f	80PMT	CCAGAAGAGAATCCAGGCTCACACTGCTGGGAAACTACTCTTTGTGGCTGGAAGGGTCCAAGGCAGGAGA	16.53	0.0555	-1.9036	0.2315	-2.1351	-0.121612
19041:18378_45461506-A:r	80PMT	TATCCCCGCCCCAGCACCATGAAGTCTCCATGTGGTGTGGCTCCCCCATGGCTCTCAGAGATGGCGTCCA	16.54	0.0555	1.7811	2.8278	-1.0467	1.58767
14195:10767_CL4Contig1-B:r	80PMT	TGGGAATAGTGGAGTAGAAGAAATAAAAAGTCATCCTTTTTTTGAAGGCGTCGACTGGGGGCACATCAGG	16.52	0.0555	-0.6839	-2.2291	1.5452	3.25939
1882:11580_10760341-A:r	80PMT	GCACATCACAATGCGAGTGGTGTCATGGTCCAATGTTCGGTGAAGGCTTTCGCATCATCCGATCCTACGA	16.48	0.0556	-1.5791	-3.2243	1.6452	2.04186
DN642457.1-A:r	80PMT	GGGCCGCGCCGACGATGCCGGGCTCACGGTGATGCAGCGGGCTCATGGCGTTGTACAAATGGGTAAAGCT	16.5	0.0556	-0.4664	-2.2258	1.7594	4.7723
CV983735.1-B:r	80PMT	GTTATTGTCATAAAATGCATACTGTTGGATACAAACCACTGTGACTTTTTTTGTTTTAAAGGGGATTGCT	7.15	0.0556	0.8299	-1.3736	2.2035	-1.65514
16374:15216_CL1Contig2-A:r	80PMT	AAGAAGAGAGACAAGATTGAAAGGAAGATCCTTGACAGTCAAGAGAGAGCGTTCTGGGATGTACACAGAC	7.14	0.0557	-2.8077	-0.4051	-2.4026	0.144282
20007:1987_CL1Contig1-B:r	80PMT	ACAGTGAAATTTCTGAGGAGTTGCCACCTGGAGGTGGGAATGAAGAACAACGTCAAATGGGAGCTAAACC	16.47	0.0557	1.0258	-1.3552	2.381	-1.32112
17889:9091_29214123-B:f	80PMT	ATGTGACCAGATCAACTCTCCCCACAATGTTCTTGTGGAGTACCAGAAACGGCCTCAGCTCCTAATCTCC	16.45	0.0557	-2.9217	-1.1686	-1.7531	0.399973
8662:22794_CL2Contig1-B:f	80PMT	CGGGAACCTACACCTGCATTGCTACCAACAAAACTGGGCAGAATTCCTTTAGCTTGGAGCTCACTGTAGT	16.48	0.0557	1.6514	1.7999	-0.1485	1.08992
8580:24873_60725979-A:f	80PMT	GCAGGAAGCCTGCAGAGAGCTGGCAGAATGGTATTTTCAGGATGGCCGAGCAGTTCTAGCCGCCTGTTGC	16.43	0.0558	-2.7229	-0.5924	-2.1305	0.217562
4022:1417_CL2Contig1-B:r	80PMT	GCGAGGACCAGGTACAGTAGCTAAAACCCAACTCAGATCCACCATAGGATTCTTTGACTACATACCTCTG	7.13	0.0558	0.2654	-3.1469	3.4123	-11.8572
12115:25073_CL5Contig1-B:r	80PMT	TAAAGGCTCTCTTCCTGGTTCATAGCCTGTGCCTTCTCACTGCATCCTCACAAGGTGGAAGGGGGCAAGG	16.44	0.0558	1.2992	0.4652	0.834	0.358067
15978:24998_CL1Contig1-A:r	80PMT	ATTAATGAGACTATAGACAGACCCGTCCACATTGATATGTCCTGCTCAGGCGCAGCTTCTCTAGCTGGCC	7.12	0.0559	-1.7445	-0.5243	-1.2202	0.300545
14543:22677_CL1Contig1-A:r	80PMT	CAGATGAGTCTCCGCTCACCCCGCTGGAGGTCACCAAGCTTCCTGTGTTGGAAAACGTGTCTTATATGAA	7.12	0.0559	0.7052	-2.006	2.7112	-2.84458
1084:20127_CL2Contig1-B:r	80PMT	GGTAGTGACTTATTGAACATGGGCACCAACTAATTTTTTTTTTTTTAGTTCTACCAGAAAACCTCATCAG	7.12	0.0559	1.5268	2.3048	-0.778	1.50956
15947:10135_CL3Contig1-A:f	80PMT	CTAGAATGAAGCACATCAACTTGTCCTTTGCAGCGTGTGGGTTTCTGGGCATTTACCACTTGGGGGCAGC	16.38	0.056	-2.3286	-0.5947	-1.7339	0.25539
8974:45360_CL1343Contig1-A:r	80PMT	GCCTGTCCAGCCGGGCCAACTCCAACCTCACGCTCACTGACACGGAGCACGAGAACACGGAGACCGATCA	16.38	0.056	0.3288	-0.4105	0.7393	-1.24848
CK780063.1-B:r	80PMT	GGATGCCTAAGAGGGCTGAGTCTTAACTTTTGGTGAAGCCATTTCCCAGAAGCTGCACAGCCAATTCCTC	16.36	0.056	0.3538	-1.1091	1.4629	-3.13482
8511:7690_CL1Contig2-B:f	80PMT	TTTGCTCCTCTACCAAGTGGGTGGACAGCTGCACCAAAGAGTAAGCAACTCCCACAGCAGACGGCTTCTA	16.36	0.056	-0.1279	0.3611	-0.489	-2.8233
7171:35384_28154902-A:r	80PMT	AGGGGAGCATCTTTCTCCAGATCACTGGCTTGACCTTTTTCGTCTTCTTGGCCTTCCGAGGGGAACTAGT	7.11	0.0561	-2.5664	0.4319	-2.9983	-0.16829
14385:956_CL1Contig1-B:r	80PMT	ATATGTGGAAGAGGAGCAGCCTGAGGAGTTTTTTATCCCCTACGTCTGGTCCCTGGTGTACAACTCGGCA	16.33	0.0561	1.4106	2.1735	-0.7629	1.54083
CO000324.1-B:r	80PMT	CAGAGCATCAGTCTCATTATGCCCTGCTTCGTTCAGATCCCTGACAGCTCACCTCTCTCCTTGAGCCTCA	16.27	0.0563	2.4348	2.2243	0.2105	0.913545
CV980617.1-B:r	80PMT	GTGCGAGTCACTCAAGACTTTTTACTACCATGCTTCTTTGGTGATAGATGGGGAAGGTGCACCAGTAGGG	16.26	0.0563	-1.3045	0.812	-2.1165	-0.622461
1877:2761_CL4Contig1-B:r	80PMT	CAGGCTTCCTATGGCACCATCAAGATAGGCACCTACCAGAGCTTAAAGCGGTTATTTGTCGAGCGTCCAG	7.07	0.0564	-1.1483	-3.5515	2.4032	3.09283
CX949519.1-B:r	80PMT	GGCTAATAGGCCGTGTCCAATTTTTTGGGTCTGATGTTTCAGAGGGCCTCTTTTTTCAGGGTTGAAGATG	16.26	0.0564	0.1537	1.202	-1.0483	7.82043
18502:8763_CL4Contig1-B:f	80PMT	AAGCTGAGCTCCTTAGGAAAATTCGCATCCACATGAGAGCCCTAGACATGCTCCAGAAGGCCTCCTCCCC	16.2	0.0565	-0.8909	-1.9732	1.0823	2.21484
1487:3238_51821843-A:f	80PMT	AGTGTAACTGCAACCAGATCGGCTCCGTGCACGACCGGTGCAACGAGACCGGCTTCTGCGAGTGCCGCGA	7.07	0.0565	-4.092	-1.7076	-2.3844	0.417302
2024:30417_CL3Contig2-B:r	80PMT	AAGGCGAGGTGAACGGGCAGGAGCTGTGCATCGCGTCCCACTCCATCGCCAGGATCTCCTTTGCCAAGGA	7.06	0.0566	-0.2231	-1.2817	1.0586	5.74496
19855:44862_CL3Contig3-B:r	80PMT	AATATCCTGATTCCGGGCCTCACGCAGAAGCCCATCACTAGCTTTGCTGATTTTGAGCGGCACTTCCTGC	16.19	0.0566	-2.502	-2.999	0.497	1.19864
5145:12532_CL1Contig2-B:f	80PMT	AGCCGATTCACCCAAGAAAGGGCCCAAGAAGGTGGCATCTGGTGTATTGTCGCCTCCTCCAACTGCTCCT	7.06	0.0566	-0.2789	-3.6397	3.3608	13.0502
12559:32199_CL21Contig1-A:f	80PMT	CCAGATCGACGGGAAAAAGAGCAAGCAGCAGAAAAGGAAAGAGAAGCTCAAGGGCAAGTGCGTGGTCATG	7.06	0.0566	-3.1012	0.3861	-3.4873	-0.1245
27:1727_CL1Contig2-B:r	80PMT	TTTACTCGATGTGCTTTTACCTGCTGATGCAGGCCATGGTGGAAGGCTTTGGTGGGAAGGAGGCGGTGTT	16.18	0.0566	-1.7026	-0.2298	-1.4728	0.13497
DN641225.1-A:r	80PMT	ACGATGTCGTCGGCCTGGACTTCGTTCCACATCAGGCCGCGAGGGTTCAGCAGGAAATGATCGGTATCGC	16.14	0.0567	-1.4377	0.1731	-1.6108	-0.120401
4634:4637_CL1Contig1-B:f	80PMT	AGACCTGCAGTTAAAACTTGAAAGGATGAAAAAAGAAAACGTGAAGCCAAAAGAGGTTGAGAAAGCATCC	16.15	0.0567	1.0187	-0.2312	1.2499	-0.226956
18090:18985_CL1Contig1-A:f	80PMT	ATTTGAATGGCTCTATATATTATAGTTACACTTCGTGTGTGAATATGTTACCCATATTTCACATCACTGC	16.16	0.0567	0.9345	0.1974	0.7371	0.211236
3323:18308_CL1Contig2-A:r	80PMT	GGTACCTTCGAGCCACCTGAGTGCATCTGGCATTTTGCACGAGGGTGAAAGGAGGAGAAACGCTTTTTTA	16.1	0.0569	0.9546	-2.0014	2.956	-2.09658
10186:12913_9923868-A:f	80PMT	TGACAATGAGGAGAAGGCCTTTGGTAGCAGCCAGCCATCACTCAACGGAGACATCAAGCCCCTGGGCAGC	7.03	0.0569	-0.6766	-2.7286	2.052	4.03281
12950:13706_47688786-A:r	80PMT	CCTCCTTTTGGAAGCTGTGTGCCTAGAGGAAATCGTAGGTGCTGCCATGGTAGGCAGCCCTTTCTGCATT	16.05	0.057	-0.7965	-2.6873	1.8908	3.37389
1581:15505_CL2Contig1-B:r	80PMT	GACGAGTTTCTGGATGATTCAACCGTGTGGGGTGTCCAGCTGCAACAAAAGCCTGGCGCCCAGCCCCAAG	16.07	0.057	0.5773	-1.8347	2.412	-3.17807
12850:2769_9736691-A:f	80PMT	CTGATTTGCTTTCTGTGGCCAGCAATAAACTCGGCATAAAAGCCACCAGTGTGTATAATGGGAAAGGTGG	16.04	0.0571	-0.7146	-4.302	3.5874	6.02015
CO000354.1-B:r	80PMT	AATAGGGTACACTCTCAACAAGCCCCCGTTCAGCCACCCGCTGCTCAGGGAAACGGAGACTGAAACTAGA	16	0.0572	-1.404	-1.9104	0.5064	1.36068
1843:13507_CL1Contig1-B:r	80PMT	AGTTTTGAAAAACAAGTGGTCAGTTCTCTACCTCTTGCTCAGCCTCAGTGAAGATCCGCGCAGGCAGCCC	15.93	0.0574	-0.8097	-2.1708	1.3611	2.68099
6268:25335_CL2Contig1-A:f	80PMT	GACCTTGAAGCGAAGTTTGACCCCTGTCTGGTTGAGCACTGTCTCAGTGCGGTGGAATGGGCTTACAGAA	15.93	0.0574	-0.9103	-0.2032	-0.7071	0.223223
CX955186.1-B:r	80PMT	GCAGACACCTCCTGTGCCTCGGCTTATGCGGAAATCAACTCAGAGACACAAGACCCACTGAAAGCTCAAT	6.98	0.0574	-3.2424	0.1582	-3.4006	-0.048791
807:2319_58763693-B:r	80PMT	GCATATTCTTAAATGGACAGTGGGCTTTACCATAAGTTACTTGAAATCCTGTATCTGTTTGTCCTCTATG	15.93	0.0574	2.6735	1.9189	0.7546	0.717748
750:14217_CL2Contig1-B:r	80PMT	GGCTTTCACAAAGGTATGGGTTGGATTCACTTTTCTTCAGAAGAAGAACTTCACAATGCACTACAACAGG	6.99	0.0574	1.3128	-0.1328	1.4456	-0.101158
19634:26118_CL1Contig1-B:r	80PMT	TACCCGTGCACCCGCCTCTACTCCATACACAAGCCCTGCAAGCAGTGTCTCAACGAGGTCTGCTTCTACA	15.94	0.0574	-2.56	0.4758	-3.0358	-0.185859
16642:21678_CL1Contig1-B:r	80PMT	CACTTGGTTCTGGGATACATCACAATGGCGTATGTGTGGGGTCAAGGCGATGGAGACATCCGAAAGGTCT	15.9	0.0575	0.3057	-1.8444	2.1501	-6.03337
8300:15961_CL1Contig2-A:r	80PMT	CACGCTCCAACTCTTAAGCTGTGGATGGCAGCCATGAAGAAGGATCCCACAGTATCATCTCTCCTCACTG	15.87	0.0576	-2.1028	-1.3898	-0.713	0.660928
CX949890.1-B:r	80PMT	GACTGACTCCATTTTTGTTCTGTGGGTTGTGTGTCTCTTTTTCTGCCTCCTGTCTCGTGTCTTCTCTTAG	15.86	0.0576	0.8575	1.9718	-1.1143	2.29948
6787:13337_CL8Contig1-A:f	80PMT	CTGCTTCTCGGCCCACTATATCTACCATTTGCTTGTAAGTGGATACAAATTCACCGAGGAGAGCTGGCCC	15.84	0.0577	-0.4568	1.0064	-1.4632	-2.20315
10359:4725_CL4Contig1-A:r	80PMT	TGAAGGCACAGCTGGAGCATCTGCATGCCAGCCCCCACTCCCTGCGAACCATTGCCAACTTTGATCCCAG	15.85	0.0577	-1.8577	0.247	-2.1047	-0.13296
7506:31508_60995444-A:r	80PMT	AAACGGGGTCATCGTCCCTAGAAGGCCGGTTTCCAAGTGAAGGAATTGCTGTGGATATGGAGCTGCAGAG	15.82	0.0578	-2.1414	-0.5956	-1.5458	0.278136
DN823681.1-A:r	80PMT	AATCAGGATTTTCATGGGGTGTGCCTTGGTGGGATTCAGAATTCGGTGTCCGCCAGCCATTGGCGCCAGT	15.82	0.0578	1.2131	1.6223	-0.4092	1.33732
6852:11399_CL1Contig1-B:f	80PMT	TCCCTCCCTGGTGCCACAGCAGCTGAGTGCGCATCAAATCTGAAGAAGATCTACACAGTACAGACAGTAC	6.95	0.0578	-4.117	-1.0523	-3.0647	0.255599
14615:7227_CL1Contig1-B:f	80PMT	TCCCTGGAAACCTTCTGCAAAGACAGCATGGTATTTGTGGCCTCTCTTTAGACGCACCGGGTTTGGCTGT	6.95	0.0578	0.9718	-1.5347	2.5065	-1.57923
CV980927.1-B:r	80PMT	CAAGGAAACCTCAAAAGGAGACTTTGGGGCTTGACACAGTGTTGCCAAATACTTCCAGGCTTGCCAAGGA	6.94	0.0579	-0.7161	-2.6047	1.8886	3.63734
14742:5399_CL1Contig1-B:f	80PMT	GCATGGCCCTTATGGAAGTCAACCTGCTCAGTGGTTTTACTGTGTCCTCAGATGCCATTCCCCTGAGTGA	15.78	0.0579	2.0981	2.465	-0.3669	1.17487
690:45360_12121550-A:f	80PMT	TGATCCAGATCAAGGCCTGAACTCTCTTCAATTCTAGGAAGGCTCAGAGAGGTGAGGAATCTGCAGAAGA	15.77	0.0579	-1.5645	-1.1613	-0.4032	0.742282
9206:3338_CL1Contig1-A:r	80PMT	GATTGTCGCCTCCCTGGTGCTTATGACCCTGTACCTGATAGAAAAAAGACTCGTCGCGTGTGCCGCTGTA	15.73	0.0581	-0.486	0.1416	-0.6276	-0.291358
15943:14751_CL1Contig2-B:f	80PMT	CCCATTGATGCCCTCTCATGGGACTTTGACAGCTGTCCCTCGACTACAGAAACCTCGACAGACACACCAA	6.92	0.0582	-0.4598	-2.9099	2.4501	6.32862
CX955242.1-B:r	80PMT	CCTGGCGTGCGGAAAATGGAACAGTAACTGTATGTGAACCCGGATAACATTTTGTGACATTGTGCTGCCT	15.69	0.0582	-1.3587	-0.2342	-1.1245	0.172371
13120:30973_CL18Contig1-B:f	80PMT	CCTTGTAGCTCATACCTAGATTCCTATGATCCCTCCACAGGGGAAGTGTACTGCCATGTGCCAAACAGTG	6.91	0.0582	-2.1612	0.3988	-2.56	-0.184527
CO728924.1-B:r	80PMT	CTCAGTGCATCTCCAGACAGAGTAAGGGATTGCTCTGAAAACTAATCAGGTGATCTTTGTTTTCTATTGC	15.69	0.0582	3.0595	2.6947	0.3648	0.880765
16116:25189_9922330-A:f	80PMT	GAGAGTGGGCACAGGCCATGACAATACTATTCCCGCTTCAGGATCCATTGGCTCTTTGACTCCCAAGGGA	15.7	0.0582	-0.3106	-1.6832	1.3726	5.41919
1910:8613_49144148-A:f	80PMT	GGTTTTCAAACCACAGCTCCATCGAGTCTGACAAGATTGTGGAGATAATCAACGAGGAATTGTGGCCCAA	15.71	0.0582	0.8352	-0.8665	1.7017	-1.03748
CK727891.1-B:r	80PMT	TTCCCAAGTCCCAAAGACGGAAACAGGGACCGGGAATACTGTGGTGATGGTTGAAAGATTATTCCACATC	6.92	0.0582	1.6089	2.0977	-0.4888	1.30381
9469:8652_CL4Contig1-B:r	80PMT	TTTTTCCACTACTCCCAAGGGCAAGTGTATGCTGGGAATTATCCACCTTTTAAGGACAGAGTCAGCTGGG	15.69	0.0582	0.5048	1.0949	-0.5901	2.16898
8566:1812_CL1Contig1-B:r	80PMT	AAACAGAATTATCTCAGCACCTTGCAGCCAGCTCCCAGCTTCCTACAGCACCGTCTTCACACCCTGATGG	15.67	0.0583	0.7168	-0.7441	1.4609	-1.03809
13621:11238_CL1Contig1-B:f	80PMT	AACATGCCCTTCTGGAGGATCACAAACCACGGAGACCTGGTGTCCCTCCACCAGGCTTTGGAGCTTGATT	15.66	0.0583	-2.6543	-0.3715	-2.2828	0.139962
DN637480.1-A:r	80PMT	GGAAACCAAGGCTCCAAGAGGCAAAGTCTGTTGCTCAAGGTCAGGTAACTAGCATACAGCAGAGCCAGAG	15.67	0.0583	-0.1981	-1.4907	1.2926	7.52499
CO728594.1-B:r	80PMT	GGAAACTGCCGGAGTTAAGGAAAGTGTTTCAGAAAGGAATGAAAATGTCTCCGGAGTTGTTCTGTGATGG	15.67	0.0583	0.2146	-0.2581	0.4727	-1.2027
NM_001033121.1	80PMT	CCTCTTAGCTCTGGCTGAGTGAGGACTGCCAGTGGTCGGGTAATTTTCTTGTTCTGAGAGGCAAAAGAGG	6.9	0.0584	-1.8047	0.5839	-2.3886	-0.323544
6980:14109_CL1Contig1-B:r	80PMT	ATGCTGGCAGCCGTTACGAGAGTGAGAAGAACAACGGGGCTGGCTACTTTGTGGAGCATCTGGCTTTCAA	15.62	0.0585	-1.6479	0.5839	-2.2318	-0.35433
3718:8508_CL2Contig1-B:r	80PMT	ACACTCTGGCCGAACTGGACAGGTGCCTGCAACTGCTCGAGGACAAGTTCCTGAAGGACCAGGACTTCCT	15.58	0.0586	-1.7653	-0.2624	-1.5029	0.148643
7418:8616_CL1Contig1-B:f	80PMT	AGAGATGGGAACCTCGAGTCAAAACGACGTCGACATGAGCTGGATTCCTCAGGAAACTCTGAACCAGATC	15.58	0.0586	-0.9623	0.4952	-1.4575	-0.5146
1680:28495_CL1Contig1-B:f	80PMT	GTTCTCCACTTGCAGAATTTGTAAAAGTTCTGTACACCAGCCGGGTTCTCATTATTGCCAGGGCTGTGCC	6.88	0.0586	-1.3688	1.1864	-2.5552	-0.866745
CN999453.1-B:r	80PMT	GCCTGCCAACTCCTTGTGTGTGCCAATATCTAAGTATCACTTAACCTTTTCCCCTGTTTATTTAATGCAA	15.55	0.0587	-0.262	0.738	-1	-2.81679
CK780212.1-B:r	80PMT	CACTGACAGGCACGTAGACTTTCCAAGAAAGAAGCATATTTTTGTGTGTGTCCGGTTTAGGAAATGTTCC	15.52	0.0588	0.4475	-0.6177	1.0652	-1.38034
7663:45296_CL1Contig1-A:f	80PMT	GACAATGACAGAACGATGTGTAATCTTTGGTTTATGTATATTACTTTGTTAAGAGTAAAATTTTTTTTTG	15.52	0.0588	0.485	-1.4576	1.9426	-3.00536
CX948745.1-B:r	80PMT	GGCCCTCTAGGTCTTAGTGTGAATTTATGTATTTTTGTGTGTGTGTGGTTTTTCTTCTTTGCACTCATCT	15.52	0.0588	2.4021	1.617	0.7851	0.673161
XM_584352.2	80PMT	TGCAGAGGAACCAGATGCTCATGACCCCGACCTCGACCCCCCATGGCAACATCATGAAATCCTTCATCAA	6.85	0.0589	0.2237	-2.4262	2.6499	-10.8458
19330:906_CL1Contig1-B:f	80PMT	TAAGCGGTGATGAGGATCGAAAAGGACCATGGGAAGAATTTGCACGGGATGGATGCAGGTTCCAGAAACG	15.45	0.059	-1.629	0.6305	-2.2595	-0.387047
5185:9252_CL1Contig2-B:f	80PMT	TGACTCCTTGGGAGATTACACCAACCTGCCCGAGGCTGCCCCTTTACTCACCATTTTGGACATGTAAGCC	15.46	0.059	-1.5203	-0.5601	-0.9602	0.368414
15639:25456_CL1Contig1-B:f	80PMT	TTCTCGATGGCCAGCTGTGGGGGCTTCCCTGCGTCGGAGGTCTCTCCAGAACCAGGAGCGGTTGGAGGAG	15.48	0.059	-1.0192	-3.3142	2.295	3.25177
CV982747.1-B:r	80PMT	CCTAAAACTACCTTAAGTTGCAGCCTCTCCCTGGGTCTTAGTTTCCTCATCTGTGAAAGGAAAAGGTTGG	15.43	0.0591	0.4381	1.0731	-0.635	2.44944
4892:1551_CL1Contig1-B:f	80PMT	TTTCTGAAAGAGTCCGGAACATGTCACCTGATGAGATCAAGATCCCTCCAGAGCCCCCTGGCCGGTGCTC	15.45	0.0591	-0.9322	-0.5002	-0.432	0.53658
14647:2856_9021082-A:f	80PMT	TAATTACAATTTTCAGGTCTTTTATGTACACAGGGTACCCAGAGCCATCGTGGAGGGGGTGGGCTGGGGC	15.42	0.0592	-2.3674	0.4629	-2.8303	-0.195531
CX949126.1-A:r	80PMT	AAGATCGCAAAAACCACGATACCGACCACGTAGTTACCGCCGATCACCACCTCACCAAAGGCCTGGATCA	15.39	0.0593	-2.2811	-0.5941	-1.687	0.260445
XM_582287.2	80PMT	GAGGGTGAATGCCCACTGAGTGTTGGGTGAGGAGACAATTCAGATCCTGACGGTAATGAAGACCCTCTTC	15.37	0.0593	-1.6253	0.8321	-2.4574	-0.511967
7453:14764_61733730-A:f	80PMT	ATGCTGCTCATGCTGAAGCTCTGCACCGAGGTCGTGGCCAATGAGCTGAACCTGAAACGCCGGGTCTTTT	15.36	0.0594	-0.2253	-2.4884	2.2631	11.0448
CV981793.1-A:r	80PMT	GGGCGGAGAGCGCAAGACAGATTTTTAGCCACTGAAACAACAGGGACGCCCCCATTTGTGTGTTAATTGA	15.34	0.0594	-1.0842	1.6768	-2.761	-1.54658
11030:483_CL1Contig2-A:r	80PMT	TGATCATGAAGCTGTTCCAGCGCTCCACCCCGGCCATCACGCTCGAGAATCCAGACATCAAGTACCCGCT	15.36	0.0594	-1.5679	0.3311	-1.899	-0.211174
4486:1696_CL1Contig1-B:f	80PMT	CTGGTGTTCCGGAAGTCCTCCAGCAAGGGGCCTCAGCGGCTGGAGAAGTATCCAGACGAGAAGTCCGTGT	6.8	0.0595	0.1911	-2.0394	2.2305	-10.6719
12568:12085_CL1Contig1-A:f	80PMT	TACGTGGTGGAGCCCAATCTCGTGAAACACATCGGACTCTTCTCCAGCCTTCGGTACAACTTTCACCCCA	15.28	0.0596	0.1912	-2.0681	2.2593	-10.8164
17517:4415_CL8Contig1-A:r	80PMT	AGGAGACGCTCCGTGGTCACGGCGGTCGCTTCTACGGGAGAATGCTTCGCCATGTTTGCTTTTGCACCAG	15.28	0.0597	-0.5415	0.6984	-1.2399	-1.28975
10862:335_CL1Contig1-A:r	80PMT	CACCGCTTGCCCTTGCAGTGTAGCCATACCTGTGGTGTTTAGAAAAATAAAAAAATCATTGTTGGCACTT	6.79	0.0597	1.887	1.1411	0.7459	0.604716
5951:4199_CL1Contig1-B:f	80PMT	TTCCTGTTGACGAAAGCCTGGCTGGGCCTGGCGCCTATGAGGACGTGGCGGATAGAGCTCAGACTGGTGG	15.26	0.0597	1.4812	2.1633	-0.6821	1.4605
15477:940_CL1Contig1-B:r	80PMT	AGAAGCCAAGAAGTGGCAGAACGCACCCCGAGTCACTACTGGACCCACCCCCTTCAGCAACATGCCAAAT	15.25	0.0598	-0.739	0.07585	-0.81485	-0.102639
1810:315_CL1Contig1-B:f	80PMT	CCTTGATGAGGCGAAAGGAAAAACCCAGAAGAGAGGCACAGCAAATAGATGGAAAGAGCCATCCAGCCCG	6.77	0.0599	-1.5024	0.3949	-1.8973	-0.262846
841:2664_CL2Contig1-B:f	80PMT	GCTGTGGCCCTTGGGTCTAAGCTGGATGTCATCAACAAGCACTCATTCAACAACTTTCGCTTGCGTGTAG	15.2	0.0599	1.4462	0.812	0.6342	0.561471

## Sheet: PMT90
Probe ID	PMT	Oligo	FValue	ProbF	PRKG2+/R678X signal	PRKG2R678X/R678X signal	Diff mean (PRKG2+/R678X - PRKG2R678X/R678X )	Fold change
DN642784.1-B:r	90PMT	ACTCTGGACAGATCAGCTCCTGCCCCCAGTGTAGCCCTCTCGTGACCATCTAGCCAGTTTAGTAATTTCT	4583.32	0.0002	-0.5326	-1.0814	0.5488	2.03042
XM_581578.2	90PMT	GAATGACTGCCGCACGTCCAGGTATCACATCTACATTCAAGACGAAAAGAGTGGGGAAGATGCCAGCTGC	4120.1	0.0002	0.2533	-0.8576	1.1109	-3.38571
18351:4411_CL1Contig1-B:r	90PMT	TAACCTGGACCGTCTCCCAGGTATCCCACTACATCCAAAACGACGTGGAGTTTGAGGCCCGGTTAAGGTA	6437.73	0.0002	0.2371	-2.8137	3.0508	-11.8671
3786:31046_CL1Contig1-A:r	90PMT	TTCTCCTGCTCTTTGGATCGCCTGCATGAGCTGCGTGTCCTCACGGCGCCCGCACTGCGGGCTCAGCTTG	5845.83	0.0002	-0.4337	0.5913	-1.025	-1.36338
6599:24624_CL1Contig2-A:f	90PMT	GATGTCACCCCGAAGAATTTCCTTGCTGTGTTGAGAGGTGATGCAGAAGCAGTGAAGGGCGTAGGATCTG	1821.93	0.0005	1.1773	1.3765	-0.1992	1.1692
8288:7240_CL2Contig1-A:r	90PMT	TCCAGAAGCTGATGCCCAGTTCCATTTCACTGGTATCAAAAAATATTTCAACTCTTACACTCTCACAGGG	1995.32	0.0005	-0.00079	-0.8159	0.81511	1032.78
CO727712.1-B:r	90PMT	CTACAGCCTTTGACCTGTGGAGAACTTCCTTCCATGCCCCAAGTGGCTGTCTCTATCATCAGGAGCATGG	1511.76	0.0007	-1.1875	-0.04125	-1.14625	0.0347368
CO000012.1-B:r	90PMT	GTTGCATCTGGAAAAGACTAAAGGCTTCAGTGCCCTCCCCACCCCCTTACCAGAAGTGAACAAAAAGCAT	1343	0.0007	-3.2467	-1.3724	-1.8743	0.422706
14044:15550_62521364-A:r	90PMT	TAAGAAGCCAAAGTTACCAGAAGGTCGTTTTGATGCGCCAGAAGATTCCAGTTTAGAGAAGGAACCACTG	1354.32	0.0007	-0.2572	-0.9882	0.731	3.84215
16620:9008_CL4Contig1-A:f	90PMT	CAGGTTGGGCTGCGGCGGCGGCAGCTGTGGAGCTGAAGCGCTGCGTGTGAGAGGTCCCAAACGCTTCTGC	1187.34	0.0008	-1.1674	0.2363	-1.4037	-0.202416
12218:6299_11696815-C:f	90PMT	GTCCTCGATGCCAGGATGTCCTTCTATTCTGAGAACGCCTCCTTGGGGATGTACTGCATGGTGTATCTGG	1215.79	0.0008	1.2396	0.06126	1.17834	0.0494192
20285:7266_CL3Contig1-A:r	90PMT	TGCTACAGGTTCTAGCAGTGACCTTTCCCACCATGACCTAGAAGGGGCTGTAGGAGGATACTGTCCAGAG	79.66	0.0009	-1.2319	0.5883	-1.8202	-0.477555
16881:45360_47687142-A:f	90PMT	GCATGTGGCCAATATAGTGCAGAGGCTCCGAGAGGTTAAGGTGAGCCCAGAGGTGGAGCAAGAGAGAAAT	984.07	0.001	-0.3893	-1.4448	1.0555	3.71128
CV977205.1-B:r	90PMT	AGAGTTTCAGACAAGCATAAAAGAATAAAATCTGTCTCAGGCTGGTAGTTAGCAGTTGTATGCAAGATGC	767.55	0.0013	0.1171	-1.0971	1.2142	-9.36892
DR749157.1-B:r	90PMT	GCTCAGCCACCAGTGGGCAGAAACTAGACCCTCCTAACAAAAAGCCTGCACAAGCCTCTTAGACAACCTA	792.35	0.0013	0.8121	1.2562	-0.4441	1.54685
19686:3602_CL1Contig1-B:r	90PMT	TTGGACGCTCTGGTCGTACCAAATACACCCACCTCGTGGATCAAGACACCACCTCCTTTGACTCAGCATG	777.52	0.0013	-1.9504	0.08778	-2.03818	-0.0450062
5223:16616_CL1Contig1-B:r	90PMT	CATCATAAACCAGGTGATTGGCTGGATCTACTTTGTGGCCTGGTCGGTCTCCTTCTACCCTCAGGTGATC	727.07	0.0014	0.6278	1.3234	-0.6956	2.108
18321:14016_15377104-A:f	90PMT	TCTACGACAGGCAGGGGCAGCCGGTGGAGATTGAAAGGACCGCTTTTGTGGACTTTGTGGAGAAAGAGAA	58.74	0.0016	-4.3126	0.1513	-4.4639	-0.0350832
CX953960.1-A:r	90PMT	CAAGCCCTGCGGGATTTGCACGAGCAGTACAGCCATGAGTGAAGCGCTATTCGCCACCTTGCAGCAATTG	521.46	0.0019	-0.1722	1.0182	-1.1904	-5.91289
7571:5934_37715019-A:r	90PMT	ACTGCAGCTGTTTGGATGGGTTGACAGTTTGCGCTGTTTTCCAGAGACGTCCAGGCTCACGTCATAGCTA	511.25	0.002	0.991	0.4533	0.5377	0.457417
17242:2280_CL1Contig1-A:r	90PMT	ATTGCCACAATAAGAGCAGCTAAAGGCCTTGGTCAAGTGCTGAAAGAGGGTGGCAAACTTCCCCCACCTC	50.52	0.0021	0.5936	-3.6584	4.252	-6.16307
CO727215.1-B:r	90PMT	CATGGGACTTGAAGTGGACTCATCTTTGTGCAGTGCTGGTTCTGCCATACTCATTTCAAGTATTATAGAC	461.95	0.0022	2.9287	2.1506	0.7781	0.734319
17735:4165_CL4Contig1-B:f	90PMT	TAAACCTATTCGTCCCGGGCAACATCCAGCAGCTTCTCCAACTCATCCAAGTGCGATTCGTGGAGGAGGT	440.26	0.0023	0.3265	1.1742	-0.8477	3.59632
CX949544.1-B:r	90PMT	TTACAGTTCCCTCGAGAAGGGGGTTGCCCACCGAGCAGAGTCAGATAGGGAAACACCCAGTTTGTAAAGA	427.33	0.0023	0.7681	0.1374	0.6307	0.178883
5633:19007_29262670-A:f	90PMT	ATTCCACTTGCATTGGCACCTCCAGAGGAAACAAAGTGAACCTCACCATCCAAGGGCTGAGGGCCATGGA	46.55	0.0024	-0.8339	0.4549	-1.2888	-0.545509
CK816965.1-B:r	90PMT	GCTGTAATCCATATAGGCAGCCTGTGAATCATTCTCATGCCCTGTTTTGTTCCCCATAATGTTCCAGGTC	380.88	0.0026	1.0519	0.2166	0.8353	0.205913
9046:6218_18108183-A:f	90PMT	GTCCTGAGCAATGAGAAGACCCTGACGCTCAAAGCCGTTCGCCAGGAGGACGCGGGGAAATACGTGTGCC	352.97	0.0028	-1.5641	-0.5514	-1.0127	0.352535
19516:17340_17892690-A:f	90PMT	TTCTCAGTCTTCCAGTTTCTGGTATCTGCAGGCATTTCTTGGCTTGTGGCCACATCACCCCAGTCTCTGC	347.48	0.0029	0.2673	0.923	-0.6557	3.45305
14702:3751_CL7Contig1-A:f	90PMT	CCACGACCTTATGGAACTCTTCAGGATCGGTGGGAAGTCACCAGACACAAACTATCTGTTCATGGGCGAC	294.41	0.0034	-0.7108	-0.2397	-0.4711	0.337226
7943:19123_CL1Contig3-A:f	90PMT	ATCGATGTCATCTCTTTGGGGATGCTGACGCAGGCGGCCCCGGCCCTCGATTTCTCCCTCAAGCTGTTTG	268.3	0.0037	0.4805	0.867	-0.3865	1.80437
2930:5041_CL1Contig1-A:f	90PMT	TCTAGTGGGTCTTCTGGCTCCCCAGTGTTTAATGCATCTGGCAAGTTGGTTGCTATGCACAGCTTTGGGC	36.85	0.0037	0.9674	-5.0108	5.9782	-5.17966
CV976977.1-B:r	90PMT	CTCCGTGGGCGTCGATGGGCTTACCGCTCTCATGATATTGCCCTGAGGTTTTTCAGCCCTTCACATTTGA	259.03	0.0038	-0.3872	0.5587	-0.9459	-1.44292
9735:22693_CL1Contig2-B:f	90PMT	AGGAGACGGATTGACCGGACCATGATGTGGGGAACCAATGAATTTTGTCCACCTGACTCACATCGGCTCT	35.74	0.0039	-0.3301	-3.8348	3.5047	11.6171
4356:969_60722379-A:f	90PMT	AGGGCTGATGGCCTTGACTCAAGATGGGAACAGTGAGGTTGGGATTTGGCAAGAGCACTTTCATGTCAGC	254.78	0.0039	0.4087	-1.6979	2.1066	-4.15439
7132:4629_CL1Contig2-B:f	90PMT	CACTCTGTGGCTGCCGAGTAAGAGTGGAACTATCGAATGGTGAAAAGAGAAGTCGTAATCGTGGCCCACC	253.04	0.0039	-1.5274	-3.0964	1.569	2.02724
CX949021.1-B:r	90PMT	GTCTAATCATTATTCAGTAGAGCAACACAAAAGGACCCTTGTGCAAACTGCTGAGTAGAGTCCAACAGGA	240.25	0.0041	-3.2371	0.308	-3.5451	-0.0951469
13343:8984_CL1Contig1-B:f	90PMT	GTGATAACTGTGGCATAGAACCTATCCAGGGTGTTCGGTGGCATTGCCAGGATTGTCCTCCGGAAATGTC	34.68	0.0042	0.9845	-5.2021	6.1866	-5.284
4851:23930_CL1Contig6-A:r	90PMT	ACAGCTGAGCAGTTGGCACAGATTGCGGCAGAGAACGAGGAGGACGAGCACTCAGTCAACTATAAGCCCC	230.99	0.0043	-1.5179	-0.8939	-0.624	0.588906
NM_001014871.1	90PMT	AGCCCAGGGCACACCCATTGGGCACATTTCTTCCTTGGCCCACAGACCTTCACTGCTGCAAAAAATCCTT	222.81	0.0045	1.0897	0.2196	0.8701	0.201523
9092:45360_CL22Contig2-B:r	90PMT	GCGGCAGCGTGGTGATATTCGGTGACATCGATTCTTCTTACTACTCAGGAAGTCTGAACTGGGTGCCTGT	220.06	0.0045	0.5617	1.4933	-0.9316	2.65854
17810:9970_45456522-A:f	90PMT	ATTGGGACAGAGGGCTCAGAGGCGCTGGCTCGAAGGTCATGGCGGTGCACATGAAGGCAGCCGGCGCCAT	217.07	0.0046	1.121	0.1646	0.9564	0.146833
DN640290.1-B:r	90PMT	GAGTGCTTCTGTAGGGAGAAGAGGCACATGTTGTAAGTGCTGACTGTGTATGTGCAGGCAGATCCTCCAC	215.81	0.0046	1.6598	1.0499	0.6099	0.632546
CV975032.1-B:r	90PMT	GGCTTCAGCGATCCTCTCGCTGGAGCATCATTTCAGTACTTACAGAGACTTTCCAACATGGCCGTTTTGG	215.59	0.0046	1.6463	0.1796	1.4667	0.109093
19958:9249_CL2Contig1-A:r	90PMT	TGGTGGCTGGGGGTGTGGCTGTGGCTGCTGCAGCCCTCGTTCTCGGGGTGGCCTTCCTGGTCCGAAAAAA	211.61	0.0047	-1.1519	-0.2046	-0.9473	0.17762
11158:22321_CL1Contig3-B:f	90PMT	ACACCCAAGCTGGCGAAGTGAAGAAACTCAGGAACGGGAACGATCGAGGACAGGAAGTGAGTCATCACAG	30.95	0.0051	-3.5533	0.05137	-3.60467	-0.014457
CX951507.1-B:r	90PMT	CGAGGTGAAGACTGCCATGGGCTTAAGGAGAATCTGTCATTCAAAAGAAACAGTATCCAGAGCATTCTTC	194.23	0.0051	0.1744	0.8566	-0.6822	4.9117
CO728991.1-B:r	90PMT	GACACCCTGTTCAGCACATTCAATTTTTATTGTTTTGGTATTGGCTGATTCTTACAAAATTGTTGATCCC	193.62	0.0051	0.8253	0.05068	0.77462	0.061408
CN998347.1-A:r	90PMT	GTTTGACCAACTGGTGGCAATCCACTTCAAGGGTCCGTTTTTCCTGACCCAGAAACTGTTGCCGCTGATC	195.75	0.0051	0.5173	1.3546	-0.8373	2.6186
CV974220.1-A:r	90PMT	TGCAGATTGTGTGGTAGGAAGACCTGGGCCGCCGACGTTAAGCGGTATTCAGGTTATTATCAGCCCTAGG	196.11	0.0051	-2.0493	-0.4869	-1.5624	0.237593
CV974610.1-B:r	90PMT	TTAGGAACCCTTTGATGAATCTTGGTGTTGCCATTCCCAGAAGCAGAGGAGGAACAGACCCTCATCAACT	29.95	0.0054	1.0328	-2.5563	3.5891	-2.47512
9044:8897_61945651-A:r	90PMT	GATTTTGCTAATCCTTTTGTGATTCAAACGCCTGCTGTTTTTTAAAAACAATTGGCAGAACCCCCCCGGG	29.38	0.0056	3.9554	3.1357	0.8197	0.792764
9848:12850_CL1Contig2-B:f	90PMT	TGACACTGAAAGAAGCCATCAAGTCTTCACTCATAATCCTCAAACAAGTAATGGAGGAGAAGCTGAATGC	170.39	0.0058	-0.3942	-1.2572	0.863	3.18924
5724:12652_CL1Contig1-B:f	90PMT	TGTCAGATGAGGAGGCTTCTATTTTGGAAAGCGGTGGCTTCTCTGTCTCCCGGGCAACCACTCCACAACT	158.51	0.0062	-0.271	-2.2809	2.0099	8.41661
4285:45360_51809090-A:r	90PMT	AACCCTGTGTGTGACGGTGTTGTAGTCTCCTCCTAGTCTCTGTAAGTCCCATGACCTCTCTGTGTGCCCT	158.33	0.0063	-1.4599	1.07	-2.5299	-0.732927
6593:7916_18533697-A:f	90PMT	TTTCCAATGCTTGGGGAAGTGACACTCAAACTTCACTTTGGGGGGTTGGGGCAAGGGTGGAGCATAGGCT	27.12	0.0065	-3.6056	0.2266	-3.8322	-0.0628467
DN638612.1-B:r	90PMT	CCAGGGGCATGTACAGGGGACTTTTCAGCCTTGGAACAAAATGTCTGAGCAACGACAAGGGCCTGCCTTG	149.11	0.0066	-1.0998	-1.5574	0.4576	1.41608
3162:2478_47689267-A:f	90PMT	GATCAGGAGACGTACGTTAATTACGTGTTTCCGAGCTTTGATAGTATAGAGTCAGTTCGTGCTGTTCTGC	143.38	0.0069	0.2743	-0.3751	0.6494	-1.36748
DN823635.1-B:r	90PMT	GGTTTACCCTTACTCTTTGTCGCCATTTTGGTTGAATATTTGTTTGATTTGTATTTGATTCTGGAGGCGG	144.27	0.0069	2.5664	2.0818	0.4846	0.811175
CV979853.1-B:r	90PMT	AAATCCCAGGAAACGTGATGACGGGGAATAGGACCAGAGACAGCTGGGAGCATCTTTCCAGGAACCAGGT	139.97	0.0071	-1.1197	-2.9845	1.8648	2.66545
6704:5596_29220804-A:f	90PMT	AGTGTGGGCTGATGAGCCTGGACACTGGGAGACACTGTGACTGTCTAGTCAGAGGGAGAACGATGGCCCA	137.7	0.0072	-0.7593	-3.1789	2.4196	4.18662
18126:11756_CL1Contig2-B:r	90PMT	AGCAGGATCGGGCCAAAATGGCGGTGATTGAGTACAAAGTGAACTGTCTCCTGCCCATTGCACGAAGAGA	135.19	0.0073	-1.5562	-0.7506	-0.8056	0.482329
10248:16731_CL1Contig2-A:r	90PMT	AGCAGTTTCCGGTGGGCCCTTCTCTCAACTGGCCTCATGTTCTTCTACCACTTCAGCATCTTGCAGATCC	135.4	0.0073	2.0824	1.8417	0.2407	0.884412
15906:23234_6854061-A:f	90PMT	GTGGGTGATAAGCCTGACACCACTCTCTCAGCCAGGTCCTTCTTCTAATATTATTGGCCAGTCTGTGGAA	133.42	0.0074	-3.1749	-0.6169	-2.558	0.194305
16604:17673_CL1Contig1-B:f	90PMT	TTTCAGAGGCTTTACGGTTGTACCCGGGCAACCAGCTTCTCTGGAGGGCGTACGTGCAGATTCAGAGCAA	134.26	0.0074	-1.083	-1.8401	0.7571	1.69908
XM_584169.2	90PMT	TGAAGTGCAGGAAGCGCATCACCATCCTGGTGGAAGGAGGAGAAATAGAGCTGTTTGACGGGGAGGTGAA	132.12	0.0075	-2.9282	-1.2322	-1.696	0.420805
DN641468.1-A:r	90PMT	GAAAAAGAACCTCGTGTTCCACTGTGAGTCGTGCCCCAAGGTAATTCAGAGCTGCCTGCCCTAAGTTGCA	130.76	0.0076	1.3058	2.173	-0.8672	1.66411
XM_583061.2	90PMT	GATCGACTTCAGCGGTATTCTGCTCCATCTCATTGCTGTCATCGTACTCAACAACTGCCTCCAGCATGGG	128.07	0.0077	1.7232	0.6946	1.0286	0.403087
CK727028.1-B:r	90PMT	GTATGTCCTTTTTTAGATAACTCTGACAGAAAACTGTTACTGCTATGTCTTCGAGCTACACATAGGAAAG	128.15	0.0077	1.1956	0.7338	0.4618	0.61375
2741:4428_CL1Contig1-B:f	90PMT	GAAGATGCTTCAGGGGGCGATCAGGATCAAGAGGAGAGAAGGTGGAACAAAAGGACCCAGCAGATGCTTC	124.47	0.0079	0.1921	-1.8263	2.0184	-9.50703
6911:829_CL1Contig1-B:r	90PMT	TGTTCATCTACTCCATGCCCGGCTACAAGTGCAGCATCAAGGAGCGCATGCTCTACTCCAGCTGCAAGAG	125.5	0.0079	-1.0572	-0.3323	-0.7249	0.314321
CV978614.1-A:r	90PMT	AGAACATCAAGCTGGGCTCGGGCGGCATTCGTGAAGTCGAATTTATCGCCCAGGCGTTCCAACTGATCCA	23.22	0.0085	-0.1411	0.8123	-0.9534	-5.75691
7561:40929_47681843-A:f	90PMT	TGGACACTTGTAAGGAGAAGACGCACGGAGTCCAGAGGGAGGTGTCTGTGGTAGAGGACAGGGTGTCTCA	116.17	0.0085	-2.174	1.0627	-3.2367	-0.488822
CV975076.1-B:r	90PMT	CTGAAGGTGCTACCATTCTGCCACAGGCTTTGAAGAAACATTTAGATGTGAGGTATCATCCACGTTTTTC	22.88	0.0088	-3.5084	-0.7778	-2.7306	0.221696
5828:34524_CL1Contig3-B:f	90PMT	CTCCCTCTTTGTGGGGGATCTGACCCCAGATGTGGATGATGGCATGCTGTATGAGTTCTTCGTCAAAGTC	111.32	0.0089	-2.0277	1.6023	-3.63	-0.790206
CV978107.1-A:r	90PMT	ACACCTACCTGGCGGACATGCTGGAACGCCTGGCCGGTTTCAATGGCCAGATCGTTGGCTGGACCATGAT	108.93	0.0091	1.5147	2.9564	-1.4417	1.95181
2891:4913_CL1Contig1-B:r	90PMT	TCAGATACGGAAGAACCTGACGCTGATGGCAACCACCTCCCAGCTCCCTAAGCTGCTGGTCTACTCTGCG	108.81	0.0091	0.6781	-0.06147	0.73957	-0.0906503
11594:34906_CL1Contig1-A:f	90PMT	ATTCAGACCGCTGGGATCAGCCTCAGAAGGGGCCAGAATGTTAGCGAAGGTTTTATTGTGCCCGGTTGGA	107.15	0.0092	0.6427	1.2554	-0.6127	1.95332
113:45360_CL296Contig1-B:f	90PMT	CTGATTCTAGATGAAGCCACAGCTGCCATGGACACCGAGACAGACTTACTGATCCAAGAGACCATCCGAG	107.41	0.0092	1.1129	0.2201	0.8928	0.197772
CX955058.1-A:r	90PMT	ATCAAACCAAGTTGAACCCTGCCGATCAGGCGCTGGTCAGTGCTTTACTGGATCAGAAAAAGGCCATCGC	105.52	0.0093	-0.7927	-2.5148	1.7221	3.17245
3923:1348_CL4Contig1-B:f	90PMT	GGAAGATGACATGTTTAAAGATTTTGCTGCCCGTTCCCCCAGTGCCAGCATCACCGATGAAGACTCGAAC	106.09	0.0093	-1.2565	-0.2553	-1.0012	0.203183
7142:19421_CL1Contig2-B:r	90PMT	AAGAGAACCGCAAGAACATGCTGCTGTCTGTGGCCATCTTCCTCCTGCTGACCGTCATCTACGCCTACTG	103.69	0.0095	1.2698	-0.09929	1.36909	-0.0781934
5613:6074_CL2Contig1-B:r	90PMT	GGTTCTGAGGATCCAGCTTCTACAGTGTGTTCAGAAAATGGCTGATGGGTTAGAGGAAGAACAGCAAGCC	102.61	0.0096	-1.3482	-0.5383	-0.8099	0.399273
DN823215.1-B:r	90PMT	TTCCTTCGAGGGTTTACCTGCAAGTGGTCCTCTTGACAGCCAAAGTGTAGCCCTCAAGGAATGGGAAGAG	101.08	0.0097	1.8052	2.5049	-0.6997	1.3876
DN638482.1-B:r	90PMT	TACGGAGGGCTTGAGGCTCGCGAGCCTCACTCGCCGCGCCCCACTTGTTTGTGCACTTTACACACATGAG	100.77	0.0098	0.3415	-1.2533	1.5948	-3.66999
CO728919.1-B:r	90PMT	GTCCAAACCAGAAATCCCAATCCCTGCCCCCATTGCCATCCCTCAAAACTTGCTTTACCTCCTACCTTCT	99.21	0.0099	1.5316	0.9629	0.5687	0.628689
CN998145.1-B:r	90PMT	CATGAAGAGTGACGCCCACTCGCTGCAACTAGGGAGCCTTGTGCATAGCAACGAAGACTCAGCTGTAAAT	98.89	0.01	0.9118	1.1321	-0.2203	1.24161
3681:30973_CL2Contig2-B:f	90PMT	TCTTTGGGCCAGTGATGCAGATTCTGAAGTTCAAGAGCATGGAGGAAGTCGTCGGGAGAGCCAACAATTC	98.98	0.01	1.2451	0.06704	1.17806	0.0538431
DN639625.1-B:r	90PMT	TCTGTTGAGATGGACTTGAGGCACGATCCCACTGATCTGCCATTTTCCTCCCAAGCAGGGGTTCCAGTAG	97.88	0.0101	1.8426	2.1417	-0.2991	1.16232
16974:1500_CL1Contig2-A:r	90PMT	GCAGAGGCTACCTGGATTAAGAGAAAATTAATTTCATCATTCATATGTATTTATATTTATAGATCCCAAG	95.44	0.0103	-2.0052	0.2032	-2.2084	-0.101337
11239:4065_CL1Contig1-B:r	90PMT	TACGTGCCCACTGTGTTTGAGAATTACACAGCCTGCTTGGAGACAGAGGAACAGAGAGTGGAGCTCAGTC	95.17	0.0103	-1.8596	-0.04558	-1.81402	0.0245106
18107:1563_61006312-A:f	90PMT	TTAAATTTGTGGACTTCTGTGGGAAATACCGCCTCCCTCTGATGCACTACCTGTGTTCGCCAGAATGCTC	20.89	0.0103	1.564	-4.4135	5.9775	-2.82193
6430:14479_CL1Contig1-B:r	90PMT	CCCCATCTCCCTTCATGATGTTCCATCACAGATAACTCGGGCCATGGAAAAGGAGGAGTACTGGGACTTC	94.86	0.0104	-1.0719	0.5811	-1.653	-0.542121
2830:18502_CL1Contig2-B:f	90PMT	CTGAAGCTCACTCAGGATGAAGAGGGGAATGCCCAGCTGCAGCAACGTCAGCTCATAACGGTCACCATGT	94.47	0.0104	0.773	-0.4797	1.2527	-0.620569
12080:16562_CL1Contig1-B:r	90PMT	CAAGTAAAGGTGATGCATGGGCCAAGTACATGGCAGAGGTGAAAAAGTACAAAGCCCACCAGTGCGGTGA	94.16	0.0105	-0.2371	-2.73	2.4929	11.5141
9275:44376_CL5Contig1-B:f	90PMT	GGGCCAGATCAAAAGGAGTATCAAAGGGAACTGGAGAGAAATTATCATCGCCTTAAAGAGGCCCTACAGC	92.84	0.0106	0.8086	-0.6817	1.4903	-0.843062
4199:4229_CL1Contig1-A:f:Mismatch:5	90PMT	TCACTACATCCCAAAGTACAACCCCTTTGAGAAGCCCCACAAGAACAAGTCCGTGCACCATTCTCCCTGC	92.67	0.0106	-1.2263	-3.325	2.0987	2.71141
CV978748.1-B:r	90PMT	GCTGCTGCCATTCAAGGGCAATTGCTACCATTTTTAAAAGCAGAGTATTCTCCCCAGCGGGGCTGAACCG	91.3	0.0108	-0.2417	-1.7838	1.5421	7.38022
16139:2005_10024365-A:f	90PMT	TGCGGGCAGCAGCTGGCTTATTGGATTGTCCACGGGCGCCCAGAGAAGGACATGCACAGCTATGACATCA	91.38	0.0108	-1.8954	-0.00266	-1.89274	712.556
13519:10548_49407960-A:r	90PMT	GCTACTTCTGAGACCAGAAAGACAACTACTGCAAAAACGTGGGCTACATGCACCAGGATGGCTACTGCCA	20.16	0.0109	-4.4288	0.06948	-4.49828	-0.0156882
CN998905.1-A:r	90PMT	CAGGAATAGACCCGGCGCGGATCCAGCCACAGGGCATAGAAATCGTCGGACAGGTCGTAATGGAATTCGA	89.45	0.011	0.8391	1.7874	-0.9483	2.13014
16929:3887_CL1Contig1-B:r	90PMT	AGAATACAGAAGACATCCAAGGCTGTGACAGTGACAAACACGGCTGGTACCGATTTGTGGGGGACGGAGG	87.22	0.0113	-3.0065	-0.3964	-2.6101	0.131848
14667:12248_15379713-A:r	90PMT	GGAAGAGAGAATATTGATATTGGTAAGTTGGTCAAATGTGGATTACTAAAGGTGGTTTAGTCTTATTCTC	86.96	0.0113	-2.2889	-4.0614	1.7725	1.77439
CV984732.1-B:r	90PMT	TGATTGTTGCCACTTGGGTCATCCTGCTTCGCACTTTTCAGAGGGTGACTATGCCTCCCAGGGGACATCT	87.19	0.0113	-0.9091	-1.8241	0.915	2.00649
CV975843.1-B:r	90PMT	CCCACCATAGCCAAAGTCAAGTTGCCAACATAATGTCACTGGAATTGGGAAACATTGTCAATAGCCCACC	19.64	0.0114	-2.7169	-0.07356	-2.64334	0.027075
10985:17249_CL1Contig1-A:f	90PMT	TTCGAGCAGCAACACGAGTTCATGGCGCAGTGCATGCGTGACTTCGTGACCCACTACAACGGCTGGATCT	85.49	0.0115	-3.5468	-1.2034	-2.3434	0.339292
5551:14668_CL2Contig3-B:f	90PMT	CCTCTGGTCCAAAATCCCCTCACCAACAAGGTTCTAGATTTTTCTCCAGCCCAAGAGTGGGCCTTGCTTC	84.35	0.0116	-0.7737	0.1582	-0.9319	-0.204472
4123:561_CL2Contig1-B:f	90PMT	AAGCGCTCTCACCGGTGAGAATGTGGAGGAAGCATTCCTGAAATGTGCCCGCACCATTCTGAACAAGATC	83.98	0.0117	-1.5935	-0.8107	-0.7828	0.508754
CO000379.1-B:r	90PMT	CCGCTCACACCTGGAGCTGGGAAGGGCTTGTCAAGAGTCAAAAGTTCAAGGAATGAAATCCAGTCATGAA	83.03	0.0118	-0.1818	0.4201	-0.6019	-2.31078
12047:37754_CL1Contig1-B:r	90PMT	GTCTAAGAAGTCCTCGCTCATGGTGGCTCGCAGCATCCTAAACAACAAGCTAATCAGTAAGAAGCTGGAG	82.33	0.0119	-1.8973	-0.468	-1.4293	0.246666
18291:15971_6720101-A:f	90PMT	ACCTGCATGATGGTTTTTTGACAGAAGCAGCTGAAAGCCTGAGGCGGCGGGCATGGGAGTTGGAGAGGAA	19.09	0.012	0.8925	-0.4724	1.3649	-0.5293
CO728008.1-B:r	90PMT	GGGTAGAGCTGGTTCCAAATTCAGCTCTGGCTAATCCCAAAGCCTGTGTTTCTTTTTCCAGACCACCCTC	81.34	0.0121	-0.2724	-3.4014	3.129	12.4868
18777:3605_CL1Contig1-B:r	90PMT	GCAGTTGTGGTCAGCCGCGTCATCGTGTGGGACATCCTGGCCTTCAATGGCATCATCCACACTCTGGCCA	18.75	0.0123	-2.7508	-0.4743	-2.2765	0.172423
17921:19530_61947104-B:r	90PMT	AGTGAGTGCAGATGGGGAGACCGTCACTGTCACTTTCTTCAACGGTGACATCAAGCAGGTCATGCCAGAC	79.42	0.0124	0.09568	0.5499	-0.45422	5.74728
1514:28861_CL1Contig1-A:f	90PMT	CTTCCTTTTAGAGGAGATGATGGCATATTTGATGACAATTTCATTGAAGAAAGGAAGCAAGGGTTGGAGC	78.97	0.0124	-1.9244	-4.0909	2.1665	2.12581
438:46212_CL1Contig1-A:r	90PMT	CAGGCAGTAACAAGACCGTGGAACCTCCCATTAGCCAAGCGGGAAACGTAGACACTGTTTCAGAACTTCC	18.51	0.0126	-0.1421	-4.9541	4.812	34.8635
14640:5367_61015130-A:f	90PMT	AGTTCATCCTAAGAAACTACACATTTTATACAAAAGAGAGATACAGAATAACCAAAAAGAGAAGCATGGC	77.09	0.0127	-2.2473	-1.4148	-0.8325	0.629555
18253:13220_CL1Contig1-B:f	90PMT	GGAAGCTGGAGTGGACAGAATTATTTCCCAGGTGGTGGATCCCAAACTGAACCACATCTTCAGACCACAG	77.41	0.0127	-1.4652	-0.2516	-1.2136	0.171717
CX954224.1-B:r	90PMT	CCATGTACCAGGTTTTTGGTCCCAATTGTGTAGGATAAGTTAAATTGCATTCTATTAATCCATATGAGTG	18.25	0.0129	0.4774	1.086	-0.6086	2.27482
NM_001034236.1	90PMT	GGAAGGGTCCCAAAAGACATCTAGTCCAGCCTCCTACTGAATATGGACATTTTTTCTACAGCATTCCTGG	18.3	0.0129	-4.7028	-0.6056	-4.0972	0.128774
18188:13605_CL1Contig1-A:f	90PMT	GGAGTACATGCGGGTTATTAGCCAGCGGTACCCTGACATCCGCATAGAAGGAGAGAATTACCTCCCTCAA	76.31	0.0129	-0.4129	0.4917	-0.9046	-1.19085
CX949100.1-B:r	90PMT	GGTGGGTCCATTGAATAACCTTGTGGAAGAGAATGTATAGAGGTGCCCCAGGGAGTTAGTGACCTTCCTC	75.56	0.013	0.02501	0.5238	-0.49879	20.9436
DN639394.1-A:r	90PMT	CCGGGGCCCCTTTTCCTGGCCTTTTTAGGTTTGGCTGCCTAAGAAGAAATATTTGTGGGGGAATGTTGGG	74.65	0.0131	-0.4498	-1.7475	1.2977	3.88506
736:9847_11698323-A:r	90PMT	GGCATGTGACGACGCTGCCTCATTGTTAACATATCCCCACTACAGGAAATACAGCCAGAGCTCTAGACCT	18.07	0.0131	-0.2017	0.5074	-0.7091	-2.51562
12109:10293_CL1Contig2-B:f	90PMT	TCCCTGCCTGTAAGATGCTGTGAAGACAGACGCTCCCTCCTCGACCCTCTGGGACATCATGCGGTGCTGG	74.96	0.0131	-1.5485	1.5567	-3.1052	-1.0053
10288:4460_CL1Contig1-B:f	90PMT	GGTTTATGGGGATGTCAATGGTTTTTCAGCCATGGCTAAAACTGTGGGGTTACCCACTGCTATGGCAGCC	74.31	0.0132	-2.5388	-0.1586	-2.3802	0.0624705
11879:3625_CL1Contig1-A:r	90PMT	AAAGGCTCAGGACCCAAGAAGGAGCGGAGACGCACAGAGAGCATTAACAGCGCGTTCGCGGAGCTGCGCG	17.88	0.0134	-0.6237	-3.8188	3.1951	6.12282
2094:21405_CL1Contig3-B:f	90PMT	CAGAACTGAGGCTCTCTGACAACCCCGCCTGGGAAGGCGATAAAGGAAACACTAAAGGTGACAAGCATGA	17.85	0.0134	-3.6835	-0.9495	-2.734	0.257771
16414:12763_CL4Contig1-A:f	90PMT	CAGGATCAACGAGGTGAAGTGGACTGAATGGAAAACTCATGTCTCCTTCCTCAATGAAGATCCGGGGCCC	72.85	0.0134	-3.0212	-0.09821	-2.92299	0.032507
16657:3805_9600235-A:f	90PMT	CCTGACTCTGAACTGACTGCTTGCTTTCCCCCCTGCAGGGAAACACAGGCGTGCTTATGGGCATGTTTCT	17.89	0.0134	-4.798	-0.02602	-4.77198	184.397
17959:45360_29274790-A:r	90PMT	TAATCCTTCAGTAATAACACAAGAACTCAAAGCACACAAGGAAAAACCTTACAAATGTGATGAGTGTGGC	17.87	0.0134	0.356	1.4993	-1.1433	4.21152
7015:4803_CL1Contig2-B:r	90PMT	AGACAGTTATGTGATCAGGGACCCGAGGGTTGGACCTGTGGACGTGAGCGTGGACAGGCGGACCAAGAGA	71.16	0.0138	0.8403	1.4775	-0.6372	1.7583
12802:10521_CL1Contig2-A:r	90PMT	ACAAAGAAGATGGGAGTGGGGAAGGCATCTGCAAGTGACGGGTCCTCTTTTGTGGTGGCCAGATACTTCC	69.47	0.0141	0.5769	1.2377	-0.6608	2.14543
17297:24584_CL1Contig1-A:f	90PMT	ACTGGGCAGTAACTAAAGCTCCCAGTCAATCGGGAGTGGGAAAACCATGCTGGGTCATCTGTTTCTGCGT	69.28	0.0141	1.1088	0.4262	0.6826	0.38438
CX954252.1-B:r	90PMT	AAGGCATGGCTGGAGAGGTGTCTTCCTAGTTTGTTGATGGCATCTGTGATGTGTACACCAAGAGATCTTG	69.08	0.0142	-2.0238	-0.0205	-2.0033	0.0101295
5707:45360_CL1Contig78-B:f	90PMT	AAACAAGCCCCGAGCAGAGGGGTTCTGAGGTCCATACCAAGAAGACGGTGATGATCAAGACCATTGAGAC	68.33	0.0143	-1.7392	0.4086	-2.1478	-0.234936
20184:4953_10240272-B:f	90PMT	AACAAGACGCAATATGAGGAGATCGGCATTCCCGTGGCCCTGCTCAGCTACCGAGACATGCTGGACATTT	17.21	0.0143	-2.5142	0.5684	-3.0826	-0.226076
1151:11764_C0007404i12-3-A:r	90PMT	GACAAAAATCCGAGAGAGTTTTATGAACCAGAGCTGCTGGGACAGTGGGCTTTGGAGCTTGAGCTGGAGA	68.24	0.0143	-3.7223	-1.8063	-1.916	0.485264
5765:7175_CL66Contig1-A:f	90PMT	TACTTCATCAAGTGGAATCTCAAACTGAGCCATTCACAGGACTTGACCCAGAAGACCTCCTTCAAGAAGG	68.58	0.0143	-1.8726	-0.4587	-1.4139	0.244954
CV984365.1-B:r	90PMT	GACAGAGAGTCCTAACAGGTCTCTTCACTTCTCTTGGGCTGCAGGGATAATCCTACAGGTCCCTAATCCC	67.74	0.0144	-0.5609	0.3135	-0.8744	-0.558923
14631:33124_CL2Contig1-A:f	90PMT	CTCTGTTTCTACCCCATGAAAATGGGTTTTCCTCAGCTGAAGGTGACTATCCCCATCAAGCCCTCACGGG	67.54	0.0145	-1.0271	0.1962	-1.2233	-0.191023
9019:12172_CL1Contig1-A:r	90PMT	ACGCGGCCGCTGCCAAAATCCAGGCGAGTTTCCGGGGCCACATGGCAAGGAAGAAGATAAAGAGCGGAGA	67.09	0.0146	-1.9293	-1.4289	-0.5004	0.740631
13238:6072_CL1Contig1-A:f	90PMT	CTTCCTACTCATACCACCAGGAGGATCTCTTGAAAAGAGTCACCATAGGACTACAGGAGAGACTAATTTG	65.68	0.0149	0.7945	-0.5301	1.3246	-0.667212
11036:1799_CL1Contig1-B:r	90PMT	TTTGCCCTCAACGACCTGGACGACTACGAGAAGCATTTCACTGTCATGAACTATGACCCGGAAGTGGTGC	65.53	0.0149	0.1268	-0.3927	0.5195	-3.097
19840:6450_15775816-A:f	90PMT	CTATGTGCCGGGGACTTTGGCCACATAGCCCCTCCTGGGAGGCATGGGGGACGCACCTGGTAGGCTAGTG	65.1	0.015	-1.1856	0.4524	-1.638	-0.381579
3099:12819_CL1Contig1-A:f:Negative	90PMT	TAACTGTTGGTGTAGGAAGCCTTCCTACTTTATCATCTAAGCTGCAGCAATCACATCTGTGCAAACTGTA	64.35	0.0152	1.8703	0.4729	1.3974	0.252847
8028:210_CL1Contig1-B:r	90PMT	TTGCTTTTCCTGAGCTGGGGAGAGAAGGTCCCAGAAGCAGGGCTGTGGCAGTCCTTTGTCCTTCCTCTGA	16.57	0.0152	1.1722	1.6862	-0.514	1.43849
XM_584889.2	90PMT	AGTTCCAGCAACTTCCCGCCAATAGTCACAGACGTCGGCGTTACCCATGCTACGGTCACCAACTTAATAC	16.47	0.0154	-2.3694	-0.21	-2.1594	0.08863
12328:1162_49429477-A:f	90PMT	CTGGCTTGAGGCCCTTCAGAAGTCAAGAAGTAGGAGTGGTCCACATTTTCCATCCAGTTCATTGTGACCC	63.53	0.0154	-0.6039	-2.8219	2.218	4.67279
[truncated: 640 more rows]

## Sheet: SwissProt IDs
Probe ID	SwissID	Oligo	PMT
[truncated: 1,644 more rows]

## Sheet: Gene names from DAVID
1598 total IDs recognized
[truncated: 1,608 more rows]

## Sheet: Gene names from pathway studio
#	PMT	Name	LocusLink ID	Connectivity	ID	Description	GenBank ID	Found In Groups
[truncated: 1,606 more rows]

[truncated: 2 more sheets: All array probes Annotation, p<0.05 probes- Full annotation ]
