# Supplementary material for: Transcriptional profiling of PRKG2-null growth plate identifies putative down-stream targets of PRKG2
Source: BMC Res Notes. 2015 Apr 30;8:177. doi: 10.1186/s13104-015-1136-6 (PMC4419418; doi:10.1186/s13104-015-1136-6)
Supplement: Additional file 2: — Gene Ontology (GO) enrichment results. Additional file 2 contains all GO enrichment results for the DE genes in the PMT70 and combined datasets. [file 13104_2015_1136_MOESM2_ESM.xls]

## Sheet: PMT70 functional clustered list
Annotation Cluster 1	Enrichment Score: 3.44	Process	Count	P_Value	Benjamini
	GOTERM_BP_ALL	cellular macromolecule metabolic process	201	1.1e-05	0.02
	GOTERM_BP_ALL	protein metabolic process	205	4.1e-05	0.042
	GOTERM_BP_ALL	macromolecule metabolic process	357	0.00036	0.11
	GOTERM_BP_ALL	primary metabolic process	400	0.00093	0.17
	GOTERM_BP_ALL	cellular metabolic process	399	0.00094	0.17
	GOTERM_BP_ALL	biopolymer metabolic process	271	0.0011	0.16
	GOTERM_BP_ALL	metabolic process	431	0.0053	0.33
Annotation Cluster 2	Enrichment Score: 3.32		Count	P_Value	Benjamini
	INTERPRO	Sterile alpha motif SAM	13	0.00037	0.66
	INTERPRO	Sterile alpha motif-type	12	0.00039	0.54
	UP_SEQ_FEATURE	domain:SAM	11	0.00051	1
	SMART	SAM	13	0.00069	0.34
Annotation Cluster 3	Enrichment Score: 3.27		Count	P_Value	Benjamini
	GOTERM_BP_ALL	system development	109	0.00011	0.068
	GOTERM_BP_ALL	organ development	84	0.00013	0.073
	GOTERM_BP_ALL	anatomical structure development	127	0.0002	0.079
	GOTERM_BP_ALL	developmental process	180	0.00024	0.085
	GOTERM_BP_ALL	multicellular organismal development	132	0.0011	0.16
	GOTERM_BP_ALL	multicellular organismal process	185	0.031	0.72
Annotation Cluster 4	Enrichment Score: 3.03		Count	P_Value	Benjamini
	GOTERM_MF_ALL	kinase binding	15	6.4e-05	0.036
	GOTERM_MF_ALL	protein kinase binding	12	0.0007	0.18
	GOTERM_MF_ALL	enzyme binding	20	0.019	0.84
Annotation Cluster 5	Enrichment Score: 2.98		Count	P_Value	Benjamini
	GOTERM_BP_ALL	protein modification process	118	4.1e-06	0.021
	GOTERM_BP_ALL	biopolymer modification	121	6.1e-06	0.016
	GOTERM_BP_ALL	cellular macromolecule metabolic process	201	1.1e-05	0.02
	GOTERM_BP_ALL	cellular protein metabolic process	196	3.1e-05	0.039
	GOTERM_BP_ALL	protein metabolic process	205	4.1e-05	0.042
	SP_PIR_KEYWORDS	atp-binding	79	4.5e-05	0.016
	GOTERM_MF_ALL	protein serine/threonine kinase activity	38	4.8e-05	0.045
	GOTERM_BP_ALL	post-translational protein modification	97	0.0001	0.072
	SP_PIR_KEYWORDS	nucleotide-binding	94	0.00014	0.025
	SP_PIR_KEYWORDS	Serine/threonine-protein kinase	33	0.00027	0.04
	INTERPRO	Serine/threonine protein kinase, active site	31	0.00034	0.87
	GOTERM_BP_ALL	macromolecule metabolic process	357	0.00036	0.11
	GOTERM_MF_ALL	nucleotide binding	126	0.00066	0.19
	GOTERM_BP_ALL	protein amino acid phosphorylation	49	0.0013	0.17
	GOTERM_MF_ALL	protein kinase activity	46	0.0014	0.28
	SP_PIR_KEYWORDS	transferase	84	0.0015	0.14
	INTERPRO	Protein kinase, core	38	0.0017	0.92
	GOTERM_BP_ALL	phosphate metabolic process	65	0.0026	0.23
	GOTERM_BP_ALL	phosphorus metabolic process	65	0.0026	0.23
	SMART	S_TKc	33	0.0027	0.56
	GOTERM_BP_ALL	phosphorylation	56	0.0029	0.25
	INTERPRO	Serine/threonine protein kinase	22	0.0037	0.99
	GOTERM_MF_ALL	adenyl nucleotide binding	90	0.0041	0.5
	GOTERM_MF_ALL	phosphotransferase activity, alcohol group as acceptor	50	0.0046	0.52
	UP_SEQ_FEATURE	nucleotide phosphate-binding region:ATP	61	0.0047	1
	GOTERM_MF_ALL	ATP binding	85	0.0048	0.52
	SP_PIR_KEYWORDS	kinase	50	0.0057	0.29
	GOTERM_MF_ALL	purine nucleotide binding	106	0.0058	0.56
	UP_SEQ_FEATURE	binding site:ATP	39	0.006	1
	UP_SEQ_FEATURE	domain:Protein kinase	37	0.0061	1
	GOTERM_MF_ALL	adenyl ribonucleotide binding	85	0.0066	0.6
	GOTERM_MF_ALL	purine ribonucleotide binding	101	0.0086	0.65
	GOTERM_MF_ALL	ribonucleotide binding	101	0.0086	0.65
	GOTERM_MF_ALL	transferase activity	105	0.011	0.71
	GOTERM_MF_ALL	kinase activity	57	0.015	0.81
	UP_SEQ_FEATURE	active site:Proton acceptor	44	0.024	1
	GOTERM_MF_ALL	transferase activity, transferring phosphorus-containing groups	63	0.033	0.92
Annotation Cluster 6	Enrichment Score: 2.9		Count	P_Value	Benjamini
	GOTERM_BP_ALL	cell proliferation	56	0.00042	0.11
	GOTERM_BP_ALL	regulation of cell proliferation	38	0.0011	0.18
	GOTERM_BP_ALL	negative regulation of cell proliferation	21	0.0044	0.31
Annotation Cluster 7	Enrichment Score: 2.75		Count	P_Value	Benjamini
	GOTERM_BP_ALL	protein processing	13	0.0013	0.17
	GOTERM_BP_ALL	protein amino acid autophosphorylation	9	0.0019	0.2
	GOTERM_BP_ALL	protein autoprocessing	9	0.0024	0.23
Annotation Cluster 8	Enrichment Score: 2.65		Count	P_Value	Benjamini
	GOTERM_BP_ALL	negative regulation of biological process	80	6.6e-05	0.056
	GOTERM_BP_ALL	negative regulation of cellular process	76	0.00014	0.066
	GOTERM_BP_ALL	negative regulation of metabolic process	34	0.0014	0.17
	GOTERM_BP_ALL	negative regulation of cellular metabolic process	31	0.0016	0.18
	GOTERM_BP_ALL	regulation of transcription from RNA polymerase II promoter	36	0.0016	0.18
	GOTERM_BP_ALL	transcription from RNA polymerase II promoter	45	0.0039	0.29
	GOTERM_BP_ALL	negative regulation of transcription from RNA polymerase II promoter	15	0.0057	0.34
	GOTERM_BP_ALL	negative regulation of transcription, DNA-dependent	18	0.013	0.51
	GOTERM_BP_ALL	negative regulation of nucleobase, nucleoside, nucleotide and nucleic acid metabolic process	24	0.016	0.59
	GOTERM_BP_ALL	negative regulation of transcription	22	0.021	0.63
Annotation Cluster 9	Enrichment Score: 2.52		Count	P_Value	Benjamini
	GOTERM_BP_ALL	positive regulation of cellular metabolic process	35	0.0003	0.1
	GOTERM_BP_ALL	positive regulation of metabolic process	36	0.00051	0.12
	GOTERM_BP_ALL	positive regulation of biological process	71	0.00087	0.17
	GOTERM_BP_ALL	positive regulation of cellular process	65	0.00097	0.17
	GOTERM_BP_ALL	positive regulation of nucleobase, nucleoside, nucleotide and nucleic acid metabolic process	28	0.0015	0.18
	GOTERM_BP_ALL	positive regulation of transcription	25	0.0082	0.41
	GOTERM_BP_ALL	positive regulation of transcription, DNA-dependent	20	0.021	0.63
	GOTERM_BP_ALL	positive regulation of transcription from RNA polymerase II promoter	11	0.21	0.97
Annotation Cluster 10	Enrichment Score: 2.44		Count	P_Value	Benjamini
	GOTERM_MF_ALL	transferase activity, transferring hexosyl groups	21	0.00016	0.063
	GOTERM_BP_ALL	glycoprotein metabolic process	18	0.00078	0.17
	GOTERM_BP_ALL	glycoprotein biosynthetic process	16	0.00089	0.17
	SP_PIR_KEYWORDS	glycosyltransferase	21	0.0011	0.12
	GOTERM_BP_ALL	protein amino acid glycosylation	15	0.0015	0.18
	SP_PIR_KEYWORDS	signal-anchor	30	0.0016	0.13
	GOTERM_BP_ALL	biopolymer glycosylation	15	0.0018	0.19
	GOTERM_MF_ALL	transferase activity, transferring glycosyl groups	24	0.0023	0.36
	KEGG_PATHWAY	Glycan structures - biosynthesis 2	10	0.0097	0.63
	UP_SEQ_FEATURE	topological domain:Lumenal	26	0.022	1
	SP_PIR_KEYWORDS	hexosyltransferase	5	0.047	0.75
	KEGG_PATHWAY	Glycan structures - biosynthesis 1	9	0.43	0.97
Annotation Cluster 11	Enrichment Score: 2.33		Count	P_Value	Benjamini
	GOTERM_BP_ALL	single fertilization	9	0.0034	0.26
	GOTERM_BP_ALL	fertilization	9	0.0042	0.3
	GOTERM_BP_ALL	reproductive process	24	0.0072	0.39
Annotation Cluster 12	Enrichment Score: 2.25		Count	P_Value	Benjamini
	GOTERM_MF_ALL	cytoskeletal protein binding	37	5e-05	0.035
	GOTERM_MF_ALL	actin binding	28	0.00013	0.061
	SP_PIR_KEYWORDS	actin-binding	19	0.0038	0.23
	GOTERM_BP_ALL	actin filament-based process	16	0.068	0.86
	GOTERM_BP_ALL	actin cytoskeleton organization and biogenesis	15	0.076	0.88
	SP_PIR_KEYWORDS	cytoskeleton	19	0.25	0.96
Annotation Cluster 13	Enrichment Score: 2.2		Count	P_Value	Benjamini
	GOTERM_CC_ALL	intracellular part	462	3e-05	0.026
	GOTERM_CC_ALL	intracellular	483	0.00013	0.028
	GOTERM_CC_ALL	intracellular membrane-bound organelle	332	0.0064	0.37
	GOTERM_CC_ALL	membrane-bound organelle	332	0.0066	0.36
	GOTERM_CC_ALL	intracellular organelle	377	0.0074	0.35
	GOTERM_CC_ALL	organelle	377	0.0077	0.34
	SP_PIR_KEYWORDS	nucleus	187	0.0095	0.4
	GOTERM_CC_ALL	cell part	634	0.091	0.85
	GOTERM_CC_ALL	cell	634	0.093	0.85
	GOTERM_CC_ALL	nucleus	209	0.13	0.84
Annotation Cluster 14	Enrichment Score: 2.2		Count	P_Value	Benjamini
	GOTERM_CC_ALL	intracellular organelle part	177	0.0024	0.29
	GOTERM_CC_ALL	organelle part	177	0.0028	0.3
	GOTERM_CC_ALL	organelle membrane	72	0.038	0.68
Annotation Cluster 15	Enrichment Score: 2.17		Count	P_Value	Benjamini
	GOTERM_BP_ALL	cell development	82	0.00014	0.069
	GOTERM_BP_ALL	cell differentiation	107	0.0011	0.17
	GOTERM_BP_ALL	cellular developmental process	107	0.0011	0.17
	GOTERM_BP_ALL	programmed cell death	51	0.0048	0.32
	GOTERM_BP_ALL	death	53	0.0053	0.34
	GOTERM_BP_ALL	cell death	53	0.0053	0.34
	GOTERM_BP_ALL	apoptosis	50	0.0065	0.38
	GOTERM_BP_ALL	negative regulation of programmed cell death	19	0.013	0.51
	GOTERM_BP_ALL	negative regulation of apoptosis	18	0.023	0.64
	GOTERM_BP_ALL	regulation of programmed cell death	33	0.05	0.82
	GOTERM_BP_ALL	anti-apoptosis	13	0.064	0.86
	GOTERM_BP_ALL	regulation of apoptosis	32	0.066	0.86
Annotation Cluster 16	Enrichment Score: 2.14		Count	P_Value	Benjamini
	GOTERM_BP_ALL	chromatin modification	19	0.0029	0.24
	GOTERM_BP_ALL	DNA metabolic process	55	0.0039	0.29
	GOTERM_BP_ALL	DNA packaging	25	0.0069	0.38
	GOTERM_BP_ALL	chromosome organization and biogenesis	29	0.0074	0.39
	GOTERM_BP_ALL	establishment and/or maintenance of chromatin architecture	24	0.01	0.47
	SP_PIR_KEYWORDS	Chromatin regulator	12	0.023	0.6
Annotation Cluster 17	Enrichment Score: 2.05		Count	P_Value	Benjamini
	GOTERM_BP_ALL	cell motility	32	0.0029	0.24
	GOTERM_BP_ALL	localization of cell	32	0.0029	0.24
	GOTERM_BP_ALL	cell migration	18	0.082	0.89
Annotation Cluster 18	Enrichment Score: 1.99		Count	P_Value	Benjamini
	GOTERM_BP_ALL	positive regulation of DNA metabolic process	5	0.0006	0.14
	GOTERM_BP_ALL	regulation of DNA metabolic process	8	0.0076	0.39
	GOTERM_BP_ALL	positive regulation of DNA repair	3	0.011	0.47
	GOTERM_BP_ALL	protein ubiquitination	9	0.019	0.62
	GOTERM_BP_ALL	protein modification by small protein conjugation	9	0.027	0.69
	GOTERM_BP_ALL	regulation of DNA repair	3	0.044	0.8
Annotation Cluster 19	Enrichment Score: 1.92		Count	P_Value	Benjamini
	GOTERM_BP_ALL	response to external stimulus	43	0.0055	0.33
	GOTERM_BP_ALL	response to stress	65	0.0068	0.38
	GOTERM_BP_ALL	inflammatory response	23	0.012	0.5
	GOTERM_BP_ALL	response to wounding	30	0.013	0.52
	GOTERM_BP_ALL	defense response	35	0.043	0.8
Annotation Cluster 20	Enrichment Score: 1.81		Count	P_Value	Benjamini
	GOTERM_BP_ALL	regulation of progression through cell cycle	37	0.0047	0.32
	GOTERM_BP_ALL	regulation of cell cycle	37	0.0051	0.33
	GOTERM_BP_ALL	cell cycle	56	0.0054	0.34
	GOTERM_BP_ALL	cell cycle process	47	0.011	0.48
	SP_PIR_KEYWORDS	cell cycle	29	0.011	0.4
	GOTERM_BP_ALL	mitotic cell cycle	21	0.062	0.85
	GOTERM_BP_ALL	cell cycle phase	20	0.2	0.97
Annotation Cluster 21	Enrichment Score: 1.63		Count	P_Value	Benjamini
	GOTERM_BP_ALL	central nervous system development	20	0.019	0.61
	GOTERM_BP_ALL	brain development	14	0.022	0.63
	GOTERM_BP_ALL	forebrain development	7	0.031	0.72
Annotation Cluster 22	Enrichment Score: 1.61		Count	P_Value	Benjamini
	GOTERM_BP_ALL	sexual reproduction	28	0.0011	0.18
	GOTERM_BP_ALL	reproduction	39	0.0026	0.24
	GOTERM_BP_ALL	gamete generation	19	0.054	0.84
	GOTERM_BP_ALL	spermatogenesis	13	0.25	0.98
	GOTERM_BP_ALL	male gamete generation	13	0.25	0.98
Annotation Cluster 23	Enrichment Score: 1.6		Count	P_Value	Benjamini
	UP_SEQ_FEATURE	domain:Leucine-zipper	14	0.003	1
	INTERPRO	Basic-leucine zipper (bZIP) transcription factor	7	0.023	1
	INTERPRO	bZIP transcription factor, bZIP-1	5	0.032	1
	SMART	BRLZ	7	0.034	1
	UP_SEQ_FEATURE	DNA-binding region:Basic motif	11	0.14	1
Annotation Cluster 24	Enrichment Score: 1.56		Count	P_Value	Benjamini
	GOTERM_MF_ALL	protein dimerization activity	26	0.0023	0.38
	GOTERM_MF_ALL	protein homodimerization activity	13	0.041	0.94
	GOTERM_MF_ALL	identical protein binding	20	0.22	1
Annotation Cluster 25	Enrichment Score: 1.52		Count	P_Value	Benjamini
	SP_PIR_KEYWORDS	golgi apparatus	36	0.0011	0.11
	GOTERM_CC_ALL	Golgi apparatus	40	0.013	0.45
	GOTERM_CC_ALL	Golgi apparatus part	20	0.2	0.91
	GOTERM_CC_ALL	Golgi membrane	17	0.28	0.95
Annotation Cluster 26	Enrichment Score: 1.48		Count	P_Value	Benjamini
	GOTERM_BP_ALL	secretion by cell	23	0.0071	0.38
	GOTERM_BP_ALL	exocytosis	11	0.011	0.49
	GOTERM_BP_ALL	secretory pathway	19	0.016	0.59
	GOTERM_BP_ALL	secretion	25	0.039	0.78
	GOTERM_BP_ALL	establishment of cellular localization	48	0.083	0.89
	GOTERM_BP_ALL	cellular localization	49	0.088	0.9
	GOTERM_BP_ALL	vesicle-mediated transport	29	0.12	0.93
Annotation Cluster 27	Enrichment Score: 1.45		Count	P_Value	Benjamini
	GOTERM_BP_ALL	phosphoinositide-mediated signaling	11	0.017	0.59
	GOTERM_BP_ALL	second-messenger-mediated signaling	19	0.023	0.64
	GOTERM_BP_ALL	G-protein signaling, coupled to IP3 second messenger (phospholipase C activating)	7	0.12	0.93
Annotation Cluster 28	Enrichment Score: 1.43		Count	P_Value	Benjamini
	UP_SEQ_FEATURE	repeat:WD 4	17	0.015	1
	UP_SEQ_FEATURE	repeat:WD 6	14	0.018	1
	UP_SEQ_FEATURE	repeat:WD 3	17	0.023	1
	UP_SEQ_FEATURE	repeat:WD 2	17	0.026	1
	UP_SEQ_FEATURE	repeat:WD 1	17	0.026	1
	INTERPRO	WD40 repeat	20	0.029	1
	SP_PIR_KEYWORDS	wd repeat	19	0.033	0.7
	UP_SEQ_FEATURE	repeat:WD 5	15	0.039	1
	SMART	WD40	20	0.053	1
	UP_SEQ_FEATURE	repeat:WD 7	6	0.51	1
Annotation Cluster 29	Enrichment Score: 1.41		Count	P_Value	Benjamini
	GOTERM_BP_ALL	regulation of protein kinase activity	21	0.0025	0.23
	GOTERM_BP_ALL	regulation of kinase activity	21	0.0033	0.26
	GOTERM_BP_ALL	regulation of transferase activity	21	0.0042	0.3
	GOTERM_BP_ALL	regulation of catalytic activity	32	0.022	0.63
	GOTERM_BP_ALL	regulation of a molecular function	34	0.041	0.79
	GOTERM_BP_ALL	positive regulation of protein kinase activity	10	0.13	0.95
	GOTERM_BP_ALL	positive regulation of kinase activity	10	0.15	0.95
	GOTERM_BP_ALL	positive regulation of transferase activity	10	0.16	0.96
	GOTERM_BP_ALL	activation of protein kinase activity	5	0.28	0.99
	GOTERM_BP_ALL	positive regulation of catalytic activity	13	0.34	0.99
Annotation Cluster 30	Enrichment Score: 1.36		Count	P_Value	Benjamini
	GOTERM_MF_ALL	kinase regulator activity	9	0.035	0.91
	GOTERM_MF_ALL	protein kinase regulator activity	8	0.036	0.92
	GOTERM_MF_ALL	protein kinase inhibitor activity	5	0.045	0.95
	GOTERM_MF_ALL	kinase inhibitor activity	5	0.064	0.98
Annotation Cluster 31	Enrichment Score: 1.32		Count	P_Value	Benjamini
	UP_SEQ_FEATURE	repeat:ANK 3	14	0.01	1
	UP_SEQ_FEATURE	repeat:ANK 1	14	0.031	1
	UP_SEQ_FEATURE	repeat:ANK 2	14	0.033	1
	SP_PIR_KEYWORDS	ank repeat	17	0.04	0.72
	INTERPRO	Ankyrin	18	0.046	1
	UP_SEQ_FEATURE	repeat:ANK 4	10	0.073	1
	SMART	ANK	18	0.079	1
	UP_SEQ_FEATURE	repeat:ANK 6	7	0.08	1
	UP_SEQ_FEATURE	repeat:ANK 5	8	0.13	1
Annotation Cluster 32	Enrichment Score: 1.31		Count	P_Value	Benjamini
	GOTERM_CC_ALL	endomembrane system	57	0.0067	0.34
	GOTERM_CC_ALL	organelle membrane	72	0.038	0.68
	GOTERM_CC_ALL	nuclear envelope-endoplasmic reticulum network	27	0.051	0.74
	GOTERM_CC_ALL	endoplasmic reticulum part	29	0.061	0.78
	GOTERM_CC_ALL	endoplasmic reticulum membrane	26	0.065	0.78
	SP_PIR_KEYWORDS	endoplasmic reticulum	33	0.069	0.82
	GOTERM_CC_ALL	endoplasmic reticulum	41	0.18	0.9
Annotation Cluster 33	Enrichment Score: 1.31		Count	P_Value	Benjamini
	GOTERM_MF_ALL	metal ion binding	201	0.025	0.88
	GOTERM_MF_ALL	ion binding	204	0.028	0.9
	SP_PIR_KEYWORDS	zinc	104	0.031	0.69
	GOTERM_MF_ALL	transition metal ion binding	139	0.034	0.91
	SP_PIR_KEYWORDS	metal-binding	133	0.035	0.68
	SP_PIR_KEYWORDS	zinc-finger	83	0.072	0.81
	GOTERM_MF_ALL	cation binding	179	0.12	1
	GOTERM_MF_ALL	zinc ion binding	109	0.16	1
Annotation Cluster 34	Enrichment Score: 1.3		Count	P_Value	Benjamini
	GOTERM_MF_ALL	RNA splicing factor activity, transesterification mechanism	6	0.0021	0.37
	GOTERM_BP_ALL	RNA splicing	19	0.01	0.47
	GOTERM_BP_ALL	mRNA processing	20	0.019	0.61
	GOTERM_BP_ALL	mRNA metabolic process	22	0.029	0.7
	SP_PIR_KEYWORDS	mrna processing	16	0.056	0.79
	SP_PIR_KEYWORDS	mrna splicing	13	0.08	0.82
	GOTERM_CC_ALL	spliceosome	10	0.11	0.82
	GOTERM_BP_ALL	RNA processing	26	0.14	0.95
	SP_PIR_KEYWORDS	spliceosome	8	0.22	0.96
	GOTERM_CC_ALL	ribonucleoprotein complex	25	0.56	1
Annotation Cluster 35	Enrichment Score: 1.3		Count	P_Value	Benjamini
	GOTERM_CC_ALL	extrinsic to membrane	10	0.0046	0.36
	GOTERM_CC_ALL	heterotrimeric G-protein complex	4	0.11	0.82
	GOTERM_CC_ALL	extrinsic to plasma membrane	4	0.25	0.94

## Sheet: all PMT combined funct cluster
Annotation Cluster 1	Enrichment Score: 5.77	Process	Count	P_Value	Benjamini
	GOTERM_CC_ALL	intracellular organelle part	375	5.2e-08	1.1e-05
	GOTERM_CC_ALL	organelle part	375	7.8e-08	1.3e-05
	GOTERM_CC_ALL	organelle membrane	149	0.0012	0.044
Annotation Cluster 2	Enrichment Score: 5.55		Count	P_Value	Benjamini
	GOTERM_CC_ALL	intracellular part	941	1.3e-10	1.1e-07
	GOTERM_CC_ALL	intracellular	988	5.3e-10	2.3e-07
	GOTERM_CC_ALL	cytoplasm	629	7.8e-10	2.3e-07
	GOTERM_CC_ALL	intracellular organelle	782	1.1e-06	0.00013
	GOTERM_CC_ALL	organelle	782	1.1e-06	0.00012
	GOTERM_CC_ALL	intracellular membrane-bound organelle	689	1.2e-06	0.00012
	GOTERM_CC_ALL	membrane-bound organelle	689	1.4e-06	0.00012
	GOTERM_CC_ALL	nucleus	428	0.018	0.32
	GOTERM_CC_ALL	cell part	1275	0.12	0.69
	GOTERM_CC_ALL	cell	1275	0.12	0.69
Annotation Cluster 3	Enrichment Score: 5.09		Count	P_Value	Benjamini
	GOTERM_BP_ALL	developmental process	365	1.9e-08	5.1e-05
	GOTERM_BP_ALL	anatomical structure development	250	4.2e-07	0.00025
	GOTERM_BP_ALL	system development	207	2.3e-06	0.00093
	GOTERM_BP_ALL	multicellular organismal development	261	8e-06	0.0028
	GOTERM_BP_ALL	organ development	146	0.00042	0.04
	GOTERM_BP_ALL	multicellular organismal process	367	0.0046	0.21
Annotation Cluster 4	Enrichment Score: 3.88		Count	P_Value	Benjamini
	GOTERM_BP_ALL	protein modification process	212	1.8e-06	0.00086
	GOTERM_BP_ALL	biopolymer modification	219	1.9e-06	0.00083
	GOTERM_BP_ALL	cellular macromolecule metabolic process	369	2.2e-05	0.0057
	GOTERM_BP_ALL	cellular protein metabolic process	362	4.1e-05	0.0083
	GOTERM_BP_ALL	protein metabolic process	381	4.4e-05	0.0084
	GOTERM_BP_ALL	post-translational protein modification	172	0.00018	0.02
	GOTERM_BP_ALL	macromolecule metabolic process	677	0.0021	0.13
	GOTERM_BP_ALL	phosphorus metabolic process	116	0.0032	0.17
	GOTERM_BP_ALL	phosphate metabolic process	116	0.0032	0.17
	GOTERM_BP_ALL	protein amino acid phosphorylation	83	0.0034	0.17
Annotation Cluster 5	Enrichment Score: 3.77		Count	P_Value	Benjamini
	GOTERM_BP_ALL	negative regulation of biological process	154	1.7e-07	0.00018
	GOTERM_BP_ALL	negative regulation of cellular process	148	2.7e-07	0.0002
	GOTERM_BP_ALL	negative regulation of cellular metabolic process	59	2.6e-05	0.0066
	GOTERM_BP_ALL	negative regulation of metabolic process	64	3.8e-05	0.0079
	GOTERM_BP_ALL	regulation of transcription from RNA polymerase II promoter	65	0.00027	0.028
	GOTERM_BP_ALL	negative regulation of transcription	43	0.0013	0.095
	GOTERM_BP_ALL	negative regulation of nucleobase, nucleoside, nucleotide and nucleic acid metabolic process	46	0.0014	0.097
	GOTERM_BP_ALL	negative regulation of transcription from RNA polymerase II promoter	25	0.0024	0.14
	GOTERM_BP_ALL	negative regulation of transcription, DNA-dependent	31	0.0063	0.24
	GOTERM_MF_ALL	transcription repressor activity	27	0.055	0.88
Annotation Cluster 6	Enrichment Score: 3.69		Count	P_Value	Benjamini
	GOTERM_BP_ALL	cell proliferation	102	5.7e-05	0.01
	GOTERM_BP_ALL	regulation of cell proliferation	67	0.00035	0.035
	GOTERM_BP_ALL	positive regulation of cell proliferation	38	0.00042	0.04
Annotation Cluster 7	Enrichment Score: 3.69		Count	P_Value	Benjamini
	GOTERM_BP_ALL	cell development	159	4e-07	0.00026
	GOTERM_BP_ALL	cell differentiation	210	1.3e-05	0.0041
	GOTERM_BP_ALL	cellular developmental process	210	1.3e-05	0.0041
	GOTERM_BP_ALL	cell death	108	2.1e-05	0.0062
	GOTERM_BP_ALL	death	108	2.1e-05	0.0062
	GOTERM_BP_ALL	programmed cell death	103	2.7e-05	0.0064
	GOTERM_BP_ALL	apoptosis	102	3e-05	0.0069
	GOTERM_BP_ALL	regulation of programmed cell death	70	0.00085	0.069
	GOTERM_BP_ALL	regulation of apoptosis	69	0.00099	0.077
	GOTERM_BP_ALL	positive regulation of apoptosis	36	0.0041	0.19
	GOTERM_BP_ALL	positive regulation of programmed cell death	36	0.0047	0.21
	GOTERM_BP_ALL	induction of apoptosis	31	0.0055	0.21
	GOTERM_BP_ALL	induction of programmed cell death	31	0.0059	0.22
	SP_PIR_KEYWORDS	apoptosis	38	0.017	0.31
Annotation Cluster 8	Enrichment Score: 3.65		Count	P_Value	Benjamini
	GOTERM_BP_ALL	positive regulation of biological process	149	3.6e-08	6.4e-05
	GOTERM_BP_ALL	positive regulation of cellular process	136	7.3e-08	9.6e-05
	GOTERM_BP_ALL	positive regulation of metabolic process	64	6.8e-05	0.011
	GOTERM_BP_ALL	positive regulation of cellular metabolic process	60	0.00011	0.016
	GOTERM_BP_ALL	positive regulation of nucleobase, nucleoside, nucleotide and nucleic acid metabolic process	45	0.0038	0.18
	GOTERM_BP_ALL	positive regulation of transcription	42	0.01	0.31
	GOTERM_BP_ALL	positive regulation of transcription, DNA-dependent	32	0.049	0.64
	GOTERM_BP_ALL	positive regulation of transcription from RNA polymerase II promoter	20	0.16	0.85
Annotation Cluster 9	Enrichment Score: 3.5		Count	P_Value	Benjamini
	GOTERM_MF_ALL	protein dimerization activity	52	7.8e-06	0.0032
	GOTERM_MF_ALL	protein homodimerization activity	27	0.0011	0.13
	GOTERM_MF_ALL	identical protein binding	48	0.0036	0.28
Annotation Cluster 10	Enrichment Score: 3.49		Count	P_Value	Benjamini
	SP_PIR_KEYWORDS	nucleotide-binding	187	5.2e-08	1.9e-05
	GOTERM_MF_ALL	nucleotide binding	258	1.4e-07	0.00013
	SP_PIR_KEYWORDS	atp-binding	149	3.5e-07	7.4e-05
	GOTERM_MF_ALL	protein serine/threonine kinase activity	67	2.8e-06	0.0016
	GOTERM_MF_ALL	purine nucleotide binding	220	6.8e-06	0.0033
	SP_PIR_KEYWORDS	Serine/threonine-protein kinase	60	7.3e-06	0.00097
	INTERPRO	Serine/threonine protein kinase, active site	56	9.1e-06	0.053
	GOTERM_MF_ALL	ribonucleotide binding	210	1.6e-05	0.0052
	GOTERM_MF_ALL	purine ribonucleotide binding	210	1.6e-05	0.0052
	GOTERM_MF_ALL	adenyl nucleotide binding	177	0.00014	0.031
	GOTERM_BP_ALL	post-translational protein modification	172	0.00018	0.02
	SP_PIR_KEYWORDS	transferase	158	0.00022	0.018
	UP_SEQ_FEATURE	nucleotide phosphate-binding region:ATP	117	0.00028	0.99
	GOTERM_MF_ALL	adenyl ribonucleotide binding	167	0.00037	0.074
	INTERPRO	Protein kinase, core	67	0.0005	0.77
	GOTERM_MF_ALL	ATP binding	164	0.00054	0.098
	GOTERM_MF_ALL	protein kinase activity	82	0.00066	0.11
	GOTERM_MF_ALL	phosphotransferase activity, alcohol group as acceptor	91	0.0023	0.21
	SMART	S_TKc	56	0.003	0.6
	GOTERM_BP_ALL	phosphorus metabolic process	116	0.0032	0.17
	GOTERM_BP_ALL	phosphate metabolic process	116	0.0032	0.17
	GOTERM_BP_ALL	protein amino acid phosphorylation	83	0.0034	0.17
	INTERPRO	Serine/threonine protein kinase	36	0.0035	0.98
	SP_PIR_KEYWORDS	kinase	90	0.0039	0.14
	GOTERM_BP_ALL	phosphorylation	98	0.0053	0.21
	UP_SEQ_FEATURE	binding site:ATP	66	0.013	1
	GOTERM_MF_ALL	transferase activity	195	0.017	0.7
	GOTERM_MF_ALL	kinase activity	103	0.021	0.72
	UP_SEQ_FEATURE	domain:Protein kinase	60	0.032	1
	GOTERM_MF_ALL	transferase activity, transferring phosphorus-containing groups	117	0.033	0.8
	UP_SEQ_FEATURE	active site:Proton acceptor	75	0.078	1
Annotation Cluster 11	Enrichment Score: 3.31		Count	P_Value	Benjamini
	GOTERM_BP_ALL	cytoskeleton organization and biogenesis	77	6.1e-06	0.0023
	GOTERM_BP_ALL	actin filament-based process	33	0.0039	0.19
	GOTERM_BP_ALL	actin cytoskeleton organization and biogenesis	31	0.0048	0.21
Annotation Cluster 12	Enrichment Score: 3.25		Count	P_Value	Benjamini
	GOTERM_CC_ALL	nuclear part	131	6.5e-06	0.00047
	GOTERM_CC_ALL	organelle lumen	111	0.00017	0.01
	GOTERM_CC_ALL	membrane-enclosed lumen	111	0.00017	0.01
	GOTERM_CC_ALL	nuclear lumen	82	0.00049	0.023
	GOTERM_CC_ALL	nucleoplasm part	55	0.0018	0.057
	GOTERM_CC_ALL	nucleoplasm	61	0.0029	0.088
	GOTERM_CC_ALL	transcription factor complex	25	0.038	0.47
Annotation Cluster 13	Enrichment Score: 2.92		Count	P_Value	Benjamini
	GOTERM_BP_ALL	chromatin modification	34	0.00026	0.028
	GOTERM_BP_ALL	histone modification	12	0.0011	0.079
	GOTERM_BP_ALL	covalent chromatin modification	12	0.0016	0.1
	GOTERM_BP_ALL	histone methylation	5	0.005	0.21
Annotation Cluster 14	Enrichment Score: 2.85		Count	P_Value	Benjamini
	GOTERM_BP_ALL	biopolymer glycosylation	27	5.7e-05	0.01
	GOTERM_BP_ALL	glycoprotein biosynthetic process	27	0.00011	0.016
	GOTERM_BP_ALL	protein amino acid glycosylation	26	0.00012	0.016
	GOTERM_MF_ALL	transferase activity, transferring hexosyl groups	33	0.00013	0.032
	GOTERM_BP_ALL	glycoprotein metabolic process	30	0.00017	0.02
	GOTERM_MF_ALL	transferase activity, transferring glycosyl groups	41	0.0011	0.13
	GOTERM_BP_ALL	protein amino acid N-linked glycosylation	12	0.0016	0.1
	SP_PIR_KEYWORDS	glycosyltransferase	32	0.0032	0.13
	UP_SEQ_FEATURE	topological domain:Lumenal	44	0.032	1
	GOTERM_MF_ALL	UDP-glycosyltransferase activity	16	0.054	0.88
	KEGG_PATHWAY	Glycan structures - biosynthesis 1	18	0.26	0.91
Annotation Cluster 15	Enrichment Score: 2.72		Count	P_Value	Benjamini
	GOTERM_BP_ALL	protein metabolic process	381	4.4e-05	0.0084
	GOTERM_BP_ALL	cellular metabolic process	770	0.0015	0.1
	GOTERM_BP_ALL	macromolecule metabolic process	677	0.0021	0.13
	GOTERM_BP_ALL	biopolymer metabolic process	510	0.0047	0.21
	GOTERM_BP_ALL	primary metabolic process	765	0.0052	0.21
	GOTERM_BP_ALL	metabolic process	835	0.014	0.38
Annotation Cluster 16	Enrichment Score: 2.7		Count	P_Value	Benjamini
	GOTERM_CC_ALL	endomembrane system	121	5.8e-06	0.00046
	GOTERM_CC_ALL	organelle membrane	149	0.0012	0.044
	GOTERM_CC_ALL	nuclear envelope-endoplasmic reticulum network	55	0.0039	0.11
	GOTERM_CC_ALL	endoplasmic reticulum part	59	0.006	0.15
	GOTERM_CC_ALL	endoplasmic reticulum membrane	53	0.0064	0.16
	SP_PIR_KEYWORDS	endoplasmic reticulum	67	0.0065	0.18
	GOTERM_CC_ALL	endoplasmic reticulum	88	0.017	0.32
Annotation Cluster 17	Enrichment Score: 2.63		Count	P_Value	Benjamini
	GOTERM_BP_ALL	cell motility	57	0.00083	0.069
	GOTERM_BP_ALL	localization of cell	57	0.00083	0.069
	GOTERM_BP_ALL	cell migration	35	0.018	0.43
Annotation Cluster 18	Enrichment Score: 2.51		Count	P_Value	Benjamini
	GOTERM_BP_ALL	chromatin modification	34	0.00026	0.028
	GOTERM_BP_ALL	DNA metabolic process	101	0.0014	0.097
	GOTERM_BP_ALL	chromosome organization and biogenesis	52	0.0025	0.14
	GOTERM_BP_ALL	DNA packaging	42	0.0078	0.26
	GOTERM_BP_ALL	establishment and/or maintenance of chromatin architecture	41	0.0094	0.3
	SP_PIR_KEYWORDS	Chromatin regulator	20	0.014	0.27
Annotation Cluster 19	Enrichment Score: 2.5		Count	P_Value	Benjamini
	GOTERM_BP_ALL	regulation of programmed cell death	70	0.00085	0.069
	GOTERM_BP_ALL	regulation of apoptosis	69	0.00099	0.077
	GOTERM_BP_ALL	negative regulation of programmed cell death	34	0.0034	0.17
	GOTERM_BP_ALL	negative regulation of apoptosis	33	0.0051	0.21
	GOTERM_BP_ALL	anti-apoptosis	24	0.02	0.45
Annotation Cluster 20	Enrichment Score: 2.38		Count	P_Value	Benjamini
	GOTERM_BP_ALL	regulation of kinase activity	39	0.00014	0.018
	GOTERM_BP_ALL	regulation of protein kinase activity	38	0.00018	0.021
	GOTERM_BP_ALL	regulation of transferase activity	39	0.00022	0.025
	GOTERM_BP_ALL	regulation of catalytic activity	64	0.00089	0.072
	GOTERM_BP_ALL	regulation of a molecular function	69	0.0021	0.13
	GOTERM_BP_ALL	positive regulation of kinase activity	20	0.029	0.53
	GOTERM_BP_ALL	positive regulation of transferase activity	20	0.036	0.57
	GOTERM_BP_ALL	positive regulation of catalytic activity	30	0.041	0.59
	GOTERM_BP_ALL	positive regulation of protein kinase activity	19	0.041	0.59
	GOTERM_BP_ALL	activation of protein kinase activity	10	0.085	0.74
Annotation Cluster 21	Enrichment Score: 2.3		Count	P_Value	Benjamini
	GOTERM_BP_ALL	locomotory behavior	33	0.00043	0.04
	GOTERM_BP_ALL	behavior	46	0.0014	0.097
	GOTERM_BP_ALL	taxis	21	0.033	0.55
	GOTERM_BP_ALL	chemotaxis	21	0.033	0.55
Annotation Cluster 22	Enrichment Score: 2.27		Count	P_Value	Benjamini
	GOTERM_MF_ALL	nucleoside-triphosphatase activity	76	0.0011	0.14
	GOTERM_MF_ALL	pyrophosphatase activity	78	0.0015	0.16
	GOTERM_MF_ALL	hydrolase activity, acting on acid anhydrides, in phosphorus-containing anhydrides	78	0.0017	0.18
	GOTERM_MF_ALL	hydrolase activity, acting on acid anhydrides	78	0.0024	0.21
	GOTERM_MF_ALL	GTPase activity	28	0.016	0.69
	GOTERM_MF_ALL	ATPase activity, coupled	36	0.026	0.77
	GOTERM_MF_ALL	ATPase activity	41	0.047	0.86
Annotation Cluster 23	Enrichment Score: 2.25		Count	P_Value	Benjamini
	SP_PIR_KEYWORDS	rna-binding	62	0.00073	0.045
	GOTERM_MF_ALL	RNA binding	88	0.00079	0.12
	UP_SEQ_FEATURE	domain:RRM 3	11	0.0019	1
	INTERPRO	Nucleotide-binding, alpha-beta plait	32	0.0024	0.97
	UP_SEQ_FEATURE	domain:RRM 1	16	0.0055	1
	UP_SEQ_FEATURE	domain:RRM 2	16	0.0055	1
	INTERPRO	RNA recognition motif, RNP-1	30	0.0065	0.99
	SMART	RRM	30	0.04	1
	UP_SEQ_FEATURE	domain:RRM	11	0.26	1
Annotation Cluster 24	Enrichment Score: 2.24		Count	P_Value	Benjamini
	GOTERM_BP_ALL	regulation of protein kinase activity	38	0.00018	0.021
	GOTERM_BP_ALL	negative regulation of protein kinase activity	13	0.0036	0.18
	GOTERM_BP_ALL	negative regulation of kinase activity	13	0.0036	0.18
	GOTERM_BP_ALL	negative regulation of transferase activity	13	0.0048	0.21
	GOTERM_BP_ALL	negative regulation of catalytic activity	15	0.016	0.39
	GOTERM_BP_ALL	negative regulation of MAP kinase activity	5	0.2	0.89
Annotation Cluster 25	Enrichment Score: 2.17		Count	P_Value	Benjamini
	GOTERM_BP_ALL	mRNA metabolic process	48	0.00011	0.015
	GOTERM_BP_ALL	mRNA processing	40	0.00051	0.046
	GOTERM_BP_ALL	RNA splicing	34	0.0023	0.13
	SP_PIR_KEYWORDS	mrna processing	32	0.0048	0.16
	SP_PIR_KEYWORDS	mrna splicing	26	0.0091	0.21
	GOTERM_BP_ALL	RNA processing	53	0.026	0.5
	GOTERM_CC_ALL	spliceosome	16	0.16	0.73
	SP_PIR_KEYWORDS	spliceosome	14	0.18	0.8
Annotation Cluster 26	Enrichment Score: 2.06		Count	P_Value	Benjamini
	GOTERM_MF_ALL	cytoskeletal protein binding	56	0.00087	0.12
	GOTERM_MF_ALL	actin binding	39	0.0059	0.41
	SP_PIR_KEYWORDS	actin-binding	24	0.12	0.72
Annotation Cluster 27	Enrichment Score: 2.06		Count	P_Value	Benjamini
	GOTERM_BP_ALL	regulation of progression through cell cycle	74	3.7e-05	0.0081
	GOTERM_BP_ALL	regulation of cell cycle	74	4.5e-05	0.0084
	GOTERM_BP_ALL	cell cycle	111	9.5e-05	0.015
	GOTERM_BP_ALL	cell cycle process	94	0.00024	0.027
	GOTERM_BP_ALL	mitotic cell cycle	42	0.0067	0.24
	SP_PIR_KEYWORDS	cell cycle	50	0.012	0.26
	GOTERM_BP_ALL	cell cycle phase	42	0.037	0.58
	SP_PIR_KEYWORDS	mitosis	17	0.081	0.65
	GOTERM_BP_ALL	M phase of mitotic cell cycle	27	0.094	0.76
	GOTERM_BP_ALL	M phase	32	0.12	0.8
	GOTERM_BP_ALL	mitosis	26	0.13	0.82
	SP_PIR_KEYWORDS	cell division	21	0.27	0.86
	GOTERM_BP_ALL	cell division	23	0.46	0.98
Annotation Cluster 28	Enrichment Score: 2.04		Count	P_Value	Benjamini
	GOTERM_MF_ALL	enzyme regulator activity	111	7.6e-07	0.00055
	GOTERM_MF_ALL	enzyme activator activity	45	0.00086	0.12
	SP_PIR_KEYWORDS	guanine-nucleotide releasing factor	18	0.0013	0.069
	SP_PIR_KEYWORDS	gtpase activation	21	0.0018	0.086
	GOTERM_MF_ALL	GTPase regulator activity	49	0.0066	0.43
	GOTERM_BP_ALL	Ras protein signal transduction	36	0.0068	0.24
	GOTERM_BP_ALL	regulation of signal transduction	68	0.0071	0.25
	GOTERM_MF_ALL	guanyl-nucleotide exchange factor activity	23	0.017	0.7
	GOTERM_MF_ALL	small GTPase regulator activity	32	0.029	0.79
	GOTERM_MF_ALL	GTPase activator activity	28	0.033	0.8
	GOTERM_BP_ALL	small GTPase mediated signal transduction	56	0.036	0.57
	GOTERM_BP_ALL	regulation of Ras protein signal transduction	25	0.056	0.66
	GOTERM_BP_ALL	regulation of small GTPase mediated signal transduction	28	0.12	0.81
	GOTERM_BP_ALL	regulation of GTPase activity	13	0.29	0.94
	GOTERM_BP_ALL	regulation of Ras GTPase activity	10	0.44	0.97
Annotation Cluster 29	Enrichment Score: 1.89		Count	P_Value	Benjamini
	GOTERM_BP_ALL	circulatory system process	26	0.0049	0.21
	GOTERM_BP_ALL	blood circulation	26	0.0049	0.21
	GOTERM_BP_ALL	regulation of heart contraction	10	0.016	0.39
	GOTERM_BP_ALL	heart process	10	0.03	0.53
	GOTERM_BP_ALL	heart contraction	10	0.03	0.53
Annotation Cluster 30	Enrichment Score: 1.87		Count	P_Value	Benjamini
	SP_PIR_KEYWORDS	metal-binding	270	0.0012	0.063
	GOTERM_MF_ALL	metal ion binding	403	0.0019	0.19
	GOTERM_MF_ALL	ion binding	408	0.003	0.25
	GOTERM_MF_ALL	transition metal ion binding	272	0.013	0.63
	GOTERM_MF_ALL	cation binding	364	0.019	0.71
	SP_PIR_KEYWORDS	zinc	196	0.031	0.45
	SP_PIR_KEYWORDS	zinc-finger	154	0.11	0.71
	GOTERM_MF_ALL	zinc ion binding	210	0.2	0.99
Annotation Cluster 31	Enrichment Score: 1.86		Count	P_Value	Benjamini
	GOTERM_CC_ALL	extrinsic to membrane	16	0.0017	0.057
	GOTERM_CC_ALL	heterotrimeric G-protein complex	7	0.027	0.4
	GOTERM_CC_ALL	extrinsic to plasma membrane	8	0.059	0.53
Annotation Cluster 32	Enrichment Score: 1.85		Count	P_Value	Benjamini
	GOTERM_BP_ALL	intracellular signaling cascade	171	9.8e-05	0.015
	GOTERM_BP_ALL	signal transduction	357	0.024	0.49
	GOTERM_BP_ALL	cell communication	389	0.028	0.51
	GOTERM_BP_ALL	cell surface receptor linked signal transduction	161	0.58	0.99
Annotation Cluster 33	Enrichment Score: 1.84		Count	P_Value	Benjamini
	GOTERM_BP_ALL	multicellular organism reproduction	14	0.0084	0.28
	GOTERM_BP_ALL	reproductive process in a multicellular organism	14	0.0084	0.28
	GOTERM_BP_ALL	lactation	6	0.044	0.61
Annotation Cluster 34	Enrichment Score: 1.83		Count	P_Value	Benjamini
	SP_PIR_KEYWORDS	golgi apparatus	63	0.00041	0.029
	GOTERM_CC_ALL	Golgi apparatus	72	0.013	0.28
	GOTERM_CC_ALL	Golgi apparatus part	40	0.081	0.59
	GOTERM_CC_ALL	Golgi membrane	35	0.11	0.67
Annotation Cluster 35	Enrichment Score: 1.82		Count	P_Value	Benjamini
	UP_SEQ_FEATURE	domain:SAM	13	0.01	1
	INTERPRO	Sterile alpha motif-type	14	0.011	1
	INTERPRO	Sterile alpha motif SAM	15	0.016	1
	SMART	SAM	15	0.03	1
Annotation Cluster 36	Enrichment Score: 1.8		Count	P_Value	Benjamini
	GOTERM_BP_ALL	visual behavior	5	0.0077	0.26
	GOTERM_BP_ALL	learning	7	0.0093	0.3
	GOTERM_BP_ALL	visual learning	4	0.017	0.42
	GOTERM_BP_ALL	learning and/or memory	10	0.05	0.64
Annotation Cluster 37	Enrichment Score: 1.76		Count	P_Value	Benjamini
	GOTERM_MF_ALL	enzyme binding	36	0.0064	0.43
	GOTERM_MF_ALL	kinase binding	16	0.018	0.71
	GOTERM_MF_ALL	protein kinase binding	13	0.046	0.85
Annotation Cluster 38	Enrichment Score: 1.75		Count	P_Value	Benjamini
	GOTERM_BP_ALL	adult locomotory behavior	7	0.0056	0.22
	GOTERM_BP_ALL	adult behavior	8	0.021	0.46
	GOTERM_BP_ALL	adult walking behavior	4	0.049	0.63
Annotation Cluster 39	Enrichment Score: 1.73		Count	P_Value	Benjamini
	GOTERM_BP_ALL	response to stress	125	0.00063	0.055
	GOTERM_BP_ALL	response to external stimulus	75	0.0073	0.25
	GOTERM_BP_ALL	response to wounding	50	0.03	0.53
	GOTERM_BP_ALL	inflammatory response	35	0.067	0.7
	GOTERM_BP_ALL	defense response	56	0.25	0.91
Annotation Cluster 40	Enrichment Score: 1.72		Count	P_Value	Benjamini
	GOTERM_BP_ALL	protein amino acid autophosphorylation	11	0.014	0.38
	GOTERM_BP_ALL	protein autoprocessing	11	0.019	0.43
	GOTERM_BP_ALL	protein processing	16	0.025	0.5
Annotation Cluster 41	Enrichment Score: 1.66		Count	P_Value	Benjamini
	GOTERM_BP_ALL	response to endogenous stimulus	50	0.0099	0.31
	GOTERM_BP_ALL	response to DNA damage stimulus	41	0.015	0.38
	SP_PIR_KEYWORDS	DNA damage	22	0.02	0.33
	GOTERM_BP_ALL	DNA repair	33	0.038	0.58
	SP_PIR_KEYWORDS	DNA repair	20	0.047	0.52
Annotation Cluster 42	Enrichment Score: 1.63		Count	P_Value	Benjamini
	INTERPRO	Ras small GTPase, Rho type	8	0.00077	0.78
	SMART	RHO	8	0.0013	0.54
	SP_PIR_KEYWORDS	Methylation	28	0.0033	0.13
	SP_PIR_KEYWORDS	prenylation	23	0.0072	0.19
	GOTERM_MF_ALL	GTPase activity	28	0.016	0.69
	GOTERM_MF_ALL	guanyl ribonucleotide binding	46	0.035	0.81
	SP_PIR_KEYWORDS	GTP-binding	37	0.036	0.47
	GOTERM_MF_ALL	guanyl nucleotide binding	46	0.036	0.81
	GOTERM_MF_ALL	GTP binding	45	0.036	0.81
	INTERPRO	Small GTP-binding protein domain	21	0.051	1
	INTERPRO	Ras	17	0.053	1
	PIR_SUPERFAMILY	PIRSF037169:small GTPase, Rho type	4	0.055	1
	UP_SEQ_FEATURE	nucleotide phosphate-binding region:GTP	33	0.074	1
	UP_SEQ_FEATURE	short sequence motif:Effector region	15	0.088	1
	UP_SEQ_FEATURE	lipid moiety-binding region:S-geranylgeranyl cysteine	16	0.093	1
	INTERPRO	Ras GTPase	19	0.14	1
Annotation Cluster 43	Enrichment Score: 1.62		Count	P_Value	Benjamini
	GOTERM_BP_ALL	embryonic appendage morphogenesis	10	0.014	0.37
	GOTERM_BP_ALL	embryonic limb morphogenesis	10	0.014	0.37
	GOTERM_BP_ALL	limb morphogenesis	10	0.023	0.48
	GOTERM_BP_ALL	limb development	10	0.023	0.48
	GOTERM_BP_ALL	appendage development	10	0.023	0.48
	GOTERM_BP_ALL	appendage morphogenesis	10	0.023	0.48
	GOTERM_BP_ALL	embryonic morphogenesis	17	0.083	0.74
Annotation Cluster 44	Enrichment Score: 1.61		Count	P_Value	Benjamini
	GOTERM_BP_ALL	biopolymer methylation	12	0.00027	0.028
	GOTERM_BP_ALL	methylation	12	0.0032	0.17
	GOTERM_BP_ALL	regulation of gene expression, epigenetic	9	0.078	0.74
	GOTERM_BP_ALL	DNA modification	5	0.1	0.78
	GOTERM_BP_ALL	DNA alkylation	4	0.18	0.88
	GOTERM_BP_ALL	DNA methylation	4	0.18	0.88
Annotation Cluster 45	Enrichment Score: 1.59		Count	P_Value	Benjamini
	GOTERM_MF_ALL	calmodulin binding	21	0.0087	0.5
	SP_PIR_KEYWORDS	calmodulin-binding	19	0.0099	0.22
	UP_SEQ_FEATURE	region of interest:Calmodulin-binding	9	0.2	1
Annotation Cluster 46	Enrichment Score: 1.58		Count	P_Value	Benjamini
	SP_PIR_KEYWORDS	synapse	27	0.0038	0.14
	GOTERM_CC_ALL	synapse	30	0.017	0.32
	SP_PIR_KEYWORDS	cell junction	38	0.02	0.33
	GOTERM_CC_ALL	cell junction	46	0.024	0.39
	SP_PIR_KEYWORDS	Postsynaptic cell membrane	15	0.043	0.51
	GOTERM_CC_ALL	postsynaptic membrane	16	0.059	0.54
	GOTERM_CC_ALL	synapse part	16	0.11	0.67
Annotation Cluster 47	Enrichment Score: 1.58		Count	P_Value	Benjamini
	GOTERM_BP_ALL	protein amino acid methylation	9	0.00015	0.019
	GOTERM_BP_ALL	protein amino acid alkylation	9	0.00015	0.019
	GOTERM_BP_ALL	biopolymer methylation	12	0.00027	0.028
	GOTERM_BP_ALL	one-carbon compound metabolic process	18	0.0028	0.15
	GOTERM_BP_ALL	methylation	12	0.0032	0.17
	GOTERM_BP_ALL	histone methylation	5	0.005	0.21
	GOTERM_MF_ALL	protein methyltransferase activity	7	0.089	0.94
	GOTERM_MF_ALL	N-methyltransferase activity	7	0.11	0.95
	GOTERM_MF_ALL	S-adenosylmethionine-dependent methyltransferase activity	8	0.33	1
	GOTERM_MF_ALL	histone methyltransferase activity	4	0.46	1
	GOTERM_MF_ALL	methyltransferase activity	14	0.62	1
	SP_PIR_KEYWORDS	s-adenosyl-l-methionine	7	0.63	0.98
	GOTERM_MF_ALL	transferase activity, transferring one-carbon groups	14	0.65	1
	SP_PIR_KEYWORDS	methyltransferase	9	0.81	1
Annotation Cluster 48	Enrichment Score: 1.57		Count	P_Value	Benjamini
	GOTERM_BP_ALL	vesicle-mediated transport	59	0.019	0.44
	GOTERM_BP_ALL	membrane organization and biogenesis	37	0.023	0.48
	GOTERM_BP_ALL	endocytosis	26	0.035	0.57
	GOTERM_BP_ALL	membrane invagination	26	0.035	0.57
Annotation Cluster 49	Enrichment Score: 1.56		Count	P_Value	Benjamini
	GOTERM_BP_ALL	cell adhesion	85	0.018	0.43
	GOTERM_BP_ALL	biological adhesion	85	0.018	0.43
	SP_PIR_KEYWORDS	cell adhesion	43	0.065	0.58
Annotation Cluster 50	Enrichment Score: 1.48		Count	P_Value	Benjamini
	GOTERM_BP_ALL	protein amino acid N-linked glycosylation	12	0.0016	0.1
	GOTERM_BP_ALL	peptidyl-asparagine modification	5	0.021	0.46
	GOTERM_BP_ALL	protein amino acid N-linked glycosylation via asparagine	5	0.021	0.46
	GOTERM_MF_ALL	dolichyl-diphosphooligosaccharide-protein glycotransferase activity	4	0.07	0.92
	GOTERM_CC_ALL	oligosaccharyl transferase complex	4	0.074	0.57
	GOTERM_MF_ALL	oligosaccharyl transferase activity	4	0.1	0.95
	KEGG_PATHWAY	N-Glycan biosynthesis	9	0.12	0.94
Annotation Cluster 51	Enrichment Score: 1.47		Count	P_Value	Benjamini
	GOTERM_BP_ALL	cell part morphogenesis	32	0.012	0.35
	GOTERM_BP_ALL	cell projection organization and biogenesis	32	0.012	0.35
	GOTERM_BP_ALL	cell projection morphogenesis	32	0.012	0.35
	GOTERM_BP_ALL	cell morphogenesis	58	0.019	0.44
	GOTERM_BP_ALL	cellular structure morphogenesis	58	0.019	0.44
	GOTERM_BP_ALL	neuron differentiation	32	0.027	0.51
	GOTERM_BP_ALL	neuron development	26	0.028	0.51
	GOTERM_BP_ALL	axonogenesis	20	0.031	0.54
	GOTERM_BP_ALL	generation of neurons	35	0.042	0.6
	GOTERM_BP_ALL	neurogenesis	37	0.048	0.63
	GOTERM_BP_ALL	neurite morphogenesis	20	0.051	0.64
	GOTERM_BP_ALL	neuron morphogenesis during differentiation	20	0.051	0.64
	GOTERM_BP_ALL	neurite development	22	0.054	0.65
	GOTERM_BP_ALL	cellular morphogenesis during differentiation	21	0.055	0.66
	GOTERM_BP_ALL	axon guidance	8	0.38	0.96
Annotation Cluster 52	Enrichment Score: 1.46		Count	P_Value	Benjamini
	GOTERM_BP_ALL	secretion by cell	37	0.016	0.39
	GOTERM_BP_ALL	secretory pathway	31	0.025	0.5
	GOTERM_BP_ALL	secretion	44	0.039	0.58
	GOTERM_BP_ALL	exocytosis	14	0.091	0.75
Annotation Cluster 53	Enrichment Score: 1.45		Count	P_Value	Benjamini
	GOTERM_BP_ALL	positive regulation of DNA metabolic process	5	0.0077	0.26
	GOTERM_BP_ALL	positive regulation of DNA repair	3	0.04	0.59
	GOTERM_BP_ALL	regulation of DNA repair	3	0.15	0.85
Annotation Cluster 54	Enrichment Score: 1.35		Count	P_Value	Benjamini
	GOTERM_CC_ALL	ubiquitin ligase complex	14	0.0052	0.14
	GOTERM_BP_ALL	protein ubiquitination	15	0.0067	0.24
	GOTERM_BP_ALL	protein modification by small protein conjugation	15	0.012	0.34
	GOTERM_MF_ALL	ligase activity, forming carbon-nitrogen bonds	28	0.027	0.78
	GOTERM_MF_ALL	acid-amino acid ligase activity	24	0.03	0.79
	GOTERM_MF_ALL	ubiquitin-protein ligase activity	20	0.05	0.86
	GOTERM_MF_ALL	small protein conjugating enzyme activity	20	0.059	0.89
	GOTERM_MF_ALL	small conjugating protein ligase activity	20	0.075	0.92
	SP_PIR_KEYWORDS	ligase	31	0.08	0.65
	GOTERM_BP_ALL	ubiquitin cycle	53	0.14	0.83
	GOTERM_MF_ALL	ligase activity	39	0.21	0.99
	KEGG_PATHWAY	Ubiquitin mediated proteolysis	18	0.39	0.92
Annotation Cluster 55	Enrichment Score: 1.35		Count	P_Value	Benjamini
	UP_SEQ_FEATURE	repeat:WD 6	23	0.015	1
	UP_SEQ_FEATURE	repeat:WD 4	27	0.027	1
	INTERPRO	WD40 repeat	34	0.027	1
	UP_SEQ_FEATURE	repeat:WD 5	25	0.039	1
	SP_PIR_KEYWORDS	wd repeat	32	0.04	0.5
	UP_SEQ_FEATURE	repeat:WD 3	27	0.044	1
	UP_SEQ_FEATURE	repeat:WD 1	27	0.053	1
	UP_SEQ_FEATURE	repeat:WD 2	27	0.053	1
	SMART	WD40	34	0.071	0.99
	UP_SEQ_FEATURE	repeat:WD 7	13	0.22	1
Annotation Cluster 56	Enrichment Score: 1.34		Count	P_Value	Benjamini
	GOTERM_CC_ALL	intrinsic to Golgi membrane	11	0.024	0.39
	GOTERM_CC_ALL	intrinsic to organelle membrane	18	0.045	0.52
	GOTERM_CC_ALL	integral to organelle membrane	16	0.048	0.52
	GOTERM_CC_ALL	integral to Golgi membrane	8	0.08	0.59
Annotation Cluster 57	Enrichment Score: 1.33		Count	P_Value	Benjamini
	GOTERM_CC_ALL	extrinsic to membrane	16	0.0017	0.057
	INTERPRO	Ezrin/radixin/moesin ERM	6	0.026	1
	INTERPRO	FERM adjacent (FA)	4	0.071	1
	INTERPRO	Band 4.1, N-terminal	9	0.088	1
	INTERPRO	FERM-type 3-helical bundle	8	0.098	1
	UP_SEQ_FEATURE	domain:FERM	8	0.1	1
	SMART	B41	9	0.19	0.98
Annotation Cluster 58	Enrichment Score: 1.32		Count	P_Value	Benjamini
	SP_PIR_KEYWORDS	guanine-nucleotide releasing factor	18	0.0013	0.069
	INTERPRO	Pleckstrin homology-type	39	0.0081	0.99
	GOTERM_MF_ALL	guanyl-nucleotide exchange factor activity	23	0.017	0.7
	INTERPRO	Guanine-nucleotide dissociation stimulator, CDC24	9	0.023	1
	GOTERM_BP_ALL	Rho protein signal transduction	18	0.026	0.5
	INTERPRO	Pleckstrin-like	33	0.033	1
	UP_SEQ_FEATURE	domain:DH	9	0.043	1
	GOTERM_BP_ALL	regulation of Ras protein signal transduction	25	0.056	0.66
	UP_SEQ_FEATURE	domain:PH	23	0.075	1
	SMART	PH	33	0.082	0.97
	GOTERM_BP_ALL	regulation of small GTPase mediated signal transduction	28	0.12	0.81
	INTERPRO	DH	10	0.13	1
	GOTERM_MF_ALL	Ras guanyl-nucleotide exchange factor activity	12	0.14	0.97
	SMART	RhoGEF	10	0.19	0.99
	GOTERM_MF_ALL	Rho guanyl-nucleotide exchange factor activity	10	0.19	0.99
	GOTERM_BP_ALL	regulation of Rho protein signal transduction	11	0.22	0.9
Annotation Cluster 59	Enrichment Score: 1.31		Count	P_Value	Benjamini
	GOTERM_CC_ALL	nuclear chromosome	18	0.0054	0.14
	GOTERM_CC_ALL	nuclear chromatin	7	0.022	0.37
	GOTERM_CC_ALL	nuclear chromosome part	12	0.031	0.43
	GOTERM_CC_ALL	nuclear heterochromatin	4	0.17	0.75
	GOTERM_CC_ALL	heterochromatin	4	0.42	0.93
Annotation Cluster 60	Enrichment Score: 1.31		Count	P_Value	Benjamini
	GOTERM_BP_ALL	positive regulation of histone modification	3	0.021	0.46
	GOTERM_BP_ALL	regulation of histone modification	3	0.04	0.59
	GOTERM_BP_ALL	positive regulation of cellular component organization and biogenesis	4	0.14	0.83
Annotation Cluster 61	Enrichment Score: 1.31		Count	P_Value	Benjamini
	UP_SEQ_FEATURE	domain:Thyroglobulin type-1	5	0.041	1
	INTERPRO	Thyroglobulin type-1	5	0.046	1
	SMART	TY	5	0.06	1
Annotation Cluster 62	Enrichment Score: 1.3		Count	P_Value	Benjamini
	GOTERM_BP_ALL	reproduction	69	0.0013	0.093
	GOTERM_BP_ALL	sexual reproduction	41	0.018	0.42
	GOTERM_BP_ALL	gamete generation	31	0.11	0.8
	GOTERM_BP_ALL	spermatogenesis	22	0.36	0.95
	GOTERM_BP_ALL	male gamete generation	22	0.36	0.95
