# Supplementary material for: Transcriptional profiling of PRKG2-null growth plate identifies putative down-stream targets of PRKG2
Source: BMC Res Notes. 2015 Apr 30;8:177. doi: 10.1186/s13104-015-1136-6 (PMC4419418; doi:10.1186/s13104-015-1136-6)
Supplement: Additional file 3: — Pathway studio enrichment results divided by up and down regulated genes in PRKG2 null (dwarf) animals. Additional file 3 contains all Pathway studio pathway enrichment results. It is divided into worksheets by the two analysis methods detecting direct or common regulators and the entities which provide descriptions of the curated regulators. In addition, the data is divided by which genes were up regulated in the wild-type (PRKG2 +/-) or the dwarf (PRKG2 -/-) genotypes. [file 13104_2015_1136_MOESM3_ESM.xls]

## Sheet: direct Reg up in WT-entities
Type	Name	Description	Notes	Connectivity	Owner	Alias	Found In Groups	GO ID	bkgColor	# of Relations	# of Entities
Protein	ACE2	angiotensin I converting enzyme (peptidyl-dipeptidase A) 2	enzyme peptidyl-dipeptidase; mouse homolog has a role in regulation of cardiac contractility and regulating Angiotensin 1 and 2 levels [RGD]	146	Public	ACEH	Proteases	4180
Protein	ADAM20	ADAM metallopeptidase domain 20	This gene encodes a member of the ADAM (a disintegrin and metalloprotease domain) family. Members of this family are membrane-anchored proteins structurally related to snake venom disintegrins, and have been implicated in a variety of biological processes involving cell-cell and cell-matrix interactions, including fertilization, muscle development, and neurogenesis. The expression of this gene is…	1	Public	ADAM metallopeptidase domain 20	Extracellular matrix	46872
Protein	AKAP3	A kinase (PRKA) anchor protein 3	The A-kinase anchor proteins (AKAPs) are a group of structurally diverse proteins, which have the common function of binding to the regulatory subunit of protein kinase A (PKA) and confining the holoenzyme to discrete locations within the cell. This gene encodes a member of the AKAP family, and is expressed in testis only. The encoded protein contains an RII-binding domain, and is predicted to pa…	29	Public	SOB1	transmembrane receptor protein serine-threonine kinase signaling pathway	51018
Protein	AMBN	ameloblastin	may act as a structural component of tooth enamel matrix [RGD]	58	Public	ameloblastin	Extracellular matrix	30345
Protein	AMN	amnionless	The protein encoded by this gene is a type I transmembrane protein. It is thought to modulate bone morphogenetic protein (BMP) receptor function by serving as an accessory or coreceptor, and thus facilitates or hinders BMP binding. It is known that the mouse AMN gene is expressed in the extraembryonic visceral endoderm layer during gastrulation, but it is found to be mutated in amnionless mouse. …	11	Public	PRO1028	development	7275
Protein	AMP18	gastrokine 1	mouse homolog is a mitogenic stomach gene expressed at high levels specifically in cells of the antrum mucosa [RGD]	21	Public	FOV	Ligands	8083
Protein	ANKRD13A	ankyrin repeat domain 13a		0	Public	ANKRD13	biological_process	5554
Protein	ANKRD28	ankyrin repeat domain 28		0	Public	PITK	biological_process	5554
Protein	AOAH	acyloxyacyl hydrolase	Acyloxyacyl hydrolase (AOAH) is a 2-subunit lipase which selectively hydrolyzes the secondary (acyloxyacyl-linked) fatty acyl chains from the lipid A region of bacterial endotoxins. AOAH may modulate host inflammatory responses to gram-negative bacterial invasion. The 2 subunits are encoded by a single mRNA.	19	Public	acyloxyacyl hydrolase	Metabolic enzymes	50528
Protein	APG12L	autophagy-related 12 (yeast)	Autophagy is a process of bulk protein degradation in which cytoplasmic components, including organelles, are enclosed in double-membrane structures called autophagosomes and delivered to lysosomes or vacuoles for degradation. ATG12 is the human homolog of a yeast protein involved in autophagy (Mizushima et al., 1998).[supplied by OMIM]	9	Public	APG12	autophagy	5515
Protein	ARFGEF1	ADP-ribosylation factor guanine nucleotide-exchange factor 1(brefeldin A-inhibited)	ADP-ribosylation factors (ARFs) play an important role in intracellular vesicular trafficking. The protein encoded by this gene is involved in the activation of ARFs by accelerating replacement of bound GDP with GTP. It contains a Sec7 domain, which may be responsible for the guanine-nucleotide exchange activity and also the brefeldin A inhibition.	0	Public	BIG1	biological_process	5086
Protein	ARHGEF7	Rho guanine nucleotide exchange factor (GEF7)	Rac/Cdc42-specific guanine nucleotide exchange factor; mediates bFGF-induced neurite outgrowth [RGD]	122	Public	P50	Ph	5089
Protein	ARX	aristaless related homeobox gene (Drosophila)	This gene is a homeobox-containing gene expressed during development. The expressed protein contains two conserved domains, a C-peptide (or aristaless domain) and the prd-like class homeobox domain. It is a member of the group-II aristaless-related protein family whose members are expressed primarily in the central and/or peripheral nervous system. This gene is thought to be involved in CNS devel…	20	Public	ISSX	Transcription factors	43565
Protein	ATP6IP2	ATPase, H+ transporting, lysosomal accessory protein 2	This gene encodes a protein that is associated with adenosine triphosphatases (ATPases). Proton-translocating ATPases have fundamental roles in energy conservation, secondary active transport, acidification of intracellular compartments, and cellular pH homeostasis. There are three classes of ATPases- F, P, and V. The vacuolar (V-type) ATPases have a transmembrane proton-conducting sector and an …	6	Public	M8-9	proton transport	4872
Protein	ATR	ataxia telangiectasia and Rad3 related	The protein encoded by this gene belongs the PI3/PI4-kinase family, and is most closely related to ATM, a protein kinase encoded by the gene mutated in ataxia telangiectasia. This protein and ATM share similarity with Schizosaccharomyces pombe rad3, a cell cycle checkpoint gene required for cell cycle arrest and DNA damage repair in response to DNA damage. This kinase has been shown to phosphoryl…	445	Public	FRP1	Kinases	3677
Protein	BAI1	brain-specific angiogenesis inhibitor 1	Angiogenesis is controlled by a local balance between stimulators and inhibitors of new vessel growth and is suppressed under normal physiologic conditions. Angiogenesis has been shown to be essential for growth and metastasis of solid tumors. In order to obtain blood supply for their growth, tumor cells are potently angiogenic and attract new vessels as results of increased secretion of inducers…	24	Public	brain-specific angiogenesis inhibitor 1	Gpcr	4930
Protein	BICD1	bicaudal D homolog 1 (Drosophila)	This gene is one of two human homologs of Drosophila bicaudal-D. It has been implicated in COPI-independent membrane transport from the Golgi apparatus to the endoplasmic reticulum. Two alternative splice variants have been described. Other alternative splice variants that encode different protein isoforms have been described but their full-length nature has not been determined.	16	Public	BICD	RNA processing	5200
Protein	BTN1A1	butyrophilin, subfamily 1, member A1	Butyrophilin is the major protein associated with fat droplets in the milk. It is a member of the immunoglobulin superfamily. It may have a cell surface receptor function. The human butyrophilin gene is localized in the major histocompatibility complex (MHC) class I region of 6p and may have arisen relatively recently in evolution by the shuffling of exons between 2 ancestral gene families	16	Public	BT	Receptors	4872
Protein	C11orf5	zinc finger, HIT domain containing 2		9	Public	FON	Transcription factors	46872
Protein	C14orf78	chromosome 14 open reading frame 78		0	Public	AHNAK2	New Group
Protein	C15orf15	chromosome 15 open reading frame 15	This gene encodes a protein sharing a low level of sequence similarity with human ribosomal protein L24. Although this gene has been referred to as RPL24, L30, and 60S ribosomal protein L30 isolog in the sequence databases, it is distinct from the human genes officially named RPL24 (which itself has been referred to as ribosomal protein L30) and RPL30. The function of this gene is currently unkno…	15	Public	L30	ribosome biogenesis	3735
Protein	C17orf75	RIKEN cDNA 5730455P16 gene		0	Public	NJMU-R1	Kinases	5554
Protein	C1orf19	chromosome 1 open reading frame 19	tRNA splicing is a fundamental process required for cell growth and division. SEN15 is a subunit of the tRNA splicing endonuclease, which catalyzes the removal of introns, the first step in tRNA splicing (Paushkin et al., 2004).[supplied by OMIM]	3	Public	sen15	mRNA processing	5515
Protein	C6orf29	solute carrier family 44, member 4		4	Public	CTL4	membrane	16021
Protein	C9orf5	chromosome 9 open reading frame 5		20	Public	CG2	biological_process	5554
Protein	CA3	carbonic anhydrase 3	catalyzes hydration of carbon dioxide; may be involved in cellular response to oxidative stress [RGD]	95	Public	Car3	Metabolic enzymes	4089
Protein	CABIN1	calcineurin binding protein 1	physiologic inhibitor of calcineurin [RGD]	131	Public	CABIN1	signal transduction	5488
Protein	CALB3	S100 calcium binding protein G	calcium-binding protein that may be involved in intestinal calcium regulation; transcriptionally activated by 1,25-dihydroxyvitamin D3 [RGD]	113	Public	CABP1	apical plasma membrane	5509
Protein	CAMKK2	calcium/calmodulin-dependent protein kinase kinase 2, beta	calmodulin-dependent kinase kinase; involved in activating Cam-dependent kinase IV [RGD]	82	Public	CAMKK	Kinases	5524
Protein	CBR1	carbonyl reductase 1	NADPH-dependent oxidoreductase that may be involved in ovarian follicular development [RGD]	47	Public	CBR	Metabolic enzymes	47021
Protein	CCT8	chaperonin subunit 8 (theta)		7	Public	Cctq	cellular protein metabolism	5524
Protein	CD14	CD14 antigen	component of the lipopolysaccharide receptor complex; mediates LPS-induced neuroinflammation and inflammatory response [RGD]	702	Public	CD14 antigen	Receptors	48503
Protein	CDKN1A	cyclin-dependent kinase inhibitor 1A (P21)	a Cdk inhibitor; involved in negative regulation of the cell cycle [RGD]	1770	Public	P21	Kinases	4861
Protein	Cdv1	intraflagellar transport 81 homolog (Chlamydomonas)	mouse homolog is a downregulated gene in the hypertrophied ventricle of carnitine-deficient juvenile visceral steatosis mice [RGD]	2	Public	CDV1	development	30154
Protein	CEB1	hect domain and RLD 5	This gene is a member of the HERC family of ubiquitin ligases and encodes a protein with a HECT domain and five RCC1 repeats. Pro-inflammatory cytokines upregulate expression of this gene in endothelial cells. The protein localizes to the cytoplasm and perinuclear region and functions as an interferon-induced E3 protein ligase that mediates ISGylation of protein targets. The gene lies in a cluste…	12	Public	CEB1	Ubiquitin ligases	16874
Protein	CENTB1	centaurin, beta 1		12	Public	ACAP1	Ph	5096
Protein	cfhl5	complement factor H-related 5		2	Public	FHR5	complement activation, alternative pathway	6957
Protein	CFL1	cofilin 1, non-muscle	plays a role in nuclear import of actin [RGD]	360	Public	CFL	Rho protein signal transduction	3779
Protein	CGI-58	abhydrolase domain containing 5	The protein encoded by this gene belongs to a large family of proteins defined by an alpha/beta hydrolase fold, and contains three sequence motifs that correspond to a catalytic triad found in the esterase/lipase/thioesterase subfamily. It differs from other members of this subfamily in that its putative catalytic triad contains an asparagine instead of the serine residue. Mutations in this gene …	240	Public	CDS	aromatic compound metabolism	4177
Protein	ChGn	RIKEN cDNA 4732435N03 gene		9	Public	ChGn	Glycosyltransferases	47238
Protein	CHN1	chimerin (chimaerin) 1		77	Public	CHN	Gtpase regulators	5096
Protein	CHST8	carbohydrate (N-acetylgalactosamine 4-0) sulfotransferase 8		13	Public	carbohydrate (N-acetylgalactosamine 4-0) sulfotransferase 8	sulfur metabolism	1537
Protein	CLC	cardiotrophin-like cytokine factor 1	CLC belongs to the interleukin-6 (IL6; MIM 147620) family of cytokines, which are involved in cell signaling through phosphorylation of gp130 (MIM 162820). IL6 family members share similarity in gene structure and have a 4-helix bundle in their protein structure.[supplied by OMIM]	75	Public	CLC	Ligands	5125
Protein	CLEC1	C-type lectin domain family 1, member a	This gene encodes a member of the C-type lectin/C-type lectin-like domain (CTL/CTLD) superfamily. Members of this family share a common protein fold and have diverse functions, such as cell adhesion, cell-cell signalling, glycoprotein turnover, and roles in inflammation and immune response. The encoded protein may play a role in regulating dendritic cell function. Alternative splice variants have…	1	Public	CLEC1	Receptors	5529
Protein	CLGN	calmegin	Calmegin is a testis-specific endoplasmic reticulum chaperone protein. CLGN may play a role in spermatogeneisis and infertility.	67	Public	calmegin	development	5509
Protein	CNIH	cornichon homolog (Drosophila)		0	Public	CNIL	signal transduction	6955
Protein	CNK	polo-like kinase 3 (Drosophila)	cell cycle associated kinase; may be involved in long-term synaptic plasticity [RGD]	80	Public	CNK	Kinases	5524
Protein	CNOT6	CCR4-NOT transcription complex, subunit 6	The protein encoded by this gene is a subunit of the CCR4-NOT core transcriptional regulation complex. The encoded protein has a 3'-5' RNase activity and prefers polyadenylated substates.	0	Public	CCR4	transcription	3723
Protein	COPA	coatomer protein complex subunit alpha	In eukaryotic cells, protein transport between the endoplasmic reticulum and Golgi compartments is mediated in part by non-clathrin-coated vesicular coat proteins (COPs). Seven coat proteins have been identified, and they represent subunits of a complex known as coatomer. The subunits are designated alpha-COP, beta-COP, beta-prime-COP, gamma-COP, delta-COP, epsilon-COP, and zeta-COP. The alpha-CO…	42	Public	HEP-COP	ER to Golgi vesicle-mediated transport	5179
Protein	COX8	cytochrome c oxidase, subunit VIIIa	subunit of the cytochrome c oxidase enzyme which acts in the mitochondrial respiratory chain [RGD]	4	Public	COX8	Transporters	4129
Protein	CREBL1	cAMP responsive element binding protein-like 1	The protein encoded by this gene bears sequence similarity with the Creb/ATF subfamily of the bZip superfamily of transcription factors. It localizes to both the cytoplasm and the nucleus. The gene localizes to the major histocompatibility complex (MHC) class III region on chromosome 6.	7	Public	G13	Transcription factors	46983
Protein	CSMD1	CUB and Sushi multiple domains 1		4	Public	KIAA1890	biological_process	16021
Protein	CSNK1D	casein kinase 1, delta	catalyzes the phosphorylation of casein, phosvitin, and peptide substrates; may play a role in cell cycle progression [RGD]	38	Public	HCKID	signal transduction	5524
Protein	CST6	cystatin E/M	The cystatin superfamily encompasses proteins that contain multiple cystatin-like sequences. Some of the members are active cysteine protease inhibitors, while others have lost or perhaps never acquired this inhibitory activity. There are three inhibitory families in the superfamily, including the type 1 cystatins (stefins), type 2 cystatins and the kininogens. The type 2 cystatin proteins are a …	38	Public	cystatin M	morphogenesis	4869
Protein	CTLA4	cytotoxic T-lymphocyte-associated protein 4	immunoregulatory receptor expressed on the surface of T and B lymphocytes [RGD]	505	Public	GSE	immune response	6955
Protein	CYB5B	cytochrome b5 type B	a cytochrome with isoforms located in endoplasmic reticulum and mitochondrial outer membranes [RGD]	0	Public	OMB5	transport	5506
Protein	CYSLTR1	cysteinyl leukotriene receptor 1	plays a role in the development of eosinophilic airway inflammation [RGD]	124	Public	HG55	Gpcr	4974
Protein	DAF	CD55 antigen	accelerates the decay of the classical and alternative pathway C3 convertases, C4b2a and C3bBb [RGD]	431	Public	CR	complement activation, classical pathway	48503
Protein	DCUN1D2	expressed sequence AW495713		0	Public	C13orf17	New Group
Protein	DDO	D-aspartate oxidase	The protein encoded by this gene is a peroxisomal flavoprotein that catalyzes the oxidative deamination of D-aspartate and N-methyl D-aspartate. Flavin adenine dinucleotide or 6-hydroxyflavin adenine dinucleotide can serve as the cofactor in this reaction. Two transcript variants encoding different isoforms have been found for this gene.	7	Public	DASOX	Metabolic enzymes	3884
Protein	DHX37	DEAH (Asp-Glu-Ala-His) box polypeptide 37	This gene encodes a DEAD box protein. DEAD box proteins, characterized by the conserved motif Asp-Glu-Ala-Asp (DEAD), are putative RNA helicases. They are implicated in a number of cellular processes involving alteration of RNA secondary structure such as translation initiation, nuclear and mitochondrial splicing, and ribosome and spliceosome assembly. Based on their distribution patterns, some m…	0	Public	DDX37	nucleic acid binding	5524
Protein	DLD	dihydrolipoamide dehydrogenase	mouse homolog is a critical subunit of the mitochondrial alpha-ketoacid dehydrogenase complex; catalyzes the oxidation of dihydrolipoyl moities of several mitochondrial multienzyme complexes with the reduction of NAD+ to NADH [RGD]	125	Public	E3	Transporters	50660
Protein	DNAH5	dynein, axonemal, heavy chain 5		8	Public	HL1	biological_process	5524
Protein	DNAJC7	DnaJ (Hsp40) homolog, subfamily C, member 7		39	Public	TPR2	protein folding	31072
Protein	DNALI1	dynein, axonemal, light intermediate polypeptide 1	This gene is the human homolog of the Chlamydomonas inner dynein arm gene, p28. The precise function of this gene is not known, however, it is a potential candidate for immotile cilia syndrome (ICS). Ultrastructural defects of the inner dynein arms are seen in patients with ICS. Immotile mutant strains of Chlamydomonas, a biflagellated algae, exhibit similar defects.	0	Public	P28	cell motility	3777
Protein	DPRP3	dipeptidylpeptidase 10	This gene encodes a single-pass type II membrane protein that is a member of the S9B family in clan SC of the serine proteases. This protein has no detectable protease activity, most likely due to the absence of the conserved serine residue normally present in the catalytic domain of serine proteases. However, it does bind specific voltage-gated potassium channels and alters their expression and …	8	Public	DPL2	Proteases	4274
Protein	DUSP13	dual specificity phosphatase 13	Members of the protein-tyrosine phosphatase superfamily cooperate with protein kinases to regulate cell proliferation and differentiation. This superfamily is separated into two families based on the substrate that is dephosphorylated. One family, the dual specificity phosphatases (DSPs) acts on both phosphotyrosine and phosphoserine/threonine residues. This gene encodes different but related DSP…	11	Public	BEDP	Phosphatases	16787
Protein	DUSP5	dual specificity phosphatase 5	inactivates MAP kinase; may be involved in long term potentiation [RGD]	23	Public	DUSP	Phosphatases	17017
Protein	DYSF	dysferlin	The protein encoded by this gene belongs to the ferlin family and is a skeletal muscle protein found associated with the sarcolemma. It is involved in muscle contraction and contains C2 domains that play a role in calcium-mediated membrane fusion events, suggesting that it may be involved in membrane regeneration and repair. In addition, the protein encoded by this gene binds caveolin-3, a skelet…	30	Public	FER1L1	plasma membrane repair	6936
Protein	EBI2	Epstein-Barr virus induced gene 2	This gene was identified by the up-regulation of its expression upon Epstein-Barr virus infection of primary B lymphocytes. This gene is predicted to encode a G protein-coupled receptor that is most closely related to the thrombin receptor. Expression of this gene was detected in B-lymphocyte cell lines and lymphoid tissues but not in T-lymphocyte cell lines or peripheral blood T lymphocytes. The…	1	Public	RP11-461N23.2	Gpcr	45028
Protein	EDR1	polyhomeotic-like 1 (Drosophila)	This gene is a homolog of the Drosophila polyhomeotic gene, which is a member of the Polycomb group of genes. The gene product is a component of a multimeric protein complex that contains EDR2 and the vertebrate Polycomb protein BMH1. The gene product, the EDR2 protein, and the Drosophila polyhomeotic protein share 2 highly conserved domains, named homology domains I and II. These domains are inv…	59	Public	EDR1	development	3677
Protein	Eif2s2	eukaryotic translation initiation factor 2, subunit 2 (beta)	translation initiation factor; human homolog binds the 5'-terminal TAR structure of HIV-1 mRNA and facilitates HIV-1 mRNA protein synthesis [RGD]	19	Public	EIF2	protein biosynthesis	3677
Protein	EMR3	egf-like module containing, mucin-like, hormone receptor-like 3	This gene encodes a member of the class B seven-span transmembrane (TM7) receptor family expressed predominantly by cells of the immune system. Family members are characterized by an extended extracellular region with a variable number of N-terminal epidermal growth factor (EGF)-like domains coupled to a TM7 domain via a mucin-like spacer domain. This gene is closely linked to the gene encoding e…	3	Public	egf-like module-containing mucin-like receptor 3	Gpcr	4930
Protein	EPB41L1	erythrocyte membrane protein band 4.1-like 1	human homolog interacts with D2 and D3 dopamine receptors; may play a role in dopamine receptor localization or stability [RGD]	33	Public	4.1N	Cytoskeleton	3779
Protein	EREG	epiregulin	may play a role in vascular smooth muscle cell proliferation and vascular remodeling stimulated by vasoactive agonists [RGD]	109	Public	ER	Ligands	5154
Protein	ETF1	eukaryotic translation termination factor 1	Termination of protein biosynthesis and release of the nascent polypeptide chain are signaled by the presence of an in-frame stop codon at the aminoacyl site of the ribosome. The process of translation termination is universal and is mediated by protein release factors (RFs) and GTP. A class 1 RF recognizes the stop codon and promotes the hydrolysis of the ester bond linking the polypeptide chain…	95	Public	ERF	protein biosynthesis	5515
Protein	ETR101	immediate early response 2		82	Public	ETR101	biological_process	5554
Protein	F12	coagulation factor XII (Hageman factor)	This gene encodes coagulation factor XII which circulates in blood as a zymogen. This single chain zymogen is converted to a two-chain serine protease with an heavy chain (alpha-factor XIIa) and a light chain. The heavy chain contains two fibronectin-type domains, two epidermal growth factor (EGF)-like domains, a kringle domain and a proline-rich domain, whereas the light chain contains only a ca…	346	Public	HAF	Ligands	3806
Protein	F3	coagulation factor III	an initiation factor for blood coagulation; plays a critical role in hepatic ischemic reperfusion injury [RGD]	1233	Public	TF	Ligands	4888
Protein	FABP4	fatty acid binding protein 4, adipocyte	intracellular lipid-binding protein; mediates fatty acid trafficking during lipolysis [RGD]	131	Public	A-FABP	transport	5504
Protein	FAM112B	RIKEN cDNA 1700006H03 gene		0	Public	FLJ32942	'de novo' pyrimidine base biosynthesis	6207
Protein	FAP	fibroblast activation protein	plays a role in liver disease, T cell costimulation, chemokine biology, type II diabetes, and tumor biology [RGD]	80	Public	FAPA	Proteases	4274
Protein	FBXL12	F-box and leucine-rich repeat protein 12	Members of the F-box protein family, such as FBXL12, are characterized by an approximately 40-amino acid F-box motif. SCF complexes, formed by SKP1 (MIM 601434), cullin (see CUL1; MIM 603134), and F-box proteins, act as protein-ubiquitin ligases. F-box proteins interact with SKP1 through the F box, and they interact with ubiquitination targets through other protein interaction domains (Jin et al.…	0	Public	Fbl12	ubiquitin-dependent protein catabolism	6512
Protein	FBXL14	F-box and leucine-rich repeat protein 14	Members of the F-box protein family, such as FBXL14, are characterized by an approximately 40-amino acid F-box motif. SCF complexes, formed by SKP1 (MIM 601434), cullin (see CUL1; MIM 603134), and F-box proteins, act as protein-ubiquitin ligases. F-box proteins interact with SKP1 through the F box, and they interact with ubiquitination targets through other protein interaction domains (Jin et al.…	0	Public	Fbl14	ubiquitin cycle	6512
Protein	FIS1	fission 1 (mitochondrial outer membrane) homolog (yeast)	The balance between fission and fusion regulates the morphology of mitochondria. TTC11 is a component of a mitochondrial complex that promotes mitochondrial fission (James et al., 2003).[supplied by OMIM]	0	Public	TTC11	apoptosis	5515
Protein	FLJ10979	vacuolar protein sorting 53 (yeast)		4	Public	hVps53L	transport	15031
Protein	FLJ11756	dynein cytoplasmic 2 heavy chain 1	human homolog is a dynein heavy chain involved in microtubule-dependent transport processes [RGD]	7	Public	DHC2	cilium biogenesis	5524
Protein	FLJ20073	sterile alpha motif domain containing 9		4	Public	OEF1	binding	5488
Protein	FLJ23471	RIKEN cDNA A930021H16 gene		1	Public	MICAL-L2	cytoskeleton	46872
Protein	FOXP2	forkhead box P2	This gene encodes an evolutionarily conserved transcription factor expressed in fetal and adult brain. This transcription factor is a member of the forkhead/winged-helix (FOX) family of transcription factors, and contains a FOX DNA-binding domain and a large polyglutamine tract. Members of the FOX family of transcription factors are regulators of embryogenesis. The product of this gene is thought…	33	Public	SPCH1	Transcription factors	46872
Protein	FREQ	frequenin homolog (Drosophila)	mediates increased pohosphinositide turnover and Ca2+ signaling; plays a role in positive regulation of exocytosis [RGD]	130	Public	FLUP	positive regulation of synaptic transmission	5509
Protein	FSD1L	fibronectin type III and SPRY domain containing 1-like		0	Public	MIR1	biological_process	5554
Protein	FTS	fused toes	The mouse homolog of this gene produces fused toes and thymic hyperplasia in heterozygous mutant animals while homozygous mutants die in early development. This gene may play a role in apoptosis as these morphological abnormalities are caused by altered patterns of programmed cell death. The protein encoded by this gene is similar to the ubiquitin ligase domain of other ubiquitin-conjugating enzy…	19	Public	FT1	ubiquitin cycle	4842
Protein	FUS	fusion, derived from t(12;16) malignant liposarcoma (human)		34	Public	TLS	Transcription factors	3677
Protein	FUT6	fucosyltransferase 6 (alpha (1,3) fucosyltransferase)	The alpha-1,3-fucosyltransferases constitute a large family of glycosyltransferases with a high degree of homology. The enzymes of this family comprise 3 main activity patterns called myeloid, plasma, and Lewis, based on their capacity to transfer alpha-L-fucose to distinct oligosaccharide acceptors, their sensitivity to N-ethylmaleimide inhibition, their cation requirements, and their tissue-spe…	11	Public	FT1A	Glycosyltransferases	17060
Protein	G6PD	glucose-6-phosphate dehydrogenase X-linked	catalyzes the first rate-limiting step in the pentose phosphate pathway; may mediate peroxynitrite functions in neuroprotection against nitric oxide-mediated apoptosis [RGD]	581	Public	G6PD1	Metabolic enzymes	4345
Protein	GAK	cyclin G associated kinase	may be a serine/threonine protein kinase; may be involved with nucleotide metabolism [RGD]	30	Public	FLJ40395	Kinases	5524
Protein	GALNT6	UDP-N-acetyl-alpha-D-galactosamine:polypeptide N-acetylgalactosaminyltransferase 6	This gene encodes a member of the UDP-N-acetyl-alpha-D-galactosamine:polypeptide N-acetylgalactosaminyltransferase (GalNAc-T) family of enzymes. GalNAc-Ts initiate mucin-type O-linked glycosylation in the Golgi apparatus by catalyzing the transfer of GalNAc to serine and threonine residues on target proteins. They are characterized by an N-terminal transmembrane domain, a stem region, a lumenal c…	3	Public	GalNAcT6	Glycosyltransferases	5509
Protein	GBP2	guanylate nucleotide binding protein 1	Interferons are cytokines that have antiviral effects and inhibit tumor cell proliferation. They induce a large number of genes in their target cells, including those coding for the guanylate-binding proteins (GBPs). GBPs are characterized by their ability to specifically bind guanine nucleotides (GMP, GDP, and GTP). The protein encoded by this gene is a GTPase that converts GTP to GDP and GMP.	17	Public	guanylate binding protein 2, interferon-inducible	Gtp binding proteins	5525
Protein	GJB4	gap junction membrane channel protein beta 4	gap junction protein, member of the connexin protein family [RGD]	5	Public	EKV	Cytoskeleton	15285
Protein	GMFG	glia maturation factor, gamma	may be an intracellular kinase regulator [RGD]	7	Public	GMF-GAMMA	Ligands	3779
Protein	GNA11	guanine nucleotide binding protein, alpha 11	may be involved in mediating second messenger signals from the endothelin receptor in adipocytes [RGD]	104	Public	GNA-11	Gtp binding proteins	5525
Protein	GNA14	guanine nucleotide binding protein, alpha 14		30	Public	guanine nucleotide binding protein (G protein), alpha 14	Gtp binding proteins	5525
Protein	GNB1L	guanine nucleotide binding protein (G protein), beta polypeptide 1-like	This gene encodes a G-protein beta-subunit-like polypeptide which is a member of the WD repeat protein family. WD repeats are minimally conserved regions of approximately 40 amino acids typically bracketed by gly-his and trp-asp (GH-WD), which may facilitate formation of heterotrimeric or multiprotein complexes. Members of this family are involved in a variety of cellular processes, including cel…	2	Public	GY2	biological_process	5554
Protein	GNG5	guanine nucleotide binding protein (G protein), gamma 5 subunit	heterotrimeric G protein subunit; may play a role in signal transduction [RGD]	6	Public	guanine nucleotide binding protein (G protein), gamma 5	signal transduction	4871
Protein	GP3ST	galactose-3-O-sulfotransferase 2	Sulfated glycoconjugates are found in glycoproteins, proteoglycans, glycolipids, and polysaccharides. GP3ST transfers a sulfate group to the hydroxyl at C3 of nonreducing beta-galactosyl residues.[supplied by OMIM]	4	Public	GP3ST	biological_process	1733
Protein	GPCR1	G protein-coupled receptor 160		15	Public	GPCR1	Gpcr	4872
Protein	GSS	glutathione synthetase	catalyzes the synthesis of glutathione from gamma-L-glutamyl-L-cysteine and glycine; activity is ATP-dependent [RGD]	71	Public	GSHS	Metabolic enzymes	5524
Protein	H963	G protein-coupled receptor 171		1	Public	H963	Gpcr	45028
Protein	HAAO	3-hydroxyanthranilate 3,4-dioxygenase	enzyme responsible for the synthesis of quinolinic acid [RGD]	26	Public	HAO	Metabolic enzymes	334
Protein	HAX1	HCLS1 associated X-1	protein that may bind to bile salt export protein and may regulate its abundance in membranes [RGD]	39	Public	HS1BP1	cell surface receptor linked signal transduction	19966
Protein	HDAC4	histone deacetylase 4	Histones play a critical role in transcriptional regulation, cell cycle progression, and developmental events. Histone acetylation/deacetylation alters chromosome structure and affects transcription factor access to DNA. The protein encoded by this gene belongs to class II of the histone deacetylase/acuc/apha family. It possesses histone deacetylase activity and represses transcription when tethe…	223	Public	HD4	Deacetylases	4407
Protein	HIST1H2BM	histone 1, H2bm	Histones are basic nuclear proteins that are responsible for the nucleosome structure of the chromosomal fiber in eukaryotes. Two molecules of each of the four core histones (H2A, H2B, H3, and H4) form an octamer, around which approximately 146 bp of DNA is wrapped in repeating units, called nucleosomes. The linker histone, H1, interacts with linker DNA between nucleosomes and functions in the co…	0	Public	H2B/e	chromosome organization and biogenesis (sensu Eukaryota)	3677
Protein	HIST4H4	histone 1, H4k	Histones are basic nuclear proteins that are responsible for the nucleosome structure of the chromosomal fiber in eukaryotes. Nucleosomes consist of approximately 146 bp of DNA wrapped around a histone octamer composed of pairs of each of the four core histones (H2A, H2B, H3, and H4). The chromatin fiber is further compacted through the interaction of a linker histone, H1, with the DNA between th…	2	Public	H4/p	phosphoinositide-mediated signaling	3677
Protein	HLA-DQB1	major histocompatibility complex, class II, DQ beta 1	HLA-DQB1 belongs to the HLA class II beta chain paralogues. This class II molecule is a heterodimer consisting of an alpha (DQA) and a beta chain (DQB), both anchored in the membrane. It plays a central role in the immune system by presenting peptides derived from extracellular proteins. Class II molecules are expressed in antigen presenting cells (APC: B lymphocytes, dendritic cells, macrophages…	177	Public	IDDM1	Receptors	45012
Protein	HOP	homeobox only domain	The protein encoded by this gene is a homeodomain protein that lacks certain conserved residues required for DNA binding. It was reported that choriocarcinoma cell lines and tissues failed to express this gene, which suggested the possible involvement of this gene in malignant conversion of placental trophoblasts. Studies in mice suggested that this protein may interact with serum response factor…	62	Public	HOP	Transcription factors	43565
Protein	hspa4l	heat shock protein 4 like		26	Public	APG-1	protein folding	5524
Protein	IBRDC1	IBR domain containing 1		0	Public	C6orf172	protein ubiquitination during ubiquitin-dependent protein catabolism	46872
Protein	IFNAR2	interferon (alpha and beta) receptor 2	The protein encoded by this gene is a type I membrane protein that forms one of the two chains of a receptor for interferons alpha and beta. Binding and activation of the receptor stimulates Janus protein kinases, which in turn phosphorylate several proteins, including STAT1 and STAT2. Multiple transcript variants encoding at least two different isoforms have been found for this gene.	91	Public	IFN-R	Receptors	4905
Protein	IGFALS	insulin-like growth factor binding protein, acid labile subunit	subunit of the ternary insulin-like growth factor-binding protein complex; involved in controlling the bioavailability of circulating insulin-like growth factors [RGD]	86	Public	ALS	Extracellular proteins	5520
Protein	ITGAX	integrin alpha X	This gene encodes the integrin alpha X chain protein. Integrins are heterodimeric integral membrane proteins composed of an alpha chain and a beta chain. This protein combines with the beta 2 chain (ITGB2) to form a leukocyte-specific integrin referred to as inactivated-C3b (iC3b) receptor 4 (CR4). The alpha X beta 2 complex seems to overlap the properties of the alpha M beta 2 integrin in the ad…	286	Public	CD11C	Receptors	5509
Protein	ITIH4	inter alpha-trypsin inhibitor, heavy chain 4	member of inter-alpha-inhibitor family of plasma proteins [RGD]	32	Public	H4P	Extracellular matrix	4867
Protein	IWS1	IWS1 homolog (S. cerevisiae)		0	Public	FLJ10006	Transcription factors	5634
Protein	JJAZ1	suppressor of zeste 12 homolog (Drosophila)	This zinc finger gene has been identified at the breakpoints of a recurrent chromosomal translocation reported in endometrial stromal sarcoma. Recombination of these breakpoints results in the fusion of this gene and JAZF1. The protein encoded by this gene contains a zinc finger domain in the C terminus of the coding region. The specific function of this gene has not yet been determined.	26	Public	CHET9	Transcription factors	46872
Protein	JUN	Jun oncogene	transcription factor; acts as a protooncogene [RGD]	2670	Public	AP1	Transcription factors	3702
Protein	KBTBD3	kelch repeat and BTB (POZ) domain containing 3		0	Public	BKLHD3	protein binding	5515
Protein	KCNB2	potassium voltage gated channel, Shab-related subfamily, member 2	delayed rectifier potassium channel [RGD]	44	Public	KV2.2	Transporters	5251
Protein	KIAA0635	centrosomal protein 135		6	Public	CEP4	liv.dn srebf1 added 294
Protein	KIAA1910	SLIT and NTRK-like family, member 1	Members of the SLITRK family, such as SLITRK1, are integral membrane proteins with 2 N-terminal leucine-rich repeat (LRR) domains similar to those of SLIT proteins (see SLIT1; MIM 603742). Most SLITRKs, but not SLITRK1, also have C-terminal regions that share homology with neurotrophin receptors (see NTRK1; MIM 191315). SLITRKs are expressed predominantly in neural tissues and have neurite-modula…	1	Public	LRRC12	Kinases	16021
Protein	KIF13B	kinesin family member 13B	human homolog has microtubule stimulated ATPase activity; binds the human discs large (Dlg) tumor suppressor homolog; may play a role in intracellular transport of Dlg [RGD]	16	Public	GAKIN	signal transduction	5524
Protein	KIF22	kinesin family member 22	The protein encoded by this gene is a member of kinesin-like protein family. This family of proteins are microtubule-dependent molecular motors that transport organelles within cells and move chromosomes during cell division. The C-terminal half of this protein has been shown to bind DNA. Studies with the Xenopus homolog suggests its essential role in metaphase chromosome alignment and maintenanc…	8	Public	KID	mitosis	5524
Protein	LAMA4	laminin, alpha 4	Laminins, a family of extracellular matrix glycoproteins, are the major noncollagenous constituent of basement membranes. They have been implicated in a wide variety of biological processes including cell adhesion, differentiation, migration, signaling, neurite outgrowth and metastasis. Laminins are composed of 3 non identical chains: laminin alpha, beta and gamma (formerly A, B1, and B2, respect…	21	Public	LAMA3	Extracellular matrix	5201
Protein	LAP70	ectonucleoside triphosphate diphosphohydrolase 4		9	Public	LAP70	UDP catabolism	5509
Protein	LCN7	tubulointerstitial nephritis antigen-like		4	Public	ARG1	Extracellular matrix	8234
Protein	LIPF	lipase, gastric	gastric enzyme; metabolizes lipids and triacylglycerols; may be auxiliary enzyme for fat digestion and absorption [RGD]	43	Public	HGL	Metabolic enzymes	16789
Protein	LOC127602	hypothetical protein LOC127602		0	Public	LOC127602	microtubule-based movement	3777
Protein	LOC347701	calgizzarin-like		0	Public	LOC347701	calcium ion binding	5509
Protein	LOC402055	RIKEN cDNA 2810002G02 gene		0	Public	LOC402055	biological_process	5554
Protein	LOC91663	myeloid-associated differentiation marker	mouse homolog is a putative transmembrane protein; involved in myeloid differentiation [RGD]	1	Public	SB135	myeloid cell differentiation	16021
Protein	LPIN1	lipin 1	This gene represents a candidate gene for human lipodystrophy, characterized by loss of body fat, fatty liver, hypertriglyceridemia, and insulin resistance. Mouse studies suggest that this gene functions during normal adipose tissue development and may also play a role in human triglyceride metabolism.	28	Public	KIAA0188	fat cell differentiation	5554
Protein	LRRC3	leucine rich repeat containing 3		0	Public	C21orf102	extracellular matrix (sensu Metazoa)	5578
Protein	LSM3	LSM3 homolog, U6 small nuclear RNA associated (S. cerevisiae)	Sm-like proteins were identified in a variety of organisms based on sequence homology with the Sm protein family (see SNRPD2; MIM 601061). Sm-like proteins contain the Sm sequence motif, which consists of 2 regions separated by a linker of variable length that folds as a loop. The Sm-like proteins are thought to form a stable heteromer present in tri-snRNP particles, which are important for pre-m…	13	Public	SMX4	mRNA metabolism	3723
Protein	LY9	lymphocyte antigen 9		37	Public	hly9	cell adhesion	5554
Protein	LYPD1	Ly6/Plaur domain containing 1		0	Public	PHTS	G-protein coupled receptor protein signaling pathway	48503
Protein	MAD2L1	MAD2 (mitotic arrest deficient, homolog)-like 1 (yeast)	MAD2L1 is a component of the mitotic spindle assembly checkpoint that prevents the onset of anaphase until all chromosomes are properly aligned at the metaphase plate. MAD2L1 is related to the MAD2L2 gene located on chromosome 1. A MAD2 pseudogene has been mapped to chromosome 14.	179	Public	MAD2	cell cycle	5515
Protein	MAFB	v-maf musculoaponeurotic fibrosarcoma oncogene family, protein B (avian)	nuclear bZip transcription factor; involved in the late stages of chondrocyte development [RGD]	76	Public	KRML	Transcription factors	46983
Protein	MAP3K12	mitogen activated protein kinase kinase kinase 12	kinase which is an activator of the JNK-pathway [RGD]	124	Public	DLK	Kinases	5524
Protein	MAP3K7IP2	mitogen-activated protein kinase kinase kinase 7 interacting protein 2	The protein encoded by this gene is an activator of MAP3K7/TAK1, which is required for for the IL-1 induced activation of nuclear factor kappaB and MAPK8/JNK. This protein forms a kinase complex with TRAF6, MAP3K7 and TAB1, thus serves as an adaptor linking MAP3K7 and TRAF6. This protein, TAB1, and MAP3K7 also participate in the signal transduction induced by TNFSF11/RANKl through the activation …	78	Public	TAB2	Kinases	46872
Protein	MAPK7	mitogen activated protein kinase 7	The protein encoded by this gene is a member of the MAP kinase family. MAP kinases act as an integration point for multiple biochemical signals, and are involved in a wide variety of cellular processes such as proliferation, differentiation, transcription regulation and development. This kinase is specifically activated by mitogen-activated protein kinase kinase 5 (MAP2K5/MEK5). It is involved in…	360	Public	BMK1	Kinases	5524
Protein	MAPK8	mitogen activated protein kinase 8	a stress-activated protein kinase [RGD]	3752	Public	JNK	Kinases	5524
Protein	MARCO	macrophage receptor with collagenous structure	The protein encoded by this gene is a member of the class A scavenger receptor family and is part of the innate antimicrobial immune system. The protein may bind both Gram-negative and Gram-positive bacteria via an extracellular, C-terminal, scavenger receptor cysteine-rich (SRCR) domain. In addition to short cytoplasmic and transmembrane domains, there is an extracellular spacer domain and a lon…	51	Public	SCARA2	Receptors	8329
Protein	MBD6	methyl-CpG binding domain protein 6		0	Public	KIAA1887	DNA binding	3677
Protein	MBNL1	muscleblind-like 1 (Drosophila)		230	Public	EXP	muscle cell differentiation	3725
Protein	MCM3AP	minichromosome maintenance deficient 3 (S. cerevisiae) associated protein	The minichromosome maintenance protein 3 (MCM3) is one of the MCM proteins essential for the initiation of DNA replication. The protein encoded by this gene is a MCM3 binding protein. It was reported to have phosphorylation-dependent DNA-primase activity, which was up-regulated in antigen immunization induced germinal center. This protein was demonstrated to be an acetyltransferase that acetylate…	39	Public	GANP	protein import into nucleus	3677
Protein	MDA5	interferon induced with helicase C domain 1	DEAD box proteins, characterized by the conserved motif Asp-Glu-Ala-Asp (DEAD), are putative RNA helicases. They are implicated in a number of cellular processes involving alteration of RNA secondary structure such as translation initiation, nuclear and mitochondrial splicing, and ribosome and spliceosome assembly. Based on their distribution patterns, some members of this family are believed to …	36	Public	Hlcd	regulation of apoptosis	5524
Protein	MEA	male enhanced antigen 1		22	Public	HYS	Phosphatases	5515
Protein	MGAT2	mannoside acetylglucosaminyltransferase 2	enzyme that catalyzes an essential step in the biosynthetic pathway leading from high mannose to complex N-linked oligosaccharides [RGD]	25	Public	GNT2	Glycosyltransferases	8455
Protein	MGC45594	zinc binding alcohol dehydrogenase, domain containing 2		1	Public	MGC45594	protein targeting	16491
Protein	MGLL	monoglyceride lipase	serine hydrolase that converts monoglycerides to fatty acid and glycerol; may play a role in retrograde signaling at central synapses and other forms of short-range neuronal communication [RGD]	66	Public	MGL	Metabolic enzymes	47372
Protein	MI-ER1	mesoderm induction early response 1 homolog (Xenopus laevis		44	Public	ER1	transcription	3677
Protein	MIPOL1	mirror-image polydactyly 1		0	Public	DKFZp313M2036	New Group
Protein	MKKS	McKusick-Kaufman syndrome protein	This gene encodes a protein with sequence similarity to the chaperonin family. The encoded protein may have a role in protein processing in limb, cardiac and reproductive system development. Mutations in this gene have been observed in patients with Bardet-Biedl syndrome type 6 and McKusick-Kaufman syndrome. Two transcript variants encoding the same protein have been identified for this gene.	60	Public	KMS	response to stimulus	5524
Protein	Mllt4	myeloid/lymphoid or mixed lineage-leukemia translocation to 4 homolog (Drosophila)	may play a role in linking the actin cytoskeleton to the plasma membrane [RGD]	118	Public	AF6	Cytoskeleton	5554
Protein	MOBKL1A	MOB1, Mps One Binder kinase activator-like 1A (yeast)	The protein encoded by this gene is similar to the yeast Mob1 protein. Yeast Mob1 binds Mps1p, a protein kinase essential for spindle pole body duplication and mitotic checkpoint regulation.	0	Public	MATS2	protein amino acid autophosphorylation	19209
Protein	MPL	myeloproliferative leukemia virus oncogene	In 1990 an oncogene, v-mpl, was identified from the murine myeloproliferative leukemia virus that was capable of immortalizing bone marrow hematopoietic cells from different lineages. In 1992 the human homologue, named, c-mpl, was cloned. Sequence data revealed that c-mpl encoded a protein that was homologous with members of the hematopoietic receptor superfamily. Presence of anti-sense oligodeox…	213	Public	MPLV	Receptors	4896
Protein	MRS2L	MRS2-like, magnesium homeostasis factor (S. cerevisiae)	human homolog is a mitochondrial protein which putatively serves as a magnesium transporter [RGD]	67	Public	HPT	Transporters	3677
Protein	MS4A10	membrane-spanning 4-domains, subfamily A, member 10	Most MS4A genes, including MS4A10, encode proteins with at least 4 potential transmembrane domains and N- and C-terminal cytoplasmic domains encoded by distinct exons.[supplied by OMIM]	0	Public	MS4A9	Receptors	4872
Protein	MSX1	homeo box, msh-like 1	transcription factor; may mediate dental and craniofacial development; mutations in human are associated with tooth agenesis and cleft palate [RGD]	155	Public	HOX7	Transcription factors	43565
Protein	MTA1	metastasis associated 1	high expression of this protein correlates with the metastatic potential of cells; may have a role in gene regulation [RGD]	96	Public	metastasis associated protein	Transcription factors	46872
Protein	MTCBP-1	acireductone dioxygenase 1	may be involved in the methionine salvage pathway and prostate homeostasis [RGD]	7	Public	ARD	amino acid biosynthesis	46872
Protein	MTHFD2	methylenetetrahydrofolate dehydrogenase (NAD+ dependent), methenyltetrahydrofolate cyclohydrolase	This gene encodes a nuclear-encoded mitochondrial bifunctional enzyme with methylenetetrahydrofolate dehydrogenase and methenyltetrahydrofolate cyclohydrolase activities. The enzyme functions as a homodimer and is unique in its absolute requirement for magnesium and inorganic phosphate. Formation of the enzyme-magnesium complex allows binding of NAD. Alternative splicing results in multiple trans…	5	Public	NMDMC	Transporters	16787
Protein	MTO1	mitochondrial translation optimization 1 homolog (S. cerevisiae)		6	Public	CGI-02	electron transport	16491
Protein	MUM2	trafficking protein particle complex 1		23	Public	BET5	transport	6888
Protein	Myh6	myosin, heavy polypeptide 6, cardiac muscle, alpha	heavy chain of myosin; involved in muscle contraction [RGD]	74	Public	ASD3	Cytoskeleton	5524
Protein	N4BP3	RIKEN cDNA C330016O10 gene		1	Public	N4BP3	protein targeting	5737
Protein	NACA	nascent polypeptide-associated complex alpha polypeptide		77	Public	HSD48	transport	3677
Protein	NARS	asparaginyl-tRNA synthetase	Aminoacyl-tRNA synthetases are a class of enzymes that charge tRNAs with their cognate amino acids. Asparaginyl-tRNA synthetase is localized to the cytoplasm and belongs to the class II family of tRNA synthetases. The N-terminal domain represents the signature sequence for the eukaryotic asparaginyl-tRNA synthetases.	21	Public	ASNRS	tRNA aminoacylation for protein translation	5524
Protein	NEK3	NIMA (never in mitosis gene a)-related expressed kinase 3	In Aspergillus nidulans, lack of the serine/threonine kinase NimA (never in mitosis A) results in cell cycle arrest in G2, while overexpression causes the premature onset of mitotic events. The protein encoded by this gene is similar in sequence to the Aspergillus nidulans protein and may therefore play a role in mitotic regulation. However, the encoded protein differs from other NimA family memb…	19	Public	HSPK36	Kinases	5524
Protein	NIT1	nitrilase 1	human homolog is an enzyme that cleaves nitriles and organic amides to carboxylic acid and ammonia [RGD]	19	Public	MGC57670	biological_process	16810
Protein	NOTCH2	Notch gene homolog 2 (Drosophila)	transmembrane protein that may be involved in cellular interactions that specify cell fate [RGD]	104	Public	hN2	Receptors	5509
Protein	NPHP3	nephronophthisis 3 (adolescent)	This gene encodes a protein containing a coiled-coil (CC) domain, a tubulin-tyrosine ligase (TTL) domain, and a tetratrico peptide repeat (TPR) domain. The encoded protein interacts with nephrocystin and may function in renal tubular development and function. Mutations in this gene are associated with nephronophthisis type 3. Multiple splice variants have been described but their full-length natu…	11	Public	NPH3	lipid metabolism	5488
Protein	NRCAM	RIKEN cDNA C130076O07 gene	a neuronal cell adhesion molecule localized at the node of Ranvier of myelinated axons [RGD]	75	Public	KIAA0343	Receptors	30506
Protein	NRXN3	neurexin III	Neurexins are a family of proteins that function in the vertebrate nervous system as cell adhesion molecules and receptors. They are encoded by several unlinked genes of which two, NRXN1 and NRXN3, are among the largest known human genes. Three of the genes (NRXN1-3) utilize two alternate promoters and include numerous alternatively spliced exons to generate thousands of distinct mRNA transcripts…	1	Public	KIAA0743	Receptors	5515
Protein	NXP2	microrchidia 3	This gene encodes a protein that localizes to the nuclear matrix. The protein also has RNA binding activity, and has a predicted coiled-coil domain.	3	Public	NXP2	metal ion binding	5524
Protein	OCA2	pink-eyed dilution	OCA2 encodes the human homologue of the mouse p (pink-eyed dilution) gene. The P protein is believed to be an integral membrane protein involved in small molecule transport, specifically tyrosine - a precursor of melanin. Mutations in OCA2 result in type 2 oculocutaneous albinism.	10	Public	P	Transporters	5302
Protein	ORAOV1	oral cancer overexpressed 1		0	Public	TAOS1	New Group
Protein	ORC2L	origin recognition complex, subunit 2-like (S. cerevisiae)	The origin recognition complex (ORC) is a highly conserved six subunits protein complex essential for the initiation of the DNA replication in eukaryotic cells. Studies in yeast demonstrated that ORC binds specifically to origins of replication and serves as a platform for the assembly of additional initiation factors such as Cdc6 and Mcm proteins. The protein encoded by this gene is a subunit of…	80	Public	ORC2	Transcription factors	3688
Protein	OSBPL10	oxysterol binding protein-like 10	This gene encodes a member of the oxysterol-binding protein (OSBP) family, a group of intracellular lipid receptors. Like most members, the encoded protein contains an N-terminal pleckstrin homology domain and a highly conserved C-terminal OSBP-like sterol-binding domain.	0	Public	ORP10	Ph	6869
Protein	PABPC4	poly A binding protein, cytoplasmic 4	Poly(A)-binding proteins (PABPs) bind to the poly(A) tail present at the 3-prime ends of most eukaryotic mRNAs. PABPC4 or IPABP (inducible PABP) was isolated as an activation-induced T-cell mRNA encoding a protein. Activation of T cells increased PABPC4 mRNA levels in T cells approximately 5-fold. PABPC4 contains 4 RNA-binding domains and proline-rich C terminus. PABPC4 is localized primarily to …	24	Public	APP1	biological_process	3723
Protein	PAF53	polymerase (RNA) I polypeptide E		10	Public	PAF53	transcription	3677
Protein	PAH	phenylalanine hydroxylase	catalyzes the conversion of phenylalanine to tyrosine; deficiency in humans causes genetic disorder phenylketonuria [RGD]	167	Public	PKU	Metabolic enzymes	16597
Protein	PANK2	pantothenate kinase 2 (Hallervorden-Spatz syndrome)	This gene encodes a protein belonging to the pantothenate kinase family and is the only member of that family to be expressed in mitochondria. Pantothenate kinase is a key regulatory enzyme in the biosynthesis of coenzyme A (CoA) in bacteria and mammalian cells. It catalyzes the first committed step in the universal biosynthetic pathway leading to CoA and is itself subject to regulation through f…	21	Public	HSS	Metabolic enzymes	5524
Protein	Pbx2	pre B-cell leukemia transcription factor 2	mouse homolog is a DNA binding partner with some Hox transcription factors and may regulate gene expression during early embryonic development [RGD]	31	Public	G17	transcription	5515
Protein	PC	pyruvate carboxylase	biotin-containing enzyme that catalyses the carboxylation of pyruvate to form oxaloacetate [RGD]	182	Public	PCB	gluconeogenesis	5524
Protein	PCNT2	pericentrin (kendrin)	The protein encoded by this gene binds to calmodulin and is expressed in the centrosome. It is an integral component of the pericentriolar material (PCM). The protein contains a series of coiled-coil domains and a highly conserved PCM targeting motif called the PACT domain near its C-terminus. The protein interacts with the microtubule nucleation component gamma-tubulin and is likely important to…	32	Public	KEN	cilium biogenesis	5516
Protein	PDCL3	phosducin-like 3	This gene encodes a member of the phosducin-like protein family and is a putative modulator of heterotrimeric G proteins. The protein shares extensive amino acid sequence homology with phosducin. Members of the phosducin-like protein family have been shown to bind to the beta-gamma subunits of G proteins.	6	Public	VIAF1	apoptosis	5515
Protein	PDE6C	phosphodiesterase 6C, cGMP specific, cone, alpha prime		1	Public	PDEA2	Metabolic enzymes	47555
Protein	PDE7A	phosphodiesterase 7A	may regulate cAMP signaling events in the brain, particularly those related to memory, depression, and emesis [RGD]	26	Public	HCP1	Metabolic enzymes	4115
Protein	PHKA2	phosphorylase kinase alpha 2		42	Public	PHK	Kinases	5516
Protein	PI3	peptidase inhibitor 3, skin-derived (SKALP)	This gene encodes an elastase-specific inhibitor, which contains a WAP-type four-disulfide core (WFDC) domain, and is thus a member of the WFDC domain family. Most WFDC gene members are localized to chromosome 20q12-q13 in two clusters: centromeric and telomeric. This gene belongs to the centromeric cluster.	107	Public	ESI	Extracellular matrix	5515
Protein	POLD3	polymerase (DNA-directed), delta 3, accessory subunit		0	Public	P66	DNA replication	3677
Protein	POLR1B	RNA polymerase 1-2	mouse homolog is the second largest subunit of RNA polymerase I [RGD]	2	Public	RPA135	Metabolic enzymes	3677
Protein	POMT1	protein-O-mannosyltransferase 1	human homolog is mutated in patients with Walker-Warburg syndrome, a neuronal migration disorder [RGD]	11	Public	RT	Glycosyltransferases	4169
Protein	PON3	paraoxonase 3	microsomal paraoxonase that has esterase activity on a broad range of substrates [RGD]	22	Public	paraoxonase 3	Extracellular proteins	4064
Protein	PPFIBP1	PTPRF interacting protein, binding protein 1 (liprin beta 1)	The protein encoded by this gene is a member of the LAR protein-tyrosine phosphatase-interacting protein (liprin) family. Liprins interact with members of LAR family of transmembrane protein tyrosine phosphatases, which are known to be important for axon guidance and mammary gland development. It has been proposed that liprins are multivalent proteins that form complex structures and act as scaff…	4	Public	L2	biological_process	5515
Protein	PRDM10	PR domain containing 10	The protein encoded by this gene is a transcription factor that contains C2H2-type zinc-fingers. It also contains a positive regulatory domain, which has been found in several other zinc-finger transcription factors including those involved in B cell differentiation and tumor suppression. Studies of the mouse counterpart suggest that this protein may be involved in the development of the central …	1	Public	PFM7	Transcription factors	3677
Protein	PRKD2	protein kinase D2	The protein encoded by this gene belongs to the protein kinase D (PKD) family of serine/threonine protein kinases. This kinase can be activated by phorbol esters as well as by gastrin via the cholecystokinin B receptor (CCKBR) in gastric cancer cells. It can bind to diacylglycerol (DAG) in the trans-Golgi network (TGN) and may regulate basolateral membrane protein exit from TGN.	131	Public	PKD2	intracellular signaling cascade	5524
Protein	PRPF4	PRP4 pre-mRNA processing factor 4 homolog (yeast)	The removal of introns from nuclear pre-mRNAs occurs on complexes called spliceosomes, which are made up of 4 small nuclear ribonucleoprotein (snRNP) particles and an undefined number of transiently associated splicing factors. PRPF4 is 1 of several proteins that associate with U4 and U6 snRNPs.[supplied by OMIM]	17	Public	PRP4	mRNA processing	31202
Protein	PYGB	brain glycogen phosphorylase	brain specific isozyme of glycogen phosphorylase; poorly activated by phosphorylation [RGD]	294	Public	MGC9213	Transporters	4645
Protein	PYGL	liver glycogen phosphorylase	catalyzes the rate-limiting step of glycogen catabolism [RGD]	11	Public	glycogen phosphorylase, liver	Glycosyltransferases	8184
Protein	RAB3GAP	RAB3 GTPase activating protein subunit 1	Members of the RAB3 protein family (see RAB3A; MIM 179490) are implicated in regulated exocytosis of neurotransmitters and hormones. RAB3GAP, which is involved in regulation of RAB3 activity, is a heterodimeric complex consisting a 130-kD catalytic subunit and a 150-kD noncatalytic subunit (MIM 609275). RAB3GAP specifically converts active RAB3-GTP to the inactive form RAB3-GDP (Aligianis et al.,…	5	Public	P130	regulation of GTPase activity	5097
Protein	RAD18	RAD18 homolog (S. cerevisiae)	The protein encoded by this gene is highly similar to S. cerevisiae DNA damage repair protein Rad18. Yeast Rad18 functions through its interaction with Rad6, which is an ubiquitin-conjugating enzyme required for post-replication repair of damaged DNA. Similar to its yeast counterpart, this protein is able to interact with the human homolog of yeast Rad6 protein through a conserved ring-finger mot…	52	Public	RNF73	Ubiquitin ligases	3684
Protein	RAI2	retinoic acid induced 2	Retinoic acid plays a critical role in development, cellular growth, and differentiation. The specific function of this intronless, retinoic acid-induced gene has not yet been determined; however, it has been suggested to play a role in development. Localization of this gene designates it to be a candidate for diseases such as Nance-Horan syndrome, sensorineural deafness, non-specific X-linked me…	12	Public	RP3-389A20.3	embryonic development	5554
Protein	RAVER2	ribonucleoprotein, PTB-binding 2		0	Public	FLJ10770	nucleus	3723
Protein	RC3H1	RING CCCH (C3H) domains 1	Roquin encodes a highly conserved member of the RING type ubiquitin ligase protein family (Vinuesa et al., 2005). The roquin protein is distinguished by the presence of a CCCH zinc finger found in RNA-binding proteins, and localization to cytosolic RNA granules implicated in regulating mRNA translation and stability.[supplied by OMIM]	0	Public	RNF198	negative regulation of T-helper cell differentiation	3723
Protein	RFP	tripartite motif protein 27	The protein encoded by this gene is a member of the tripartite motif (TRIM) family. The TRIM motif includes three zinc-binding domains, a RING, a B-box type 1 and a B-box type 2, and a coiled-coil region. This protein localizes to the nuclear matrix. It interacts with the enhancer of polycomb protein and represses gene transcription. It is also thought to be involved in the differentiation of mal…	12	Public	RNF76	Ubiquitin ligases	3677
Protein	RGS19	regulator of G-protein signaling 19	may act as a GTPase activating protein; may play a role in regulation of G-protein coupled signaling [RGD]	67	Public	GAIP	G-protein coupled receptor protein signaling pathway	5096
Protein	RHOA	ras homolog gene family, member A		1667	Public	ARHA	Gtp binding proteins	5525
Protein	RNF146	ring finger protein 146		0	Public	dJ351K20.1	Ubiquitin ligases	46872
Protein	RPA3	replication protein A3		16	Public	REPA3	biological_process	3676
Protein	RPL22L1	ribosomal protein L22 like 1		0	Public	MGC104449	protein biosynthesis	3735
Protein	RPN2	ribophorin II	may play a role in protein N-linked glycosylation [RGD]	11	Public	SWP1	Glycosyltransferases	4579
Protein	RPS24	ribosomal protein S24	Ribosomes, the organelles that catalyze protein synthesis, consist of a small 40S subunit and a large 60S subunit. Together these subunits are composed of 4 RNA species and approximately 80 structurally distinct proteins. This gene encodes a ribosomal protein that is a component of the 40S subunit. The protein belongs to the S24E family of ribosomal proteins. It is located in the cytoplasm. Alter…	0	Public	DKFZp686N1586	protein biosynthesis	3735
Protein	RPS5	ribosomal protein S5	mouse homolog is a component of the 40S subunit [RGD]	36	Public	ribosomal protein S5	ribosome biogenesis	3723
Protein	RRM1	ribonucleotide reductase M1	putative ribonucleotide reductase enzyme; human homolog encodes an enzyme required for production of deoxyribonucleotides prior to DNA synthesis [RGD]	82	Public	R1	Metabolic enzymes	5524
Protein	RTN2	reticulon 2 (Z-band associated protein)	This gene belongs to the family of reticulon encoding genes. Reticulons are associated with the endoplasmic reticulum, and are involved in neuroendocrine secretion or in membrane trafficking in neuroendocrine cells. Alternatively spliced transcript variants encoding different isoforms have been identified.	29	Public	NSP2	signal transduction	5554
Protein	RY1	RIKEN cDNA 2610209M04 gene		5	Public	RY1	mRNA processing	398
Protein	RYR1	ryanodine receptor 1, skeletal muscle	This gene encodes a ryanodine receptor found in skeletal muscle. The encoded protein functions as a calcium release channel in the sarcoplasmic reticulum but also serves to connect the sarcoplasmic reticulum and transverse tubule. Mutations in this gene are associated with malignant hyperthermia susceptibility, central core disease, and minicore myopathy with external ophthalmoplegia. Alternative…	235	Public	CCO	Receptors	5509
Protein	SAP1	defensin, beta 4	Defensins form a family of microbicidal and cytotoxic peptides made by neutrophils. Members of the defensin family are highly similar in protein sequence. This gene encodes defensin, beta 4, an antibiotic peptide which is locally regulated by inflammation.	254	Public	SAP1	Extracellular proteins	7186
Protein	SAP18	Sin3-associated polypeptide 18	Histone acetylation plays a key role in the regulation of eukaryotic gene expression. Histone acetylation and deacetylation are catalyzed by multisubunit complexes. The protein encoded by this gene is a component of the histone deacetylase complex, which includes SIN3, SAP30, HDAC1, HDAC2, RbAp46, RbAp48, and other polypeptides. This protein directly interacts with SIN3 and enhances SIN3-mediated…	15	Public	SAP18p	Transcription factors	5515
Protein	SC4MOL	sterol-C4-methyl oxidase-like	may be involved in the repair process of nerve tissues [RGD]	7	Public	DESP4	Metabolic enzymes	254
Protein	SC5DL	sterol-C5-desaturase (fungal ERG3, delta-5-desaturase) homolog (S. cerevisae)	human homolog is an enzyme involved in catalyzing the conversion of lathosterol into 7-dehydrocholesterol; involved in the synthesis of cholesterol [RGD]	18	Public	ERG3	sterol biosynthesis	248
Protein	SCML2	sex comb on midleg-like 2 (Drosophila)		0	Public	RP5-1129A6.3	Transcription factors	3700
Protein	SCYE1	small inducible cytokine subfamily E, member 1	cytokine with proinflammatory and antiangiogenic properties [RGD]	92	Public	p43	Ligands	5125
Protein	SEC61G	SEC61, gamma subunit	The Sec61 complex is the central component of the protein translocation apparatus of the endoplasmic reticulum (ER) membrane. Oligomers of the Sec61 complex form a transmembrane channel where proteins are translocated across and integrated into the ER membrane. This complex consists of three membrane proteins- alpha, beta, and gamma. This gene encodes the gamma-subunit protein. Alternatively spli…	5	Public	SSS1	Transporters	15450
Protein	SEH1L	SEH1-like (S. cerevisiae	The protein encoded by this gene is part of a nuclear pore complex, Nup107-160. This protein contains WD repeats and shares 34% amino acid identity with yeast Seh1 and 30% identity with yeast Sec13. All constituents of the Nup107-160 complex, including this protein, specifically localize to kinetochores in mitosis. Two alternatively spliced transcript variants encoding distinct isoforms have been…	6	Public	Seh1	protein transport	15031
Protein	SERPINB10	serine (or cysteine) peptidase inhibitor, clade B (ovalbumin), member 10	protease inhibitor that inhibits plasmin and elastase [RGD]	27	Public	PI10	Extracellular proteins	5515
Protein	SERPINI1	serine (or cysteine) peptidase inhibitor, clade I, member 1	serine protease inhibitor; may be involved in neurite extension [RGD]	69	Public	PI12	Extracellular proteins	4867
Protein	SESN3	sestrin 3		1	Public	SEST3	cell cycle arrest	7050
Protein	SGPL1	sphingosine phosphate lyase 1	catalyzes the conversion of phosphorylated long chain bases into ethanolamine phosphate and a fatty aldehyde in sphingolipid catabolism [RGD]	13	Public	SPL	Metabolic enzymes	16831
Protein	SHANK3	SH3/ankyrin domain gene 3	may be involved in the structural and functional organization of the post synaptic density [RGD]	27	Public	PSAP2	Transcription factors	5515
Protein	Siat7c	ST6 (alpha-N-acetyl-neuraminyl-2,3-beta-galactosyl-1,3)-N-acetylgalactosaminide alpha-2,6-sialyltransferase 3	GalNAc alpha-2,6-sialyltransferase that forms a ganglioside G(D1alpha) from G(M1b). [RGD]	7	Public	SIAT7C	Glycosyltransferases	8373
Protein	SIP1	survivor of motor neuron protein interacting protein 1	interacts with SMN (survival of motor neuron protein) [RGD]	18	Public	GEMIN2	mRNA processing	31202
Protein	SLC25A19	solute carrier family 25 (mitochondrial deoxynucleotide carrier), member 19		26	Public	DNC	Transporters	5488
Protein	SLC25A5	solute carrier family 25 (mitochondrial carrier, adenine nucleotide translocator), member 5	mitochondrial adenine nucleotide translocator [RGD]	104	Public	T2	transport	15207
Protein	SLC30A3	solute carrier family 30 (zinc transporter), member 3		32	Public	ZNT3	Transporters	8324
Protein	SLC6A3	solute carrier family 6 (neurotransmitter transporter, dopamine), member 3	acts as a sodium-dependent dopamine transporter; may play a role in regulation of dopamine metabolism and signaling [RGD]	497	Public	DAT	Transporters	5330
Protein	SLC6A8	solute carrier family 6 (neurotransmitter transporter, creatine), member 8	high-affinity widely expressed sodium-dependent creatine transporter [RGD]	50	Public	CT1	Transporters	5309
Protein	SLC7A3	solute carrier family 7 (cationic amino acid transporter, y+ system), member 3	mediates sodium independent transport of L-arginine; may act as a system y+ cationic amino acid transporter in the brain; transport activity is inhibited by high potassium-induced membrane depolarization; [RGD]	28	Public	ATRC3	Transporters	15359
Protein	SMARCE1	SWI/SNF related, matrix associated, actin dependent regulator of chromatin, subfamily e, member 1	The protein encoded by this gene is part of the large ATP-dependent chromatin remodeling complex SWI/SNF, which is required for transcriptional activation of genes normally repressed by chromatin. The encoded protein, either alone or when in the SWI/SNF complex, can bind to 4-way junction DNA, which is thought to mimic the topology of DNA as it enters or exits the nucleosome. The protein contains…	53	Public	BAF57	Transcription factors	3677
Protein	SMTN	smoothelin	This gene encodes a structural protein that is found exclusively in contractile smooth muscle cells. It associates with stress fibers and constitutes part of the cytoskeleton. This gene is localized to chromosome 22q12.3, distal to the TUPLE1 locus and outside the DiGeorge syndrome deletion. Alternative splicing of this gene results in three transcript variants.	20	Public	FLJ35365	Phosphatases	3779
Protein	SOAT1	sterol O-acyltransferase 1	catalyzes the conversion of free cholesterol and fatty acyl-CoA to cholesteryl esters; plays a role in cholesterol metabolism [RGD]	14	Public	ACAT	Metabolic enzymes	8415
Protein	SPAG1	sperm associated antigen 1	The correlation of anti-sperm antibodies with cases of unexplained infertility implicates a role for these antibodies in blocking fertilization. Improved diagnosis and treatment of immunologic infertility, as well as identification of proteins for targeted contraception, are dependent on the identification and characterization of relevant sperm antigens. The protein expressed by this gene is reco…	15	Public	SP75	Gtp binding proteins	5525
Protein	SPATA7	spermatogenesis associated 7	may play a role in spermatogenesis [RGD]	3	Public	HSD3	Ph	3677
Protein	spcs3	signal peptidase complex subunit 3 homolog (S. cerevisiae)		1	Public	SPC3	Receptors	9003
Protein	SPHK1	sphingosine kinase 1	catalyzes the conversion of sphingosine to sphingosine 1 phosphate, which plays a role in cell proliferation and differentiation [RGD]	250	Public	SPHK	Metabolic enzymes	17050
Protein	SPINK2	serine peptidase inhibitor, Kazal type 2	predicted to act as a serine protease inhibitor [RGD]	1	Public	HUSI-II	peptidase activity	4867
Protein	STXBP2	syntaxin binding protein 2	syntaxin binding protein; important for synaptic vesicle exoctyosis; may be a component of the SNARE complex; may be involved with pancreatic beta-cell exocytosis [RGD]	31	Public	UNC18B	synaptic vesicle exocytosis	30347
Protein	SUCLG1	succinate-CoA ligase, GDP-forming, alpha subunit	alpha subunit of succinate-CoA ligase, which catalyzes the conversion of succinate and CoA to succinyl-CoA in the tricarboxylic acid cycle [RGD]	0	Public	SUCLA1	Metabolic enzymes	5525
Protein	SYDE2	synapse defective 1, Rho GTPase, homolog 2 (C. elegans)		0	Public	FLJ13815	biological_process	7165
Protein	SYN3	synapsin III	required for Ca2+ regulation of neurotransmitter release [RGD]	14	Public	LL22NC03-28H9.1	Extracellular matrix	5524
Protein	SYNGR3	synaptogyrin 3	This gene encodes an integral membrane protein. The gene belongs to the synaptogyrin gene family. Like other members of the family the protein contains four transmembrane regions. The exact function of this protein is unclear.	0	Public	MGC:20003	membrane	5887
Protein	TACTILE	CD96 antigen	The protein encoded by this gene belongs to the immunoglobulin superfamily. It is a type I membrane protein. The protein may play a role in the adhesive interactions of activated T and NK cells during the late phase of the immune response. It may also function in antigen presentation. Alternative splicing occurs at this locus and two transcript variants encoding distinct isoforms have been identi…	14	Public	TACTILE	cell adhesion	7155
Protein	TMBIM4	transmembrane BAX inhibitor motif containing 4		0	Public	S1R	membrane	16021
Protein	TMEFF2	transmembrane protein with EGF-like and two follistatin-like domains 2		30	Public	TR	membrane	5554
Protein	TNFRSF13C	tumor necrosis factor receptor superfamily, member 13c	B cell-activating factor (BAFF) enhances B-cell survival in vitro and is a regulator of the peripheral B-cell population. Overexpression of Baff in mice results in mature B-cell hyperplasia and symptoms of systemic lupus erythematosus (SLE). Also, some SLE patients have increased levels of BAFF in serum. Therefore, it has been proposed that abnormally high levels of BAFF may contribute to the pat…	71	Public	BAFFR	Receptors	4872
Protein	TNKS2	tankyrase, TRF1-interacting ankyrin-related ADP-ribose polymerase 2		16	Public	TNKL	Adp-ribosyltransferase	3950
Protein	TPBG	trophoblast glycoprotein	mouse homolog is a highly N-glycosylated transmembrane glycoprotein [RGD]	18	Public	5T4	cell adhesion	7155
Protein	TPSAB1	tryptase alpha/beta 1	Tryptases comprise a family of trypsin-like serine proteases, the peptidase family S1. Tryptases are enzymatically active only as heparin-stabilized tetramers, and they are resistant to all known endogenous proteinase inhibitors. Several tryptase genes are clustered on chromosome 16p13.3. These genes are characterized by several distinct features. They have a highly conserved 3' UTR and contain t…	174	Public	TPS1	Proteases	8233
Protein	TRGV5	T cell receptor gamma variable 5		0	Public	V1S5	New Group
Protein	TRPV2	transient receptor potential cation channel, subfamily V, member 2	ion channel that may be activated by high temperature; may transduce high threshold heat responses in sensory ganglia [RGD]	69	Public	VRL	transport	5262
Protein	TSPAN17	tetraspanin 17		3	Public	FBX23	Ubiquitin ligases	4842
Protein	TTC12	tetratricopeptide repeat domain 12		0	Public	TPARM	binding	5488
Protein	TTC14	tetratricopeptide repeat domain 14		0	Public	DRDL5813	binding	3723
Protein	TTR	transthyretin	binds thyroxine (T4) and 3,5,3' triiodothyronine (T3); plays a role in thyroid hormone transport in serum [RGD]	343	Public	PALB	transport	5386
Protein	TUBB	tubulin, beta 5	beta 5-tubulin; polymerizes to form microtubules; member of a family of structural proteins [RGD]	12	Public	M40	mitotic spindle assembly	5525
Protein	TXNDC13	thioredoxin domain containing 13		0	Public	KIAA1162	Transporters	9055
Protein	UGCGL2	UDP-glucose ceramide glucosyltransferase-like 2		3	Public	HUGT2	protein amino acid glycosylation	3980
Protein	ULK2	Unc-51 like kinase 2 (C. elegans)	This gene encodes a protein that is similar to a serine/threonine kinase in C. elegans which is involved in axonal elongation. The structure of this protein is similar to the C. elegans protein in that both proteins have an N-terminal kinase domain, a central proline/serine rich (PS) domain, and a C-terminal (C) domain. The gene is located within the Smith-Magenis syndrome region on chromosome 17.	6	Public	Unc51.2	Kinases	5524
Protein	UTY	ubiquitously transcribed tetratricopeptide repeat gene, Y-linked	This gene encodes a protein containing tetratricopeptide repeats which are thought to be involved in protein-protein interactions. This protein is a minor histocompatibility antigen which may induce graft rejection of male stem cell grafts. Alternative splicing results in multiple transcript variants encoding different isoforms.	6	Public	UTY1	biological_process	5488
Protein	VPS45A	vacuolar protein sorting 45 (yeast)	expressed in brain and testis; may play a role in intracellular vesicle mediated transport [RGD]	10	Public	H1	transport	6954
Protein	YLPM1	YLP motif containing 1		76	Public	ZAP	biological_process	5554
Protein	YPEL3	yippee-like 3 (Drosophila)		5	Public	MGC10500	Gpcr
Protein	ZC3H12D	zinc finger CCCH type containing 12D		0	Public	C6orf95	New Group
Protein	ZC3HC1	zinc finger, C3HC type 1		0	Public	NIPA	cell cycle	46872
Protein	ZCSL3	zinc finger, CSL-type containing 3		0	Public	Dph4	metal ion binding	31072
Protein	ZFYVE20	zinc finger, FYVE domain containing 20		12	Public	FLJ34993	transport	46872
Protein	ZNF214	zinc finger protein 214		3	Public	BAZ1	Transcription factors	3677
Protein	ZNF317	zinc finger protein 75		1	Public	KIAA1588	Transcription factors	3677
Protein	ZNF435	zinc finger protein 435		0	Public	ZNF392	Transcription factors	46872
Protein	ZNF706	zinc finger protein 706		0	Public	HSPC038	intracellular	46872
Protein	ZP4	zona pellucida glycoprotein 4	displays increased mRNA expression in ovary during follicle formation [RGD]	22	Public	ZBP	Extracellular matrix	5554
Protein	ZRF1	DnaJ (Hsp40) homolog, subfamily C, member 2	tumor rejection antigen for 9L gliosarcoma cells; may play a role in suppression of tumor growth [RGD]	12	Public	ZUO1	G2 phase of mitotic cell cycle	3677
Protein	ZXDB	zinc finger, X-linked, duplicated B		0	Public	dJ83L6.1	biological_process	3677

## Sheet: direct Reg up in WT
Type		Relation	Sentence	MedLine Reference	Connectivity	# of References	Owner
Binding		AOAH ---- CD14	The susceptibility of the monomeric endotoxin-CD14 complex to AOAH may help constrain endotoxin-induced TLR4 activation when endotoxin and membrane CD14 are present in excess of MD-2/TLR-4.	17227775:8	2	1	Public
Binding		ARHGEF7 ---- HAX1	Although our initial studies did not identify such interaction between PIX-? and Hax-1, 2 it is possible that a closely related guanine-nucleotide exchange factor may interact with Hax-1 through this site or other P XX P sites that are present in Hax-1.	15339924:10257	2	1	Public
Regulation		ATR ---| SLC25A5	To determine whether inhibition of MPT is the mechanism of CPC, ATR (20 µM/l), an inhibitor of ANT, which opens the pore, was added during the preconditioning protocol.	11158992:10060	2	1	Public
Regulation		ATR ---> CNK	ATM and ATR directly phosphorylate p53 on Ser 15 ( 31 , 32 ) and mediate the phosphorylation of p53 on additional residues through the activation of other kinases, such as Chk1, Chk2, and Plk3 ( 33 ?36 ).	15140942:10048	2	1	Public
Binding	1	CD14 ---- DAF	In resting cells, CD14 was associated with CD55, the Fcgamma-receptors CD32 and CD64 and the pentaspan CD47.	11745332:2	2	3	Public
Regulation	2	CD14 |--- ITGAX	CD14 was blocked with anti-61D3 (kindly provided by C. Gregory, Birmingham, U.K) or anti-CD14 (63D3, control mAb; American Type Culture Collection, Manassas, VA), and the complement receptors, CD11b/CD18 and CD11c/CD18, were blocked by mAbs, anti-CD11b/CD18 (I domain, MN-41, a gift from V. Vetvicka, Louisville, KY), and anti-CD11c/CD18 (anti-CD11c; Sigma-Aldrich).	11698475:10073	2	1	Public
Regulation	3	CD14 --+> F3	The expression of CD14 on HUVECs dramatically enhanced the production of TF at a low concentration of LPS in the absence of fetal calf serum (FCS).	10499273:1	2	2	Public
Expression	4	CD14 --+> F3	The expression of CD14 on HUVECs dramatically enhanced the production of TF at a low concentration of LPS in the absence of fetal calf serum (FCS).	10499273:1	2	3	Public
Expression	5	CD14 --+> MAFB	It was verified by flow cytometry that the percentage of positive CD14 expression in differentiated HL-60 cells was about 9 times higher than that of the control at the dose of 10(-8) mol/L and 20 times higher than that of the control at the dose of 10(-5) mol/L respectively, and this action involved upregulation of MafB gene in HL-60 leukemia cells.	15667792:9	2	1	Public
Regulation	6	CD14 --+> MAPK8	In HEK 293 cells exogenously expressing TLR4, MD2 and CD14, co-expression of JIP3 significantly increased the complex formation of TLR4-JNK and LPS-mediated JNK activation.	12941697:4	2	1	Public
Expression	7	CD14 --+> SAP1	It has been shown that LPS-induced expression of hBD-2 in human tracheobronchial epithelial cells requires CD14, which may complex with Toll-like receptors (TLRs) to ultimately activate NF-kappa B.	11523142:5	2	2	Public
Regulation	8	CD14 <--- JUN	Moreover, CD14 upregulation was dependent on activation of redox-sensitive transcription factor AP-1 ( 20 ).	15246965:10131	2	1	Public
Expression	9	CD14 <--- SAP1	These cytokines subsequently potentiate NF-?B-dependent signaling and trigger hBD-2 expression in pulmonary epithelial cells which express CD14 but not TLR4.	12682256:10338	2	1	Public
Expression	10	CD14 <+-- DAF	There was a significant inhibition of neutrophil apoptosis and increased expression of complement regulatory protein CD55 without changes in CD11b, CD14, and CD59 expression.	9728567:3	2	1	Public
Binding	1	CDKN1A ---- MAPK8	We also demonstrated protein-protein interactions between the p53, p21waf1, and JNK1 proteins in this cell line.	12503078:7	2	8	Public
Regulation	2	CDKN1A |--- JUN	Recently, c- jun induction in response to proliferative stimuli was shown further to be critical for the down-regulation of both the tumor suppressor p53 and the cyclin-dependent kinase inhibitor p21/WAF-1/CIP1 ( 17 ).	12547826:10036	2	1	Public
Regulation	3	CDKN1A ---| MAPK8	Unexpectedly, enforced expression of p21(Cip1/WAF1) diminished paclitaxel-mediated inactivation of ERK, and reduced paclitaxel-induced activation of JNK as well as Bcl-2 phosphorylation.	15467449:4	2	10	Public
Regulation	4	CDKN1A |--- MAPK8	JNK inhibition up-regulates p53 and its target genes p21Cip1/Waf1 and CD95.	16061660:6	2	3	Public
Regulation	5	CDKN1A |--- RHOA	In contrast, constitutively active RhoA repressed p21(WAF1/CIP1).	9819384:10	2	6	Public
Expression	6	CDKN1A <--- JUN	Previously, we found that c-jun represses the tumor suppressor p21((Waf1/Cip1/Sdi1)) (p21) gene expression.	10733944:0	2	11	Public
PromoterBinding	7	CDKN1A <--- JUN	Similarly, c-Jun bound to the p21 WAF1/CIP1 promoter in cells exposed to high Ca 2+ (data not shown).	16172401:10166	2	1	Public
Expression	8	CDKN1A <--- RHOA	Our results also suggest that RhoA function can modulate DNA synthesis in primary hepatocytes via the expression of p21Cip-1/WAF1 and p27Kip-1.	9841865:10	2	16	Public
Regulation	9	CDKN1A <+-- AMBN	In our previous study, we demonstrated that porcine enamel matrix derivative (EMD) induces p21WAF1/cip1 within 8 hours and subsequently arrests the cell cycle of human oral epithelial cells in G1 phase.	11762872:0	2	1	Public
Regulation	10	CDKN1A <+-- MAP3K12	Expression of DLK in keratinocytes induces p21 cip1/waf1 accumulation.	15695824:10157	2	1	Public
Expression	11	CDKN1A <+-- MAP3K12	Expression of DLK in keratinocytes induces p21 cip1/waf1 accumulation.	15695824:10157	2	1	Public
Expression	12	CDKN1A <+-- MAPK8	Our study also revealed that the blockage of SAPK/JNK activation in the senescent cells was closely related to the increased level of p21Waf1.	10987139:8	2	4	Public
Regulation	13	CDKN1A <+-- NOTCH2	In DMS53 cells, which have intact Rb protein (23) , both active Notch1 and Notch2 caused specific induction of p21 waf1/cip1 as early as 24 h postinfection and correlating with the G 1 arrest (Fig. 4 A , p21, Lanes 5 and 6 ).	11306509:10145	2	1	Public
Expression	14	CDKN1A ---> MAPK8	We measured basal levels of JNK1 activity in cells expressing wild-type p53 and p21waf1, or in p21waf1-null cells, and demonstrated that cells expressing both p53 and p21waf1 proteins exhibited an approximately threefold lower basal level of JNK1 activity when compared with p21waf1-null cells.	12503078:11	2	2	Public
Regulation	15	CDKN1A ---> RHOA	Indeed, a recent report has shown that RhoA prenylation is required for cell growth by suppressing p21Waf1/Cip1 transcription ( 8 ).	11470741:10039	2	1	Public
Regulation		CFL1 <--- G6PD	The levels of HSP27 and cofilin were found to be affected by TGF? in fibroblasts (Bratt et al. , 2001 ) and by glucose 6-phosphate dehydrogenase in human endothelial cells (Lomnytska et al. , 2004 ).	16055503:10168	2	1	Public
Regulation		CTLA4 ---| ITGAX	In addition, CD28 up-regulation was not affected and CD11c induction was only partially inhibited by CTLA4-Ig treatment.	10510347:10199	2	1	Public
Regulation		CTLA4 --+> MAPK8	Ab ligation studies have reported an inhibitory effect of CTLA-4 on TCR-induced ERK and JNK activation.	12244135:2	2	5	Public
Regulation		CTLA4 <--- MAPK8	Alternatively, JNK activation could contribute to CTLA-4 regulation of Th1/Th2 differentiation.	12244135:10138	2	1	Public
Expression		DLD ---| F3	Even transient transfection of the Ras-N17 construct into HCT116 and DLD-1 CRC cells and A549 lung carcinoma cells diminished TF promoter activity relative to cells transfected with a control plasmid ( Figure 4H ).	15494427:10165	2	1	Public
Regulation		ETR101 <+-- MAPK8	Significant and robust activation of c-Jun N-terminal Kinase (JNK), Rac1 and extracellular signal-regulated kinase (ERK) appeared to be important for pip92 induction in response to bFGF.	17156131:6	2	1	Public
Expression		F12 ---| TTR	Furthermore, we show that, in patients who develop an acute-phase response during IL-2 therapy, decreased plasma levels of FXII correlated with decreased levels of transthyretin (TTR; prealbumin), a well-known negative acute-phase protein.	9269767:10027	2	1	Public
Binding		F3 ---- F12	Factor XII and factor VII bound to tissue factor have been reported to undergo autoactivation, and one could postulate that these reactions may be physiologic triggers for contact activation and the extrinsic pathway, respectively. 34 , 35 Alternatively, autoactivation could serve to amplify an enzymatic reaction after initial activation from another protease.	9242536:10235	2	1	Public
Expression		F3 <+-- RHOA	Our study shows that RhoA activation plays an integral role in TF expression in endothelial cells.	12692008:9	2	2	Public
Regulation		F3 <+-- SCYE1	EMAP II also activated mononuclear phagocytes elevating cytosolic free calcium concentration, inducing tumor necrosis factor-alpha (TNF) and tissue factor, and stimulating chemotaxis.	7929199:4	2	3	Public
Expression		F3 <+-- SCYE1	EMAPII has the unique ability to induce tissue factor production by tumor vascular endothelial cells that initiates thrombogenic cascades, which may play a role in determining tumor sensitivity to TNF.	9892208:5	2	2	Public
MolTransport		F3 ---> RHOA	These results demonstrate that TF induction by agLDL depends on LRP1 expression and requires Rho A translocation to the cellular membrane.	17141748:11	2	1	Public
Binding		HDAC4 ---- CABIN1	A , CHIP assay to determine the binding of MEF2 ( lanes 2 and 3 ), Cabin1 ( lanes 4 and 5 ), and HDAC4 ( lanes 6 and 7 ) to the endogenous IL-2 promoter.	14722108:10064	2	1	Public
Binding	1	JUN ---- NACA	These results demonstrate that the interaction between alphaNAC and c-Jun was necessary for the potentiation of theAP-1 transcriptional activity.	12450217:5	2	3	Public
Regulation	2	JUN ---| MAPK8	Using specific inhibitors of JNK (SP600125) and p38 (SB203580) and real-time PCR, we showed that maximal RRV-induced IL-8 and c-jun transcription required JNK and p38 activity.	16928761:8	2	1	Public
Expression	3	JUN |--- MAPK8	RA dramatically inhibits this process via suppression of c-fos/c-jun expression and inhibition of the c-Jun N-terminal kinase activation.	12053118:5	2	1	Public
Expression	4	JUN --+> F3	These changes support the increased availability of c-Jun/c-Fos AP-1 complexes for mediating transcription at the tissue factor promoter.	15201277:7	2	6	Public
Expression	5	JUN --+> ITGAX	The involvement of the AP1-60 element in DNA-protein interactions was confirmed by means of in vivo footprinting experiments, and its functionality was demonstrated by trans activation of the CD11c promoter by c-Jun.	8621914:4	2	3	Public
Regulation	6	JUN --+> SAP1	The targets of the SAPK/JNK signaling pathway include the transcription factors c-Jun and JunD ( 33 , 57-60 ), activating transcription factor (ATF-2), and the Ets domain transcription factors Elk-1 and Sap-1 ( 57 ).	10764760:10246	2	1	Public
Expression	7	JUN --+> SPHK1	In addition, a marked increase in the amounts of phospho-c-Jun were observed in response to the increased amounts of SphK1.	15485866:10292	2	1	Public
Regulation	8	JUN --+> TPSAB1	Instead, c-Jun transactivated mMCP-7 gene, and +-MITF cooperated with it.	11741327:2	2	1	Public
Expression	9	JUN --+> TPSAB1	These results show that c-jun might play a role in regulating the transcription of mMCP-6 gene in mast cells stimulated by SCF.	15464728:6	2	3	Public
Regulation	10	JUN <--- ATR	Figure 2 NBS primary fibroblasts are impaired in UV-induced ATR-dependent phosphorylation of Chk1, c-jun and p53.	106100492:11077	2	1	Public
Regulation	11	JUN <--- HDAC4	In NIH 3T3 cells, dependent on the expression level of MEF2C, HDAC4 exerts opposing actions on the c- jun promoter, suggesting that HDAC4 and probably its homologs HDAC5 and HDAC7 cooperate with the MEF2 family of transcription factors to regulate their target genes such as c- jun in a context-dependent manner.	10523670:10356	2	1	Public
Expression	12	JUN <--- HDAC4	HDAC4 and MEF2C cooperatively regulate c- jun promoter activity.	10523670:10342	2	1	Public
Expression	13	JUN <--- MAPK8	OPN stimulates NIK- or JNK1-dependent c-Jun expression.	17786354:2	2	1	Public
Regulation	14	JUN <--- PRKD2	PKD2-dependent phosphorylation of c-Jun was demonstrated by using a specific antiserum against phosphorylated serine 63.	10207066:10129	2	1	Public
ProtModification	15	JUN <+-- MAPK8	JNK phosphorylates and activates AP-1 proteins.	11520792:1282	2	838	Public
Regulation	16	JUN <+-- MAPK8	RA dramatically inhibits this process via suppression of c-fos/c-jun expression and inhibition of the c-Jun N-terminal kinase activation.	12053118:5	2	1	Public
Expression	17	JUN <+-- MI-ER1	After infection with a ras-expressing retrovirus, both control and ER-1-2 cell lines constitutively expressed elevated levels of the c-jun, junB, fosB, c-myc, collagenase, ornithine decarboxylase, osteopontin, stromelysin, cathepsin L, and insulin-like growth factor 1 genes.	8688149:4	2	1	Public
Expression	18	JUN <+-- NACA	alphaNAC is a transcriptional coactivator known to interact with the N-terminal activation domain of the c-Jun transcription factor.	12450217:0	2	1	Public
Expression	19	JUN <+-- PRKD2	Moreover, PKD2 increased the amount of c-Jun phosphorylated on serine 63.	10207066:10276	2	1	Public
Regulation	20	JUN <+-- RHOA	Expression and phosphorylation of c-Jun were stimulated in cells transfected with dominant-active RhoA.	14583436:11	2	6	Public
Expression	21	JUN <+-- RHOA	Here, we found that activated RhoA can stimulate c-jun expression and the activity of the c-jun promoter.	11238375:3	2	6	Public
Regulation	22	JUN <+-- SPHK1	SphK1 induces c-Jun phosphorylation.	15485866:10265	2	1	Public
PromoterBinding	23	JUN ---> F3	Effect of resveratrol on the binding of transcription factor AP-1 to the TF promoter.	9974427:10170	2	3	Public
MolTransport	24	JUN ---> FABP4	As summarized in Table I , increased genesincluded those required for the inflammatory response ( e.g. the CXCchemokine MIP-2, several proinflammatory cytokines such as IL-6, and iNOS),gene transcription ( e.g. junD, fra-1 , and c- jun ), andmaterial transport ( e.g. A-FABP and FABP-5).	15878884:10093	2	1	Public
PromoterBinding	25	JUN ---> TPSAB1	The binding of c-Jun with the MMCP-7 promoter was examined by EMSA.	11157480:10151	2	1	Public
Expression		LPIN1 --+> MAPK8	Both lpIn1 and lpIn2 exhibit similar increases in expression of the jnk-1 transcript, as determined by RT-PCR (Fig. 6, which is published as supporting information on the PNAS web site). lpIn1 and lpIn2 extend lifespan by 40% compared with the control, implying that jnk-1 is a positive regulator of lifespan {N2 + pRF4 [ rol-6 ( su1066 ) plasmid] control, 15.2 ± 0.3 days; lpIn1 , 20.9 ± 0.6 days (…	15767565:10108	2	1	Public
Regulation		MAP3K12 --+> MKKS	These MKKs, in turn, are similarly activated by the phosphorylation of conserved serine and threonine residues by MAPK kinase kinase (MKKK) family members including the MEKK family (MEKK1, MEKK2, MEKK3, and MEKK4/MTK1), MLK family (MLK1, MLK2, MLK3, and dual leucine zipper kinase (DLK)), and TAK1 and ASK1 ( 9 ? 16 ).	15218018:10018	2	1	Public
Regulation	1	MAPK7 --+> JUN	The expression of either MEF mutant blocked BMK1-mediated c-jun induction.	10849446:10168	2	3	Public
Expression	2	MAPK7 --+> JUN	Transcription of c-Jun is induced by ERK5, and like ERK5, c-Jun induction is also blocked by cAMP.	16581779:5	2	20	Public
Expression	3	MAPK7 --+> SAP1	A recent report has shown that the BMK1 pathway is involved in the activation of Sap1 and c- fos expression, which may provide an explanation for its ability to stimulate cell proliferation. 14 As mentioned above, signaling cascades have been shown to regulate entry into the cell cycle pathway by various mechanisms 24 – 27 ; thus, we asked whether active BMK1 influenced the expression of cell cyc…	11884280:10157	2	1	Public
Regulation	4	MAPK7 <--- MAPK8	PMS also activated the c-Jun N-terminal kinase (JNK) and p38 MAPK, but not extracellular signal-regulated kinase (ERK) 1/2 and ERK5.	12661767:5	2	2	Public
Regulation	5	MAPK7 <--- MKKS	JNK1, p38 and ERK5, the three MAPKs activated by oxidative stress in mammalian cells, are controlled by specific MAPK/ERK kinases (MEKs) that are in turn controlled by MEK kinases (MKKs).	14633985:10026	2	1	Public
PromoterBinding	6	MAPK7 ---> JUN	ERK5 induces c- jun through its effects on MEF2 transcriptional regulators which bind to the c- jun promoter ( 13 , 28 ).	16581779:10212	2	1	Public
ProtModification	7	MAPK7 ---> SAP1	To address this, we tested whether or not active ERK5 is able to phosphorylate Sap1a or Elk1 in vitro.	10473620:10198	2	2	Public
ProtModification	8	MAPK7 ---> SAP1	In contrast, Sap1 can be phosphorylated by ERK1/2, ERK5, and p38, but not JNK/SAPKs ( 7 , 12 , 13 ).	12665513:1029	2	2	Public
Binding	1	MAPK8 ---- DAF	Based on our genetic studies, we next examined whether JNK-1 interacts physically with DAF-16.	15767565:10132	2	1	Public
Binding	2	MAPK8 ---- JUN	JNK form a stable complex with c-JUN in vitro and in vivo.	12832416:2	2	72	Public
Binding	3	MAPK8 ---- MAP3K12	Dynamic nature of endogenous DLK, JIP1, and JNK interaction in stimulated HN33 cells.	12756254:10106	2	1	Public
Regulation	4	MAPK8 |--- CABIN1	On the other hand, CsA, a calcineurin inhibitor, prevented the activation of JNK in a dose-dependent fashion; ~50% inhibition was observed at 1 µM CsA (Fig. 5 E ).	11546652:10137	2	1	Public
Regulation	5	MAPK8 --+> DAF	Here, we demonstrate that c-Jun N-terminal kinase (JNK) is a positive regulator of DAF-16 in both processes.	15767565:1	2	2	Public
MolTransport	6	MAPK8 --+> DAF	Moreover, in response to heat stress, JNK-1 promotes the translocation of DAF-16 into the nucleus.	15767565:4	2	1	Public
Regulation	7	MAPK8 --+> JUN	JNK catalyzed phosphorylation of c-Jun was also detected in the acini.	15226308:4	2	194	Public
Expression	8	MAPK8 --+> JUN	JNK control the transcriptional activation of c-Jun.	8728040:7	2	104	Public
Regulation	9	MAPK8 --+> MAP3K12	JNK promoted the dimerization, phosphorylation and activation of JIP-associated DLK.	11432832:5	2	1	Public
Expression	10	MAPK8 --+> MAP3K7IP2	These results indicate that IL-1 activation of the NF-?B and JNK cascades involves the formation of a TRAF6-TAB2-TAK1 complex.	11809792:10043	2	1	Public
Regulation	11	MAPK8 --+> MKKS	The separate regulation of ERK, JNK, and p38 MAP kinase is achieved through protein kinase cascades that result in the activation of distinct MAP kinase kinases (MEK/MKKs), which then directly and selectively activate MAP kinases ( 10 , 16 , 31 , 50 ).	9755119:10233	2	1	Public
Regulation	12	MAPK8 --+> SAP1	It is known that JNK and p38 can phosphorylate and activate Elk-1 and SAP-1 when cells are exposed to various environmental stimuli including osmotic stress and UV radiation ( 12 , 20 , 67 ).	9891065:10215	2	1	Public
Expression	13	MAPK8 --+> SAP1	Both the JNK and NF-?B inhibitors block the LPS-induced expression of ?-defensin-2.	15494486:10184	2	4	Public
Regulation	14	MAPK8 <--- ATR	On the other hand, UVC-induced apoptosis occurs through ATR-dependent p53 and JNK signaling pathways.	11723137:10223	2	1	Public
Regulation	15	MAPK8 <--- CAMKK2	Thus, it appears that activation of both ERK and JNK by depolarization is mediated by CaMKK.	15150258:10228	2	1	Public
Expression	16	MAPK8 <--- JUN	Moreover, expression of JNK1(APF) leads to a decrease in c-Jun/AP-1 activity.	10667594:8	2	9	Public
ProtModification	17	MAPK8 <--- JUN	In the presence of dominant-negative Ras protein, 4T1 levels of phosphorylated c-Jun, phosphorylated JNK1 and JNK2, and total OPN protein were then determined.	15347645:10210	2	3	Public
ProtModification	18	MAPK8 <--- MKKS	Phosphorylation of JNK by MKKs and activation of c-jun by JNK also might undergo such an interdomain rearrangement as the JNK1-pepJIP1 complex due to the intrinsic flexibility of the loops around the catalytic cleft.	106100212:11205	2	1	Public
ProtModification	19	MAPK8 <--- RHOA	We conclude that recombinant CRP induces endothelial insulin resistance and dysfunction, and propose a new mechanism by which recombinant CRP induces the phosphorylation of JNK and IRS-1 at the Ser307 site through a Syk tyrosine kinase and RhoA-activation signaling pathway.	17095576:8	2	1	Public
Expression	20	MAPK8 <--- SAP1	Thus, we tested whether Sap-1a was able to mediate activation of transcription via the E74 site upon expression of MEKKc and JNK-1.	9020136:10089	2	2	Public
Regulation	21	MAPK8 <--- SAP1	By contrast, induction of HBD-2 depended on the activation of the p38 and JNK pathways.	17545490:7	2	1	Public
Regulation	22	MAPK8 <--- SPHK1	In accordance with this idea, we found that while SphK mediated TRAF2-promoted NF-kappaB activation (Fig. 5 ), JNK activation was SphK-independent (Fig. 6 ).	11777919:10179	2	2	Public
Regulation	23	MAPK8 <+-- GNA11	Constitutively activated Galpha 11 (Galpha 11 Q209L) stimulates JNK1 and p38 MAPK activities in HEK-293 cells.	9722508:10099	2	1	Public
Regulation	24	MAPK8 <+-- JUN	Thus, TPA stimulated c-Jun through JNK, and JIP-1 effectively blocked JNK.	15138488:7	2	41	Public
Regulation	25	MAPK8 <+-- MAP3K12	In addition, MLK3-induced JNK1 activation was found to be suppressed by the kinase negative form of DLK, which bound to MLK3.	9430657:5	2	14	Public
Expression	26	MAPK8 <+-- MAP3K12	The levels of JNK activation caused by MEKK1, MEKK3, MEKK4, MLK3, DLK, KHS, and HPK1 were 28-, 29-, 2.0-, 24-, 30-, 5.3-, and 4.3-fold, respectively.	9891090:10223	2	1	Public
Regulation	27	MAPK8 <+-- MAP3K7IP2	Expression of TAB2 induces JNK and NF-kappaB activation, whereas a dominant-negative mutant TAB2 impairs their activation by IL-1.	10882101:2	2	5	Public
Regulation	28	MAPK8 <+-- MKKS	JNK/SAPKs are activated by specific MAP kinase kinases (MKKs), one of which, MKK4/SEK1, has been characterized extensively.	9312105:1	2	9	Public
Regulation	29	MAPK8 <+-- PRKD2	PKD2 activates JNK1 and p38 but not p42.	10207066:10141	2	1	Public
Regulation	30	MAPK8 <+-- RHOA	Loss of XPAPC function blocks Rho A-mediated JNK activation.	15297873:5	2	13	Public
Expression	31	MAPK8 <+-- RHOA	This is supported by transfection experiments showing that constitutively active RhoA increases JNK expression.	14583436:10340	2	1	Public
ProtModification	32	MAPK8 ---> CDKN1A	Here we show that small deletions of p21(Cip1) around S98 abrogate its association with ASK1 but do not affect binding to Cdk1, hence distinguishing between the cell cycle-regulating functions of p21(Cip1) and its ability to suppress activation of the ASK1/Jun N-terminal protein kinase (JNK) pathway. p21(Cip1) is phosphorylated in vitro by both ASK1 and JNK1 at S98.	17325029:2	2	1	Public
ProtModification	33	MAPK8 ---> DAF	Upon activation of JNK-1 by UV, JNK-1 phosphorylates DAF-16 as well as the mammalian c-Jun protein used as a positive control ( Fig. 3 B ).	15767565:10137	2	1	Public
Regulation	34	MAPK8 ---> ETR101	The pip92 induction in NIH3T3 cells is mediated by the activation of MAP kinases, JNK and p38, but not ERK, suggesting that different MAPK pathways are involved in pip92 expression induced by growth factors and cytotoxic stimuli.	10903500:10242	2	1	Public
Expression	35	MAPK8 ---> F3	TF expression was reduced in a concentration-dependent manner by pretreatment with SP600125 (10(-7) to 10(-6) mol/L), a specific inhibitor of JNK, which confirms that JNK regulates tumor necrosis factor-alpha-induced TF expression.	15795326:5	2	2	Public
ProtModification	36	MAPK8 ---> JUN	This led to a decreased ability of JNK to phosphorylate c-Jun and to activate its transactivating activity.	15289320:5	2	346	Public
MolTransport	37	MAPK8 ---> JUN	We previously demonstrated that c-Jun is targeted for ubiquitination by its association with inactive c-Jun NH2-terminal kinase (JNK).	9405416:1	2	4	Public
Expression	38	MAPK8 ---> MAP3K12	They demonstrated the expression of MUK and the distribution of active JNK in the IZ.	16116085:10215	2	1	Public
ProtModification	39	MAPK8 ---> SAP1	A functional JNK can phosphorylate c-Jun, JunD, ATF-2, ATFa, ELK1 and Sap-1, and its activity has been associated with apoptosis (Ip and Davis 1998 ).	11110847:10035	2	2	Public
Expression		MUM2 --+> F3	MUM-2 B cells showed increased mRNA levels of TF, TFPI-1, and TFPI-2 in comparison to MUM-2C cells, but the liver-synthesized plasma coagulation factors X and VII were not expressed by melanoma cells (Table 1) .	14500372:10140	2	1	Public
Binding		PAF53 ---- POLR1B	To a lesser extent, PAF53 bound to RPA194 and RPA116.	15226435:10208	2	1	Public
Binding		PRKD2 ---- HAX1	Further evidence that Hax-1 and PKD2 interact in vivo was provided by immunofluorescence studies.	10760273:10087	2	1	Public
Regulation		RHOA ---| CFL1	N19 RhoA suppressed not only the elevated phosphorylation of cofilin but also excess actin stress fiber formation in neurofibromin-depleted cells ( Fig. 6, D and E ).	16169856:10198	2	4	Public
Expression		RHOA <+-- CFL1	Further work is needed to determine whether the activity of the cofilin kinases is stimulated ectopically by upstream activators at the levels of RhoA/Rac/Cdc42 activity or whether activities of either the slingshot or the chronophin protein phosphatase of cofilin ( 28 , 29 ) is reduced in the absence of SRF.	15837932:10165	2	2	Public
Regulation		RHOA <+-- GNA11	We further demonstrate that active G alpha(q) or G alpha11, but not G alpha12 or G alpha13, strongly enhances p63RhoGEF-induced RhoA activation by direct protein-protein interaction with p63RhoGEF at its C-terminal half.	15632174:2	2	1	Public
Regulation		RHOA ---> KCNB2	The small GTP-binding protein RhoA regulates a delayed rectifier potassium channel.	15471984:10279	2	1	Public
MolTransport		RYR1 <--- TTR	Like ryanodine, TTR and 3'-TTR enhanced calcium release from the vesicles (reflecting activation or opening of RyR1 ) in a concentration-dependent manner (Fig. 4 ).	10869412:10172	2	1	Public
Expression		SAP1 --+> CCT8	The relatively late induction of Cctq seems to be reasonable, because Elk-1 and Sap-1a are most likely to regulate Cctq expression through CQE1 without SRF.	12788937:10239	2	1	Public
Binding		ZFYVE20 ---- VPS45A	For example, the Rab5 effector Rabenosyn-5 interacts directly with Vps45, a member of the Munc18/Sec1 family, in the regulation of endocytic membrane traffic ( 46 ).	14699162:10201	2	2	Public

## Sheet: CommReg up in WT
Type		Relation	Sentence	MedLine Reference	Connectivity	# of References	Owner
Regulation		1,10-phenanthroline --+> CD14	Moreover, CD14, CD16, CD43, CD44, and CD50 down-regulation is inhibited by a variety of serine protease inhibitors as well as metalloprotease inhibitors, such as EDTA and 1,10-phenanthroline( 11 , 12 , 13 , 14 , 15 , 16 , 17 ) .	8636132:10024	2	1	Public
Regulation		1,10-phenanthroline --+> CDKN1A	OP also differentially induces endogenous expression of several known p53 target genes such as Waf-1 and Mdm-2, but not Bax, Gadd45, and PCNA.	9053835:5	2	1	Public
Regulation		14-3-3 ---| CFL1	We also showed that the cofilin-phosphatase activity of SSH1L is increased by association with actin filaments and suppressed by 14-3-3 proteins ( 30 ).	15671020:10030	2	2	Public
Regulation		14-3-3 ---| DAF	AKT phosphorylation and subsequent 14-3-3 binding inhibit DAF-16 DNA binding.	11124266:10116	2	1	Public
Regulation		14-3-3 ---| HDAC4	Here we present evidence that 14-3-3 proteins bind to HDAC4 and sequester it in the cytoplasm, suggesting that 14-3-3 proteins negatively regulate HDAC4 and its homologs by excluding them from the nucleus.	10958686:10047	2	2	Public
Regulation		14-3-3 ---> CAMKK2	Here we report an additional PKA-dependent regulation of CaMKK through its interaction with protein 14-3-3.	15469938:3	2	1	Public
Regulation		17-AAG ---| JUN	Figure 3 shows that when used in combination, 17-AAG blocks cisplatin-induced JNK activation, c-Jun phosphorylation, and c-Jun induction in SW480 cells, which mirrors its effects in HT-29 cells but exerts only partial inhibition of this pathway in the DLD1 cell line.	14722256:10144	2	1	Public
Regulation		17-AAG ---| MAPK8	Analysis of signaling pathways revealed that cisplatin-induced activation of c-Jun N-terminal kinase (JNK) was fully blocked by 17-AAG in HT-29 and SW480 cells, whereas in HCT 116 and DLD1 cells it was inhibited only partially.	14722256:3	2	1	Public
Expression		1-phosphatidylinositol phosphodiesterase ---| CD14	The treatment of high-CD14-expressing (CD14(high)) HGF with phosphatidylinositol-phospholipase C reduced CD14 expression; this result and the increase in a 55-kDa CD14 indicate that the membrane CD14 (mCD14) on the HGF may be a 55-kDa glycosylphosphatidylinositol-anchored protein.	9632564:5	2	1	Public
MolTransport		1-phosphatidylinositol phosphodiesterase ---> DAF	DAF and CD59 were released from the surface of HUVEC by phosphatidylinositol-phospholipase C, demonstrating that both are attached to the cell membrane by means of a glycolipid anchor.	1280224:4	2	2	Public
Expression		2-DG ---| CDKN1A	Therefore, 2-DG represses p53-dependent p21 WAF1 promoter activity as well.	14532290:10135	2	1	Public
Regulation		2-DG ---| MAPK8	Furthermore, 2-deoxyglucose was found to block both chemotherapeutic drug-induced apoptosis and JNK activation in U937 cells (Haga et al., 1998 ).	10051540:10178	2	1	Public
Regulation		2-DG ---| PYGB	Glucose, alpha-methyl glucoside, 2-deoxyglucose, and pyridoxal 5'-phosphate repress maltodextrin phosphorylase synthesis.	4358043:3	2	1	Public
Expression		2-DG --+> JUN	The results clearly show that DG treatment enhances c-Jun expression and phosphorylation.	14612525:10158	2	1	Public
Regulation		2-mercaptoethanol --+> CHST8	As observed in C4ST , GalNAc4ST also contains Cys in the 5'-PSB domain, and was activated with 2-mercaptoethanol, suggesting that the Cys residue in 5'-PSB may be relevant to the stimulation of GalNAc4ST and C4ST by 2-mercaptoethanol.	11001942:10253	2	1	Public
Regulation		2-mercaptoethanol --+> MAPK8	Isothiocyanate-induced JNK activation was blocked by the antioxidants 2-mercaptoethanol and N-acetyl-L-cysteine, suggesting that the death signaling was triggered by oxidative stress.	9430725:5	2	5	Public
Regulation		3-NP --+> JUN	Using an antibody specific for the phosphorylated form of c-Jun (P-c-Jun), we found activation of c-Jun at day 5 of 3-NP treatment that was further increased at day 6 (Fig. 5 ).	11896157:10185	2	1	Public
Regulation		3-NP --+> MAPK8	Other studies have shown that 3-NPA (3 or 10 mg/kg) caused the activation of c-Jun NH2-terminal kinase, which was linked with induced tolerance to subsequent ischemia and prevention of delayed neuronal death ( 30 ).	11299248:10126	2	1	Public
Expression		5alpha-dihydrotestosterone ---| JUN	In RAW264.7 cells, androgens appear to block RANKL-induced osteoclast formation through selective regulation of c-JUN: Accordingly, 5 alpha-dihydrotestosterone suppressed RANKL-induced c-Jun N-terminal kinase activation and reduced c-Jun expression levels.	11517156:5	2	1	Public
Regulation		5alpha-dihydrotestosterone ---| MAPK8	Accordingly, 5alpha-dihydrotestosterone suppressed RANKL-induced c - Jun N-terminal kinase activation and reduced c- Jun expression levels.	11517156:10020	2	1	Public
Expression		5-aza-2'-deoxycytidine --+> CDKN1A	We found that 5-aza-CdR induces p53 and p21Waf1/Cip1 expression associated with inhibition of cell proliferation in LNCaP cells (p53 wild-type), but not in DU145 cells (p53 mutant).	15753979:4	2	1	Public
Expression		5-aza-2'-deoxycytidine --+> JUN	Northern and Western blotting showed that decitabine induced transcription of c-jun but not PU.1, while VD3 increased PU.1, IRF8, and C/EBPbeta but not c-jun.	17203216:5	2	1	Public
Expression		5-FU --+> CDKN1A	We found that 5-FU increased pRb and p21(WAF1/CIP1) expression in both p53-transfected and vector-transfected cells without the significant accumulation of p53.	17207318:10	2	1	Public
Regulation		5-FU --+> MAPK8	Both ATRA and 5-FU activated c-Jun N-terminal kinase (JNK) 1 and the combination of both agents resulted in additive or synergistic activation of JNK1, and also enhanced the induction of apoptosis.	11927016:5	2	2	Public
Regulation		5-FU ---> JUN	Furthermore, it has been shown that 5-FU stimulates JNK activity and subsequent c-Jun transcriptional activity (Eichhorst et al., 2000 ).	12920208:10099	2	1	Public
Regulation		6-MITC ---> JUN	Western blotting analysis showed that 6-MITC inhibited LPS-induced activation of MAPK (ERK, p38 kinase and JNK) and transcriptional factors (CREB, c-Jun and C/EBPdelta) binding the core elements of COX-2 promoter, substantiating the involvement of these signal transduction pathways in the regulation of COX-2 expression by 6-MITC.	16256955:4	2	1	Public
Regulation		6-MITC ---> MAPK8	Western blotting analysis showed that 6-MITC inhibited LPS-induced activation of MAPK (ERK, p38 kinase and JNK) and transcriptional factors (CREB, c-Jun and C/EBPdelta) binding the core elements of COX-2 promoter, substantiating the involvement of these signal transduction pathways in the regulation of COX-2 expression by 6-MITC.	16256955:4	2	1	Public
Regulation		6-OHDA --+> JUN	Both toxins increased the phosphorylation of UPR proteins, PERK and eIF2 alpha, but only 6-OHDA increased phosphorylation of c-Jun.	12598533:5	2	1	Public
Regulation		6-OHDA --+> MAPK8	Twenty five mum 6-OHDA enhanced total JNK activity in the cytoplasm, nucleus, and at the mitochondria.	15504737:2	2	3	Public
Regulation		8-Br-cGMP ---| MAPK8	Similarly, the survival-promoting agents aurintricarboxylic acid, N-acetylcysteine, the nitric oxide generator diethylenetriamine nitric oxide, 8-bromo-cGMP, and 8-(4-chlorophenylthio)-cAMP act upstream to inhibit JNK activation.	8702992:3	2	1	Public
Regulation		8-Br-cGMP ---| RHOA	Both insulin and 8-bromo-cGMP prevented RhoA activation by thrombin and increased Rho phosphorylation ( Fig. 6 C , top and middle panels, lanes 4 and 12 versus lane 3 and Fig. 6 D ).	12086958:10157	2	2	Public
Expression		8-bromo-camp ---| JUN	Both progesterone and 8-br-cAMP, which block insulin-dependent GC mitosis, also inhibited the expression of c-fos and c-jun.(ABSTRACT TRUNCATED AT 250 WORDS)	7711171:12	2	1	Public
Regulation		8-bromo-camp ---| MAPK8	The stimulation of JNK by TSH was blocked by two PKC inhibitors and suppressed by 8-bromo-cAMP or forskolin.	10098509:7	2	1	Public
Regulation		A23187 --+> CABIN1	Exposure of Jurkat cells to the calcium ionophore, A23187 , induced cain/cabin1 cleavage and cell death, accompanied by activation of calpain and Cn.	12114545:10015	2	1	Public
Expression		A23187 --+> CD14	A23187 dramatically enhances the expression of both CD14 ( A ) and TLR4 ( B ) on cells.	11034352:10115	2	1	Public
Regulation		A23187 --+> CFL1	A23187-induced cofilin dephosphorylation and SSH1L activation are inhibited by expression of a dominant-negative form of calcineurin.	15671020:10131	2	1	Public
Regulation		A23187 --+> F3	LPS as well as A23187 substantially induced TF activity.	11065226:3	2	2	Public
Regulation		A23187 --+> JUN	The mRNA for the transcription factors ATF-3, c-fos, c-jun, junB, and zif/268 is induced by A23187.	7687662:5	2	2	Public
Regulation		A23187 --+> MAPK8	Exposure of rat fibroblasts to A23187 induced MKP-1 expression without activating the JNK and p38 MAP kinase pathways.	9264412:9	2	6	Public
Expression		A2M --+> CFL1	Immunoblots shown are representative of three to four independent experiments. a 2 M* Up-regulates Levels of Phosphorylated LIMK and Cofilin in 1-LN Prostate Cancer Cells? Reorganization of the cytoskeleton is an essential feature of motility, detachment, and invasion by cancer cells.	15908432:10262	2	1	Public
Regulation		A2M --+> F12	Alpha 2M-KK potentiated the factor XII activation on kaolin and the kallikrein production in a dextran-sulfate-mediated assay.	2440813:3	2	1	Public
Expression		abciximab ---| F3	In accordance with a previous report, monocytes of unstimulated coculture showed faint TF staining by confocal fluorescence microscopy. 18 TRA stimulation of PBMC-platelet coculture triggered the formation of large MPAs with intense TF expression on both cell types, which was suppressed by abciximab.	12869353:10123	2	1	Public
Regulation		abciximab --+> RHOA	In thrombin-stimulated platelets, c7E3 Fab-pretreatment resulted in a reduction of ~70% in RhoA activation (Fig. 1 B ), whereas with U46619 , collagen, and ADP, integrin alpha IIb eta 3 inhibition resulted in >90% inhibition of RhoA activation.	11830597:10122	2	1	Public
ProtModification		Abl1 ---> PRKD2	E , in vitro phosphorylation of PKD2 by Bcr-Abl.	15604256:10088	2	1	Public
Expression		ACE --+> ACE2	Expression of ACE2 and ACE in MDCKII Cells ?Three individual MDCKII cell lines expressing different levels of ACE2 (designated cell lines 10, 27, and 36) or ACE (designated cell lines 5, 22, and 7) were selected ( Fig. 5 ).	16166094:10180	2	3	Public
Regulation		ACE inhibitor ---| ACE2	Another difference between these two enzymes is the inhibitor specificity; ACE2 cannot be inhibited by ACE inhibitors ( 3 , 4 ).	12606557:10038	2	1	Public
Regulation		acetaminophen ---| CDKN1A	Furthermore, at 2 h, acetaminophen decreased levels of c- fos , bcl-xL, p21 CIP1/WAF1 , and mcl-1 RNAs (Fig. 3 and Table 2 ), and decreased levels of bcl-xL RNA ~35% after 4 days (Table 2 ).	11896290:10220	2	1	Public
Regulation		acetaminophen --+> MAPK8	Pretreatment with YH439, an inhibitor of CYP2E1 gene transcription, markedly reduced CYP2E1 mRNA, protein content, and activity, as well as the rate of AAP-induced JNK activation and cell death.	11562448:11	2	4	Public
Regulation		acetate ---| PYGB	Phenylephrine-stimulated phosphatydylinositol labeling and phosphorylase activation were antagonized by PMA in cells from obese and lean animals; bigger residual effects were observed in cells from obese animals even at high PMA concentrations.	1616941:1	2	1	Public
MolTransport		acetate --+> CD14	Neither fMLP, PMA, or A23187 stimulated the release of soluble CD14 from PMNs.	9353060:5	2	1	Public
Regulation		acetate --+> CDKN1A	Pretreatment of the cells with a PKC inhibitor, staurosporine, prevented the TPA-induced upregulation of p21(Cip1) protein.	12203364:3	2	12	Public
Regulation		acetate --+> CFL1	When measured by IEF, TPA also induced cofilin phosphorylation (Fig. 4 C ) .	14744771:10142	2	1	Public
Expression		acetate --+> CLC	Dexamethasone (10(-7) m) was a potent inhibitor of phorbol-12-myristate-13-acetate-induced NNT-1/BSF-3 expression.	14605001:6	2	1	Public
Regulation		acetate --+> DAF	Cytokines (TNF-alpha, IL-1 beta, IL-4) increased HUVEC DAF expression, but had minimal effect on ECM DAF; in contrast, phorbol 12-myristate 13-acetate (PMA) and wheat germ agglutinin markedly increased DAF on both HUVEC and ECM.	9541601:7	2	1	Public
Expression		acetate --+> F3	Calphostin C also inhibited phorbol myristate acetate-induced tissue factor expression.	8592100:6	2	10	Public
Regulation		acetate --+> ITGAX	All four myelomonocytic cell lines showed down-regulation of alpha 4 and up-regulation of CD11c after TPA treatment.	8200035:10	2	3	Public
Regulation		acetate --+> JUN	PMA also induced c-fos and c-jun with a time course similar to that of serum or thrombin.	8174632:10	2	39	Public
Regulation		acetate --+> MAPK7	PMA significantly induced ERK5 activation in H441 cells.	12091247:4	2	1	Public
Regulation		acetate --+> MAPK8	DB-cAMP also blocked PMA-induced JNK activation.	10357879:6	2	49	Public
Regulation		acetate --+> MPL	MPL upregulation triggered by PMA was accompanied by signs of induced differentiation such as increase in CD41, CD42 and CD61 expression, increase in cell size and cessation of proliferation.	9049971:6	2	1	Public
Regulation		acetate --+> RHOA	For TF-1 cells, we have established that the PMA treatment induces apoptosis in cells that do not display adhesion, which involves upregulation of RhoA activity (Lai et al., 2001 ).	12865435:10026	2	2	Public
Regulation		acetate --+> SPHK1	Protein kinase C (PKC) inhibitor prevented the PMA-induced SPHK1 gene expression.	14729073:1	2	2	Public
Regulation		acetate ---> CHN1	We thus analyzed PMA-dependent GFP-?2-chimaerin translocation in cells expressing a constitutive active Rac mutant (RacV12).	16352660:10089	2	1	Public
Regulation		acetate ---> SLC6A3	In addition, cocaine blocked TPA-mediated phosphorylation of the plasmalemmal dopamine transporter.	10686296:5	2	7	Public
Regulation		acetic acid --+> CDKN1A	Both m-AMCA and amsacrine induced p53 protein expression in proliferating but not in non-proliferating H460 cells, and induced p21WAF1 regardless of proliferation status.	9389932:7	2	1	Public
Regulation		acetic acid --+> MAPK8	In addition, IAA/HRP was observed to activate p38 mitogen-activated protein (MAP) kinase and c-Jun N-terminal kinase (JNK), which are almost completely blocked by antioxidants.	14607278:7	2	1	Public
Regulation		acetyl coenzyme A ---| G6PD	Glucose 6-phosphate dehydrogenase activity was inhibited by acetyl coenzyme A and acetyl phosphate but not by acetate.	2228968:9	2	1	Public
Regulation		acetyl coenzyme A ---| PC	In contrast, pyruvate carboxylase needs ATP as a cosubstrate and is inhibited by AMP and ADP as well as by acetyl coenzyme A ( 29 ).	10946002:10191	2	1	Public
MolTransport		acetylcholine --+> RHOA	In the present study calphostin C did not block acetylcholine-induced RhoA translocation to the membrane.	11755129:6	2	4	Public
Regulation		acetylcholine --+> SPHK1	However, SPHK activity is stimulated by many other triggers, including platelet-derived growth factor, tumor necrosis factor alpha, nerve growth factor, muscarinic acetylcholine agonists, and serum and phorbol esters, though the mechanisms leading to cell type-specific SPHK activation are not fully understood ( 9 , 21 , 26 , 31 , 47 , 48 ).	15367693:10024	2	1	Public
Regulation		acetylcholine ---> PYGB	No acetylcholine-induced phosphorylase activation was observed in the presence of Mg2+.	1203350:3	2	2	Public
Regulation		acidic phospholipids --+> CHN1	On the other hand, acidic phospholipids such as PA markedly increase chimaerin activity.	15102830:10381	2	1	Public
Regulation		acidic phospholipids --+> SPHK1	Previously, it was shown that acidic phospholipids activate SPHK1 in vitro ( 49 ).	12080051:10214	2	1	Public
Regulation		acrolein --+> JUN	The extracellular signal-regulated kinases 1 and 2 (ERK1/2), stress-activated protein kinases/c-jun NH2-terminal kinases (SAPK/JNK) and p38MAPK are effectively and transiently activated by acrolein in a concentration and time-dependent fashion.	12487375:6	2	1	Public
Regulation		acrolein --+> MAPK8	The extracellular signal-regulated kinases 1 and 2 (ERK1/2), stress-activated protein kinases/c-jun NH2-terminal kinases (SAPK/JNK) and p38MAPK are effectively and transiently activated by acrolein in a concentration and time-dependent fashion.	12487375:6	2	1	Public
ProtModification		Actb ---> MAPK8	Western blot analysis showed that JNK was phosphorylated in ACTX-6-treated cells and c-Jun was also activated.	17544616:10	2	1	Public
Expression		actinomycin D ---| CDKN1A	However, after exposure to higher doses of UV light and actinomycin D, the expression of p21 WAF1 was abolished.	10099829:10043	2	1	Public
Expression		actinomycin D ---| DAF	The histamine-induced DAF expression was inhibited by actinomycin D and cycloheximide and accompanied by an increase in the DAF mRNA level, indicating that both transcription and translation are required.	7507966:5	2	1	Public
Regulation		actinomycin D ---| F3	PBL-induced TF activity was inhibited by cycloheximide or actinomycin D, indicating active protein synthesis that was confirmed by the increase in TF mRNA detected by reverse transcription-polymerase chain reaction.	9851744:4	2	2	Public
Regulation		actinomycin D ---| G6PD	Actinomycin D, administered together with noradrenaline, completely prevented the elevation of the G6PD activity in the tissues studied.	888400:1	2	1	Public
Regulation		actinomycin D ---| MAPK8	Actinomycin D affected both p42/44 MAPK and JNK dephosphorylation by PTH, suggesting a transcription-dependent mechanism of action.	15504937:4	2	3	Public
Regulation		actinomycin D ---> JUN	Furthermore, apoptosis was induced by the RNA synthesis inhibitor actinomycin D, which does not induce c-jun or c-fos expression.	8752305:7	2	2	Public
Regulation		ADCYAP1 --+> CLC	We further demonstrate that PACAP and VIP-induced NNT-1/BSF-3 expression is mediated by PKC, PKA, and ERK1/2 pathways.	14605001:10038	2	1	Public
Expression		adenosine ---| F3	In the present study, we evaluated the mechanism of adenosine-induced inhibition of TF expression in HUVECs.	11834136:2	2	2	Public
Regulation		adenosine ---| RHOA	We found significantly diminished RhoA associated with the membrane subcellular fraction in endothelial cells pretreated with adenosine and homocysteine, compared with vehicle-treated endothelial cells.	15286003:4	2	1	Public
Regulation		adenosine --+> MAPK8	ATP, ADP, adenosine, and UTP induced a time-dependent activation of JNK (Fig. 9 C ).	9497362:10177	2	5	Public
Regulation		adenosine --+> PYGB	The P1 receptor antagonist 8-phenyltheophylline abolished the activation of phosphorylase by adenosine and by p[CH2]ppA, but not that by ATP.	2173559:2	2	1	Public
Regulation		adenylcyclase --+> PYGB	An inhibitor of adenylate cyclase depressed both calcium uptake and phosphorylase activation and both functions were subsequently stimulated by micromolar concentrations of cyclic AMP.	198010:3	2	2	Public
Regulation		ADM ---| F3	AM inhibits tissue factor production, and augments the production and release of tissue factor pathway inhibitor from aortic ECs.	12630809:4	2	1	Public
Regulation		ADM ---| MAPK8	Western blot analysis showed that ADM did not change the expression of t-MAPKs but increased p-SAPK/JNK and p-P38MAPK levels and decreased p-ERK level.	16157033:10	2	2	Public
Regulation		ADP ---| G6PD	Glucose 6-phosphate dehydrogenase, 6-phosphogluconate dehydrogenase, isocitrate dehydrogenase and "malic" enzyme, partially purified from livers of phenobarbital-treated rats, were inhibited by ATP and ADP.	44195:4	2	1	Public
Expression		ADRB2 ---| CFL1	Isoproterenol-mediated internalization of beta(2)AR was completely blocked in the presence of wild type cofilin, which could be rescued by a mutant of cofilin that mimics a constitutive phosphorylated state and leads to normal agonist-stimulated beta(2)AR endocytosis.	16461348:7	2	1	Public
Expression		ADRB2 --+> ITGAX	This effect appeared to be restricted to CD11b (CR3) and CD11c (gp 150-95), because CD11a (LFA-1 alpha chain) was not modified. beta 2-Adrenoceptor stimulation was also found to potentiate the effect of IL-4 on CD11b, CD11c, and CD18 expression.	7509842:3	2	1	Public
Regulation		ADRB2 --+> MAPK8	Stimulation of the beta2-adrenergic receptor activated JNK in a time-dependent manner, and a cell-permeable cyclic adenosine monophosphate analogue (8-Br-cAMP) activated JNK.	11414711:2	2	2	Public
PromoterBinding		adrenoceptor ---> Myh6	Using the human eta2-adrenoceptor linked to the murine alpha-myosin heavy chain promoter, Milano et al. (1994a) produced transgenic mice overexpressing the eta2-adrenoceptor by >100 fold in all chambers of the mouse heart.	10581327:10619	2	1	Public
Regulation		AEBSF ---| SERPINI1	As AEBSF should inhibit serine protease activity and therefore prevent formation of neuroserpin complexes with serine proteases, the results support the notion that active forms of neuroserpin are being internalized by these cell lines.	14522960:10207	2	1	Public
Regulation		AEBSF --+> MAPK8	AEBSF activated the mitogen-activated protein kinases (MAPK) JNK and p38.	15833736:5	2	1	Public
Regulation		AG1478 ---| CDKN1A	We found that both AG1478 and AG825, inhibitors of ErbB receptors, attenuated arsenite-mediated p21 Cip1/Waf1 induction, whereas inhibition of the PDGF receptor with AG1295 was ineffective ( Fig. 3 A ).	15734884:10123	2	1	Public
Expression		AG1478 ---| EREG	The compression induced expression of EREG was partially inhibited by EGFR blocking AG1478 resulting in less prominent EREG staining.	15705969:10129	2	1	Public
Regulation		AG1478 ---| MAPK8	Activation of JNK by H(2)O(2) was also inhibited by AG1478 and antisense oligonucleotides directed against the epidermal growth factor receptor (EGFR), implicating the EGFR in this process.	11278982:4	2	8	Public
Regulation		AG1478 ---| RHOA	However, the tyrphostin AG1478, which inhibits receptor tyrosine kinases of the ErbB family in intact cells ( Egeblad et al., 2001 ), almost completely blocked Sema4D-mediated activation of RhoA at a concentration of 1 µM ( Fig. 1 A).	110003426:11049	2	1	Public
Regulation		AG18 ---| CD14	CD14-dependent phagocytosis was inhibited by a phosphatidylinositol (PI) 3-kinase inhibitor (wortmannin) and a protein tyrosine kinase inhibitor (tyrphostin 23) but not a protein kinase C inhibitor (bisindolyl-maleimide) or a divalent cation chelator (ethylenediaminetetraacetate).	9400820:4	2	1	Public
MolTransport		AG18 ---| RHOA	RhoA translocation was also induced by the phosphotyrosine phosphatase inhibitor pervanadate, while the tyrosine kinase inhibitors tyrphostin 23 and genistein inhibited the mAChR-induced RhoA translocation.	9091321:3	2	1	Public
Regulation		AG490 ---| CDKN1A	In contrast, CCR5-mediated induction of p21WAF1 and Mdm2 was inhibited by treatment of MCF-7 cells with pertussis toxin, AG 490, and SB 203580 ( Fig. 2 A), which impede Gi, JAK-2, and p38 MAPK activation, respectively.	14597737:10091	2	1	Public
Regulation		AG490 ---| MAPK8	Both the JAK inhibitor AG490 and the kinase-deficient JAK2 protein reduce the phosphorylation of JNK and phosphatidylinositol 3-kinase (PI3K) via LPS stimulation.	12686512:5	2	1	Public
Regulation		agent cisplatin --+> JUN	DNA damage-inducible genes, such as gadd153, gadd45, p21 and c-jun, have previously been shown to be induced by the chemotherapeutic agent cisplatin.	8996528:0	2	1	Public
Regulation		agent cisplatin --+> MAPK8	However, GnRH had no effect on JNK activity in Caov-3 cells (Fig. 3 B ) whereas the JNK activity was induced by the DNA-damaging agent cisplatin (Fig. 3 C ) .	10537288:10157	2	1	Public
Expression		AGER ---> ITGAX	Tissue localization studies indicated that RAGE was expressed to enhanced degrees in cells expressing CD68 and CD11c, suggesting that DN RAGE was expressed in both Kupffer cells and MPDDCs in these transgenic mice ( Fig. 5, A?D ).	15699076:10157	2	1	Public
Regulation		AGER ---> TTR	Specific binding of TTR to RAGE-transfected Chinese hamster ovary cells (which was completely blocked by anti-RAGE) was observed, confirming that RAGE could mediate TTR binding to cellular surfaces.	10908156:5	2	2	Public
Regulation		agglutinin --+> DAF	Cytokines (TNF-alpha, IL-1 beta, IL-4) increased HUVEC DAF expression, but had minimal effect on ECM DAF; in contrast, phorbol 12-myristate 13-acetate (PMA) and wheat germ agglutinin markedly increased DAF on both HUVEC and ECM.	9541601:7	2	1	Public
Regulation		agglutinin --+> MAPK8	In this study, we show that VCA induces JNK phosphorylation, which is abolished with pretreatment with a JNK inhibitor.	15340045:6	2	2	Public
Expression		agglutinin ---> CD14	Jacalin treatment results in elevated expression of CD61 (integrin beta 3) and CD14, a monocyte-associated cell surface antigen.	7726845:2	2	1	Public
Regulation		AGT ---| GNA11	In conclusion, prolonged exposure to Ang II induces down-regulation of cellular G alpha q/G alpha 11 levels in intact VSMC.	8569718:12	2	1	Public
MolTransport		AGT ---| KCNB2	Coexpression of Kv2.2 and the AT1 receptor in Xenopus oocytes demonstrated an Ang II-induced inhibition of Kv2.2 current.	10024310:9	2	1	Public
Expression		AGT --+> ACE2	Furthermore, our previous study ( 21 ) demonstrated that ACE2 gene expression is negatively regulated by ANG II because blockade of AT 1 but not AT 2 receptors resulted in increased ACE2 mRNA.	15833808:10157	2	1	Public
Expression		AGT --+> ETF1	Phenylephrine, angiotensin II and endothelin-1 also induced cMG1/ERF-1 expression.	10601634:2	2	1	Public
Regulation		AGT --+> PYGB	Similar time courses of Ca2+ fluxes and phosphorylase activation were induced by vasopressin, angiotensin and phenylephrine.	8242820:2	2	1	Public
Expression		AGTR1 --+> ACE2	Angiotensin II AT 1 receptors regulate ACE2 and angiotensin-(1?7) expression in aorta of spontaneously hypertensive rats.	16100255:10075	2	3	Public
Regulation		AGTR1 --+> CABIN1	To explore the mechanism by which the AT1 receptor blocker suppresses calcineurin activation, we also studied the effects of FK506, the calcineurin inhibitor, on the expression of various cardiac genes.	12154108:10023	2	1	Public
Expression		AGTR1 --+> ITGAX	DC differentiated in the presence of the AT1 receptor antagonist losartan express lower levels of CD11c, CD40, and Ia and display a lower ability to endocyte horseradish peroxidase (HRP) and to induce antibody responses in vivo, compared with controls.	12514109:5	2	1	Public
Expression		AGTR1 --+> Myh6	To address the hypothesis that increased myocardial AT1 receptor density causes cardiac hypertrophy apart from high blood pressure we developed a transgenic rat model which expresses the human AT1 receptor under the control of the alpha-myosin heavy-chain promoter specifically in the myocardium.	11692158:3	2	1	Public
Regulation		AGTR2 --+> JUN	The experiments with losartan indicate that Ang II induces SOCS3 only through AT1 receptors, whereas c-Jun may be induced by the activation of both AT1 and AT2 receptors.	12960061:10304	2	1	Public
Regulation		AGTR2 ---> RHOA	Furthermore, because AT(2) receptors inhibit AT(1) receptor signaling to PLD via modulating RhoA activity, AT(2) receptor signaling can potentially regulate multiple vasoconstrictive signaling systems through inactivating RhoA.	15572519:8	2	2	Public
Regulation		AHPN/CD437 --+> CDKN1A	Since p21 WAF1/CIP1 is known to play an important role in growth arrest that follows exposure to various stimuli ( 12 , 14 , 21 , 24 , 45 , 73 ) and is highly induced by AHPN/CD437 in breast cancer cells ( 57 ), we studied whether p21 WAF1/CIP1 was also induced in NSCLC lines by AHPN/CD437.	9671482:10178	2	1	Public
Expression		AHPN/CD437 --+> JUN	Expression of c-Jun in A549 and A549/vec cells was strongly induced by AHPN/CD437.	9671482:10249	2	1	Public
Expression		AHR --+> EREG	These results demonstrate that AhR directly increases epiregulin expression, which could play an important role in TCDD mediated tumor promotion observed in rodent models.	16192470:10	2	1	Public
Regulation		AHR ---> PC	If the PC/TCDD response is AhR mediated, the congenic mouse strain (Ahd/d) would require much higher doses of TCDD to suppress PC.	7562952:9	2	1	Public
ProtModification		AKAP3 <--- tyrosine	PKA binding to tyrosine-phosphorylated AKAP3 is specifically mediated by RII? and not by the alpha isoform, suggesting that PKA activation is regulated not only by specific compartmentalization of the enzyme, but also by binding of different regulatory isoforms to the scaffolding proteins.	14996943:10277	2	1	Public
Regulation	1	AKT1 ---| CFL1	Experiments using the AKT phosphorylation inhibitor LY294002 indicate that AKT phosphorylation downregulates cofilin.	17599831:7	2	1	Public
Regulation	2	AKT1 ---| PYGB	PKB activation and GSK-3 inhibition had additive effects on the activation of glycogen synthase, indicating convergent mechanisms downstream of PKB involving inactivation of either phosphorylase or GSK-3.	16341839:6	2	1	Public
Expression	3	AKT1 --+> F3	Cells transformed with Akt showed the greatest incremental increase in hypoxia-induced TF expression and secretion.	15735028:8	2	6	Public
Expression	4	AKT1 --+> RHOA	These results validate diabetic cardiomyopathy in OVE26 mice due to reduced SERCA2, NCX, IGF-I response, and Akt activation associated with enhanced RhoA level, suggesting a therapeutic potential for Akt and RhoA.	12531745:10	2	1	Public
Expression	5	AKT1 --+> SLC6A3	AMPH application decreased both hDAT expression at the plasma membrane and phosphorylation of Akt on Ser473 (Figs. 1 and 2 ), suggesting that basal activity of Akt is necessary to maintain normal surface levels of DAT.	15795321:10149	2	1	Public
Regulation	6	AKT1 ---> CAMKK2	Furthermore, a dominant negative mutant of Akt abolishes IKKbeta inhibition by CaMKKc and ionomycin, suggesting that Akt acts as a mediator of CaMKK signaling to inhibit IL-1beta-induced IKK activity at an upstream target site.	11976320:8	2	1	Public
ProtModification	7	AKT1 ---> DAF	Insulin/IGF-1 signaling is thought to lead to phosphorylation of DAF-16 by AKT activity, which in turn shortens lifespan.	11381260:4	2	5	Public
ProtModification	8	AKT1 ---> JUN	Phospho-specific mAbs to activated ERK2 (E10 to pT202/pY204), activated JNK1 (G9 to pT183/pY185), activated Akt (pS473), phosphorylated STAT-3 (pY705), t-phosphorylated c-Jun (pS63), and polyclonal antibodies to STAT-3 and c-Jun were from Cell Signaling Technology.	110002526:11297	2	1	Public
ProtModification	9	AKT1 ---> MAPK8	We found that glutamate, acting through NMDA receptors, stimulated a calcium-dependent phosphorylation of JNK that was not reduced by PI 3-kinase inhibitors, despite a strong inhibition of both ERK1/2 and Akt/PKB phosphorylation within the same neuronal lysates.	131103111:11181	2	1	Public
Expression		AKT2 --+> DAF	Discussion Materials & Methods References The C. elegans Akt/PKB homologs AKT-1 and AKT-2 function to antagonize the DAF-16 transcription factor and repress the metabolic shift and growth arrest associated with the dauer stage.	9716402:10138	2	1	Public
Regulation		alcohol --+> CD14	Ethanol-induced CD14 expression is blunted by SOD .	12482856:10186	2	2	Public
Expression		alcohol --+> CDKN1A	Furthermore, ethanol induced the expression of the cyclin-dependent kinase (Cdk) inhibitor p21(waf1/cip1), and inhibited the induction of cyclin A.	12079680:4	2	1	Public
Regulation		alcohol --+> G6PD	Ethanol was found to potentiate G6PDH activity in cultures treated with glucocorticoids and insulin.	6365088:6	2	2	Public
Regulation		alcohol --+> JUN	Thus, our findings indicate that activation of NF-kappaB and AP-1 by ethanol and acetaldehyde occurs through distinct mechanisms.	10573527:7	2	4	Public
Regulation		alcohol --+> MAPK8	Ethanol also activated both p42/44 MAPK and p46/p54 JNK.	12023518:5	2	8	Public
Regulation		alcohol --+> MGC45594	Kinetic studies showed that ZADH-2 is activated by ethanol in both reaction directions; a hypothesis for the mechanism of activation is presented.	2935393:5	2	1	Public
Regulation		alcohol --+> RHOA	This hypothesis is further supported by the following findings: first, ethanol treatment induces RhoA activation.	16390872:10222	2	1	Public
Expression		alcohol ---> SLC6A3	Previous studies have shown that ethanol enhanced [(3)H]dopamine uptake in Xenopus oocytes expressing the dopamine transporter (DAT).	12070173:0	2	1	Public
Regulation		alcohol dehydrogenase ---> G6PD	F 420 -dependent methylenetetrahydromethanopterin reductase, F 420 -dependent alcohol dehydrogenase and F 420 -dependent glucose-6-phosphate dehydrogenase are homologous enzymes, as demonstrated by sequence similarity ( Shima et al ., 2000 ).	11726492:10021	2	1	Public
Regulation		aldehyde --+> JUN	As shown, acetaldehyde increased c-Jun levels, an effect that was dependent on the dose of acetaldehyde (Fig. 4 ).	10799556:10106	2	1	Public
Regulation		aldehyde --+> MAPK8	Nonaldehyde, a nontoxic aldehyde, neither caused apoptosis nor JNK activation.	10953046:9	2	7	Public
Regulation		aldehyde ---> RYR1	Exposure to ~50?200 µM acetaldehyde enhanced channel activity of frog RyR and rabbit RyR1 incorporated into lipid bilayers.	15075218:10009	2	2	Public
Regulation		aldosterone ---| JUN	Surprisingly, c- fos , c- jun , and c- myc mRNA levels were decreased by aldosterone even in the presence of either a translation or transcription blocker (Fig. 4 B ).	10329965:10191	2	2	Public
Regulation		aldosterone --+> MAPK7	Eplerenone (0.1 to 10 micromol/L) dose-dependently inhibited aldosterone-induced BMK1 activation in RASMCs.	16087789:9	2	1	Public
ProtModification		aldosterone ---> MAPK8	BMP-4 and BMP-7 inhibited phosphorylation of ERK1/2 and SAPK/JNK induced by aldosterone while activating p38 pathway, resulting in inhibition of aldosterone-induced cell mitosis.	17244894:6	2	1	Public
Regulation		aldosterone/salt --+> MAPK7	As expected, MR blockade with eplerenone prevented aldosterone/salt-induced ERK1/2, JNK, and BMK1 activation.	14769808:10128	2	1	Public
Regulation		aldosterone/salt --+> MAPK8	As expected, MR blockade with eplerenone prevented aldosterone/salt-induced ERK1/2, JNK, and BMK1 activation.	14769808:10128	2	1	Public
Regulation		ALLN --+> CDKN1A	ALLN induced the expression of tumor suppressor p53 protein and p21(WAF-1) protein, probably through inhibition of proteasome.	12768477:3	2	2	Public
Regulation		ALLN ---> MAPK8	SB203580 and JNK inhibitor I, specific inhibitors of P38 and JNK, inhibited TNF-alpha production in KCs but PD98059, an inhibitor of the ERK pathway, did not affect TNF-alpha production by KCs.	15979653:3	2	4	Public
Regulation		alpha1 adrenoceptor ---| GNA11	Suppression of Galpha11 with antisense oligonucleotides had no effect on Ca 2+ release from internal stores but completely eliminated Ca 2+ entry stimulated by alpha 1 adrenergic receptors ( 19 ).	9765251:10172	2	1	Public
MolTransport		amlodipine ---| RHOA	Furthermore, Western blotting analysis of THP-1 cell lysates revealed that translocation of RhoA from the cytosol to the membrane was significantly diminished after amlodipine treatment.	12900427:4	2	1	Public
Regulation		amlodipine ---> CDKN1A	We show that amlodipine-dependent activation of p21(Waf1/Cip1) involves the action of the glucocorticoid receptor (GR) and C/EBP-alpha.	15466360:3	2	1	Public
Regulation		AMP ---| PC	In contrast, pyruvate carboxylase needs ATP as a cosubstrate and is inhibited by AMP and ADP as well as by acetyl coenzyme A ( 29 ).	10946002:10191	2	2	Public
Regulation		AMP --+> G6PD	Glucose-6-phosphate dehydrogenase, 6-phosphogluconate dehydrogenase, and pyruvate kinase activities were enhanced after AMP treatment in both cell lines.	9030554:10271	2	1	Public
Regulation		AMP --+> PYGB	AMP at high concentrations has been found to inhibit glycogen phosphorylase B.	6439220:5	2	5	Public
Expression		AMP18 |--- prostaglandin-endoperoxide synthase	The apparent absence of mucosal cell detachment by histological and immunohistochemical techniques suggests that exposure to a nonselective COX inhibitor decreases mucosa cell content of AMP-18, possibly by stimulating its secretion.	12851219:10124	2	1	Public
Regulation		amphetamine ---| JUN	Amphetamine increased and SP600125 decreased the phosphorylated JNK and c-Jun proteins.	15194466:11	2	1	Public
Regulation		amphetamine ---| MAPK8	Amphetamine increased and SP600125 decreased the phosphorylated JNK and c-Jun proteins.	15194466:11	2	1	Public
Regulation		amphetamine ---| SLC6A3	Attention-deficit/hyperactivity disorder (ADHD) is often treated using methylphenidate, a psychostimulant that inhibits the dopamine transporter.	11239904:0	2	9	Public
Regulation		amyloid protein ---| F12	Both forms of amyloid precursor proteins inhibited ellagic acid-induced activation of Hageman factor but did not inhibit activated Hageman factor.	7844473:5	2	1	Public
Expression		amyloid protein ---| SLC30A3	In addition, estrogen-dependent reduction of amyloid plaques in Tg2576 mice may also result partly from reduced levels of Znt3 and synaptic vesicle zinc.	14681234:10183	2	2	Public
MolSynthesis		amyloid protein --+> TTR	It has been postulated that vitreous amyloid, which is associated with approximately 20% of the known amyloidogenic TTR mutations, results from local synthesis of TTR in the eye.	17062384:2	2	1	Public
Expression		androgen ---| JUN	Androgens down-regulate c- Jun expression in RAW264.7 cells.	11517156:10193	2	1	Public
Expression		androgen --+> CDKN1A	Previous studies have shown that androgen up-regulates expression of the p21 (WAF1, CIP1, SDI1, CAP20) gene, which contains a canonical androgen response element (ARE) in its proximal promoter region.	10809237:0	2	2	Public
Regulation		androgen ---> MAPK8	The present study indicated for the first time that inhibition of JNK/p38 is involved in blockage of p53-dependent signaling by an androgen.	12807754:10194	2	2	Public
Regulation		androgen ---> SMARCE1	We show that BAF57 is expressed in the AR-positive luminal epithelia of the prostate (Fig. 1 ), which are dependent on serum androgen for proliferation and survival.	15743818:10430	2	1	Public
Expression		anisomycin --+> ETR101	Further analysis of the SRE using a heterologous thymidine kinase promoter showed that both an Ets and CArG-like site are required for anisomycin-induced pip92 expression.	10903500:4	2	1	Public
Regulation		anisomycin --+> JUN	As reported previously, anisomycin strongly induces phosphorylation of c-Jun.	9808621:10103	2	10	Public
Regulation		anisomycin --+> MAPK8	All cell lines treated with anisomycin resulted in a transient activation of JNK without inducing apoptosis.	15247770:6	2	3	Public
Expression		ansamycins ---| JUN	Investigation of the DDP-induced signaling pathways revealed that ansamycins block the activation of mitogen-activated protein kinase and c-Jun NH(2)-terminal kinase pathways and c-Jun expression in HT29 cells while exerting incomplete inhibitory effects in HCT116 and HCTp5.2 cell lines.	12810654:8	2	1	Public
Regulation		ansamycins ---| MAPK8	Investigation of the DDP-induced signaling pathways revealed that ansamycins block the activation of mitogen-activated protein kinase and c-Jun NH(2)-terminal kinase pathways and c-Jun expression in HT29 cells while exerting incomplete inhibitory effects in HCT116 and HCTp5.2 cell lines.	12810654:8	2	1	Public
Regulation		anthracycline --+> CDKN1A	Doxorubicin (Dx), an anthracycline used commonly as a chemotherapeutic agent in relapsed prostate cancer, is a strong inducer of p53 expression and p21(CIP1/WAF1) (p21) transactivation.	12151346:1	2	2	Public
Regulation		anthracycline --+> MAPK8	Anthracycline-induced JNK activation has been reported previously (Osborn and Chambers, 1996 ).	10531389:10183	2	1	Public
Regulation		antigen --+> MARCO	These results indicate that MARCO is not only expressed constitutively in specific macrophage subpopulations but is also induced by various bacterial antigens and plays a role in host defense against bacteria.	10223745:6	2	1	Public
Expression		antigen ---> MPL	TPO induced expression of GPIIb-IIIa antigens in UT-7/EPO-MplWT and UT-7/EPO transfectants expressing the deletion mutant c-Mpl.	9054422:10084	2	1	Public
Regulation		antimycin a --+> MAPK8	Furthermore, the JNK pathway was activated by some combination exposures, such as heat stress plus antimycin A, but this pathway was found to play a cytoprotective role in EW36 cells.	16237197:7	2	1	Public
Regulation		antimycin a --+> MRS2L	These results show that calpains leak from the RPT cells during antimycin A-induced RPT injury/death.	11553520:10231	2	1	Public
Regulation		aphidicolin --+> ATR	ATR activation induced by aphidicolin correlates with an accumulation of ATR on chromatin DNA (30) .	11980637:10171	2	1	Public
Expression		aphidicolin --+> CDKN1A	Nerve growth factor and aphidicolin, an inhibitor of DNA polymerases, synergistically induce neuronal differentiation of SH-SY5Y neuroblastoma cells and the expression of p21WAF1, an inhibitor of cyclin-dependent kinases.	8657106:1	2	1	Public
Expression		aphidicolin --+> JUN	Thus, the activation of NF-kappa B and c-jun expression seems to be well correlated with the potentiation by aphidicolin of ara-C-induced apoptosis.	7564475:5	2	1	Public
Regulation		aphidicolin --+> MAPK8	Simultaneous treatment of cells with MMS and aphidicolin largely potentiated the effect of either of these agents on SAPK/JNK ( Figure 3B ).	16319174:10120	2	1	Public
Regulation		apigenin ---| JUN	Our previous report ( 15 ) showed that apigenin inhibited TPA 1 -induced c- jun and c- fos expression and TPA-mediated tumor promotion of mouse skin.	14602723:10031	2	2	Public
Expression		APM1 --+> CABIN1	Notably, these pleiotropic defects caused by the loss of Apm1 function were exacerbated in the presence of the calcineurin inhibitor FK506, strongly suggesting the involvement of calcineurin in these biological processes.	15047861:10037	2	1	Public
Expression		APM1 --+> FABP4	Accordingly, ALBP/aP2 expression was markedly increased in the adiponectin-overexpressing cells over this time period.	15834118:10155	2	1	Public
Expression		APOE ---| ITGAX	ApoE4/4 in comparison with apoE3/3 monocytes showed a tendency toward a lower expression of CD11a and CD11c during the later part of the analysis period, which, however, with an exception in the case of CD11a on day 5 ( P =0.040), did not reach significance.	9743231:10111	2	1	Public
Regulation		APOE --+> MAPK8	We previously reported that primary neuronal cells treated with apolipoprotein E (apoE) or an apoE-derived peptide (EP) increased ERK activation and decreased JNK activation via apoE receptors.	16905123:0	2	1	Public
Expression		APP --+> PABPC4	They also found that a mutation-induced dimerization of cellular APP increased the production of soluble AAs APP +1 has a wild-type N-terminus and an aberrant frame-shifted C-terminus, we investigated whether APP +1 could interact with the N-terminal domain of APP 695 and whether this interaction might have consequences for the processing of the wild-type protein.	131103387:11049	2	1	Public
ProtModification		APP ---> CFL1	Lorenzo Phosphorylation of Actin-Depolymerizing Factor/Cofilin by LIM-Kinase Mediates Amyloid beta-Induced Degeneration: A Potential Mechanism of Neuronal Dystrophy in Alzheimer's Disease J.	15140924:10223	2	3	Public
Expression		APP ---> MAP3K12	The phosphorylated APP was detected in the cells expressing APP together with DLK but not in the cells expressing APP alone or DLK alone.	11912189:10282	2	1	Public
Regulation		AR --+> JUN	This suggests that androgen stimulation and the subsequent activation of AR does not interfere with the signal transduction pathway leading from PKC to c- jun and c- fos induction in LNCaP cells.	9211894:10126	2	1	Public
Regulation		AR --+> MAPK8	PolyQ-AR inhibits FAT in a human cell line and in squid axoplasm through a pathway that involves activation of cJun N-terminal kinase (JNK) activity.	16751763:3	2	2	Public
Expression		Ara-C --+> JUN	Recent work has demonstrated that ara-C transiently induces expression of the c-jun immediate early response gene.	1907849:1	2	3	Public
Regulation		Ara-C --+> MAPK8	In addition, JNK1 and p38 are activated in response to inhibition of DNA replication caused by the nucleoside analogue ara-C (23 , 24 , 25) .	11103806:10023	2	3	Public
Expression		arachidonic acid ---| G6PD	Thus, arachidonic acid appears to inhibit the insulin-mediated induction of G6PD expression.	16210322:10102	2	2	Public
Expression		arachidonic acid --+> F3	First, LXA4 stimulates release of arachidonic acid from several cell types, including leukocytes and endothelial cells, and arachidonic acid enhances TF expression in mononuclear cells ( 7 ).	11003574:10207	2	1	Public
Regulation		arachidonic acid --+> JUN	Thus, arachidonic acid may act as a second messenger in mediating the effects of IL-1 and TNF-alpha in the activation of c-jun.	8916943:13	2	3	Public
Regulation		arachidonic acid --+> MAPK8	Similarly, chelation of intracellular calcium decreased AA-induced JNK activation.	10359021:7	2	11	Public
MolTransport		arachidonic acid --+> RHOA	In accordance with the role of Rho as a potential mediator of AA signaling to the nucleus, AA induces a rapid translocation of RhoA.	9357993:5	2	1	Public
Regulation		arachidonic acid ---> SLC6A3	ETYA, an AA analog that cannot be metabolized by epoxygenases, lipoxygenases, and cyclooxygenases (Salari et al., 1984 ; Capdevila et al., 1988 ), stimulates the nonselective cation conductance alone, suggesting that AA metabolites are not necessary for the modulation of DAT by AA.	10632584:10222	2	1	Public
Regulation		ARF1 ---| FREQ	ARF1 inhibits the stimulation by NCS-1 of regulated human growth hormone secretion from PC12 cells.	15576365:10222	2	1	Public
DirectRegulation		ARHGEF1 --+> RHOA	Expression of DN-RhoA sharply blocked the activation of JNK1 in response to CA-p115RhoGEF.	15492006:1114	2	5	Public
MolTransport		ARHGEF7 <--- CBL	The model incorporates the role of a recently discovered protein complex made up of the E3 ubiquitin ligase, Cbl, the guanine exchange factor (GEF), Cool-1 (beta -Pix) and the Rho family G protein Cdc42.	17591178:1	2	1	Public
MolTransport		ARHGEF7 <--- guanine	The model incorporates the role of a recently discovered protein complex made up of the E3 ubiquitin ligase, Cbl, the guanine exchange factor (GEF), Cool-1 (beta -Pix) and the Rho family G protein Cdc42.	17591178:1	2	1	Public
Regulation		ARHGEF7 <--- HSU79266	The direct repeat SHD-1 mediates GIT1 association with both PIX and FAK.	10938112:10284	2	1	Public
ProtModification		ARHGEF7 <--- Pak1	PAK1 phosphorylates PIX and PKL in vitro (Manser et al ., 1998 ; Chong et al ., 2001 ) and PAK3 has been reported to phosphorylate paxillin (Hashimoto et al ., 2001 ).	15047871:10261	2	1	Public
Regulation		ARHGEF7 <+-- PAK2	However, in cells expressing mutant PAK2, no significant Rac1 activation was observed ( lanes 3 and 4 ), supporting the theory that PAK2-mediated phosphorylation of p85 ? PIX regulates Rac1 activity.	14557270:10171	2	1	Public
Expression		ARNT --+> JUN	In addition, transcription of plasminogen activator inhibitor II, interleukin-1eta ( 65 ), and protooncogenes c- jun and jun D can also be activated by the AHR-ARNT complex ( 26 , 55 ).	9418899:10023	2	1	Public
Expression		ARNT --+> MAPK7	Utilizing a previously described reporter system ( 44 , 45 ), we transfected the ERK5 -/- MEFs with the full-length VEGF promoter with or without the components of the hypoxia-inducible factor-1 (HIF-1alpha and ARNT ) in the presence of increasing amounts of exogenous ERK5 and measured the reporter activity in response to hypoxia.	12221099:10225	2	1	Public
Expression		ARRB2 ---> ETF1	These data indicate that the response regulator ARR2 contributes to the regulation of ERF1 gene expression in Arabidopsis protoplasts.	106100320:11082	2	1	Public
Regulation		arsenic ---| CDKN1A	Arsenic also blocks upregulation of p21(Cip1/Waf1), a factor whose expression is tightly regulated during adipogenesis.	11812925:5	2	1	Public
Regulation		arsenic --+> MAPK8	Antioxidants, NAC and BHA substantially reduced JNK activation induced by arsenic and TNFa, respectively.	15026320:10051	2	2	Public
Expression		arsenite ---| ETR101	Further detailed investigations revealed that transcription of viral immediate-early gene 2 (IE-2), which is required for viral DNA replication, was significantly suppressed by both U0126 and arsenite.	15153785:4	2	1	Public
Regulation		arsenite --+> CDKN1A	Arsenite induced p53-S15-P and p21(CIP1/WAF1) only in p53((+)) cells.	16614167:9	2	4	Public
Expression		arsenite --+> JUN	Arsenite induces expression of c- fos and c- jun and stimulates DNA synthesis.	9710602:10270	2	2	Public
Regulation		arsenite --+> MAPK8	In contrast, arsenite-mediated JNK activation requires MEKK2, MEKK3 and MEKK4.	10618720:7	2	22	Public
Regulation		ARX |--- 1,10-phenanthroline	PrtS had a molecular mass of 38 kDa and was inhibited by 1,10-phenanthroline but not by EDTA.	15240252:10	2	1	Public
Expression		asbestos --+> F3	The results demonstrate that asbestos induces TF expression in lung epithelial cells in vitro, representing a newly recognized potential mechanism by which asbestos may modulate epithelial cell responses germane to lung remodeling.	15636197:8	2	1	Public
Regulation		asbestos --+> JUN	In comparison to untreated RPM cells or those exposed to glass beads ( GB ), significant increases ( P 0.05) were found in asbestos-induced c-Jun and JunB at 24 h (Fig. 2) .	12414630:10068	2	3	Public
Regulation		asbestos --+> MAPK7	In contrast to rapid and transient activation of extracellular signal-regulated kinase 5 (ERK5) by EGF or H2O2, asbestos caused protracted oxidant-dependent ERK5 activation that was inhibited by an Src kinase inhibitor (PP2), but not by an inhibitor of epidermal growth factor receptor (EGFR) phosphorylation (AG1478).	14737115:2	2	1	Public
Regulation		ascorbic acid ---| JUN	Our findings show that vitamin C downregulates the redox sensitive transcription factor AP-1 and decreases one of its transcription targets HPV E6, and stabilizes P53.	11401473:3	2	1	Public
Regulation		ascorbic acid ---| MAPK8	Also, H(2)O(2) generation, JNK activity, caspase-3 activity, and the subsequent apoptosis induced by high glucose could be suppressed by ascorbic acid.	10840014:11	2	2	Public
Regulation		aspirin ---| CDKN1A	In fact, as well as restoring apoptosis induced by serum deprivation, treatment with LY294002 in the presence of aspirin leads to p21 Cip / WAF 1 suppression and G2/M accumulation.	12869645:10212	2	1	Public
Regulation		aspirin ---| MAPK8	Interestingly, aspirin treatment inhibited the phosphorylation of IRS-1 at Ser307 as well as the phosphorylation of JNK, c-Jun, and degradation of IkappaBalpha.	12714600:7	2	4	Public
ProtModification		aspirin ---> JUN	Aspirin or SA does not inhibit basal or TPA-induced Erk1 or Erk2 or phosphorylated c- jun .	9092536:10147	2	1	Public
Expression		ATF2 --+> PABPC4	Taken together, these results suggest that the C. neoformans Atf2 transcription factor may be activated by the Ipc1-DAG pathway to increase the transcription of APP1 through ATF and/or AP-2 cis-acting elements of the APP1 promoter.	16129666:10241	2	1	Public
Expression		ATF3 --+> TTR	Interestingly, transgenic mice expressing ATF3 in the liver and pancreas under the control of the transthyretin promoter have defects in glucose homeostasis and perinatal lethality.	11371557:4	2	3	Public
Regulation		ATM ---> CNK	Plk3 activation is ATM-dependent.	11551930:10129	2	3	Public
Regulation		atorvastatin ---| FABP4	In conclusion, our study confirmed in vivo that atorvastatin reduces serum A-FABP by a pleiotropic mechanism and supports the hypothesis that A-FABP is involved in atherosclerotic actions.	17635574:8	2	1	Public
Regulation		atorvastatin ---| RHOA	Atorvastatin also inhibited RLP-induced RhoA activation and FAK activation in U937 cells.	12169653:8	2	3	Public
Expression		ATP6IP2 <+-- IL4	In three cases, PCR measured expression change of Xbp-1 induced by CD40L, Atp6ap2 expression change induced by IL-4, and Nf?b2 expression changes induced by anti-Ig are in a different direction than those determined by microarray.	15585835:10216	2	1	Public
Regulation	1	ATR |--- IPF1	However, at the doses of caffeine described previously to inhibit ATM and ATR, the slow migrating form of PDX-1 is still observed ( Fig. 3 C , lanes 3 and 4 ), suggesting that these kinases are not implicated in DNA damage-induced PDX-1 phosphorylation.	16166097:10281	2	1	Public
Expression	2	ATR |--- NFBD1	Interestingly, NFBD1 RNAi treatment abolished DNA damage-induced chromatin accumulation of ATR, but had no effect on the chromatin accumulation of RPA32 or Rad17.	15734998:10151	2	1	Public
Regulation	3	ATR ---| SLC25A5	To determine whether inhibition of MPT is the mechanism of CPC, ATR (20 µM/l), an inhibitor of ANT, which opens the pore, was added during the preconditioning protocol.	11158992:10060	2	1	Public
Regulation	4	ATR <--- CHEK1	The activation of Chk1 depends on both Claspin and the upstream regulatory kinase ATR.	12545175:1	2	5	Public
Regulation	5	ATR <--- CHEK2	Therefore, DNA damage activates a G 2 checkpoint by activation of ATM/ATR, followed by Chk1/2 activation and Cdc25 and Cdc2 inactivation.	11719452:10027	2	2	Public
Regulation	6	ATR <--- HTATIP	Thus the anterior tip of the lateral tibial plafond, as it affects the ATR, may influence instability in anterior drawer function, especially in female patients with chronic lateral ligamentous instability of the ankle.	11858331:8	2	1	Public
Expression	7	ATR <+-- APEH	Furthermore, APH induced the formation of ATR nuclear foci in multiple cell lines, including Jurkat T cells, HEK 293T cells, and Raji B cells (data not shown), indicating that the appearance of ATR nuclear foci is a general cellular response to drug-induced S-phase arrest.	11114888:10209	2	1	Public
Regulation	8	ATR <+-- ATM	Thus, in response to DSBs, ATR activation is regulated by ATM in a cell-cycle dependent manner.	16327781:3	2	4	Public
Regulation	9	ATR <+-- DNA topoisomerase (ATP hydrolyzing)	Treatment with etoposide, an inhibitor of topoisomerase II, results in activation of ATR, which leads to disruption of the Dbf4-Cdc7 complex and inhibition of its kinase activity.	12897072:10325	2	1	Public
Regulation	10	ATR <+-- RPA1	Attenuation of RPA1, like suppression of ATR, generated an MMC-inducible elevation in radial chromosomes in transformed IMR90 cells ( Fig. 4E ).	15314022:10127	2	1	Public
Regulation	11	ATR ---> CNK	ATM and ATR directly phosphorylate p53 on Ser 15 ( 31 , 32 ) and mediate the phosphorylation of p53 on additional residues through the activation of other kinases, such as Chk1, Chk2, and Plk3 ( 33 ?36 ).	15140942:10048	2	1	Public
Regulation		atropine ---| PYGB	Atropine blocks both the dilator effect and phosphorylase activation elicited by sympathetic stimulation.	1034284:4	2	1	Public
MolTransport		atropine ---| RHOA	Carbachol-induced RhoA translocation is blocked by atropine.	10785371:10153	2	1	Public
Regulation		AVP --+> GNA11	In membranes prepared from proliferating cells as well as in membranes prepared from quiescent cells, we confirmed the AVP-induced activation of Galpha q and Galpha 11 (Fig. 1 A , lanes 1 and 2 , 2470 and 222 arbitrary units, respectively, and lanes 5 and 6 , 4846 and 1760 arbitrary units, respectively).	10931825:10125	2	1	Public
Regulation		AVP ---> RHOA	In cells incubated with sulprostone, SC19220 and AVP, RhoA activity was similar to that of control cells, indicating that selective EP3 receptor stimulation abolished the AVP-mediated inhibition of RhoA ( Fig. 4B,C ).	12829746:10116	2	1	Public
Regulation		Azide ---| MAPK8	Sodium azide, a quencher of singlet oxygen, abolished the activation of JNK.	9188778:2	2	2	Public
Regulation		Azide --+> G6PD	Methoxyphenazine methosulphate as an exogenous electron carrier and sodium azide as a blocker of the respiratory chain significantly increased the demonstrable G6PD activity.	8071087:5	2	1	Public
Regulation		azole ---| MAPK8	Short-term treatment of 3-amino-1,2,4-triazole (3AT), a specific catalase inhibitor, completely suppressed the Cd-elicited JNK activation, conversely, exogenous addition of catalase increased the intensity and duration of JNK activation in Cd-treated CL3 cells.	12538343:4	2	1	Public
Expression		BANF1 ---> SMARCE1	For microsequencing, the BAF complex was purified using a cell line that stably expresses hemagglutinin (HA)-tagged BAF57 ( 44 ).	11073988:10046	2	1	Public
Regulation		bapta-am ---| CFL1	Cofilin dephosphorylation was completely blocked by BAPTA-AM indicating that it was mediated by an increase of cytosolic Ca(2+).	17321765:9	2	1	Public
Expression		bapta-am ---| F3	BAPTA-AM prevented the upregulation of TF expression caused by monocyte adhesion as well as the increased activation of NF-?B in L -NAME?treated ECs ( Figure 5 ).	16020745:10166	2	3	Public
Regulation		bapta-am ---| JUN	Quantitative analysis revealed that BAPTA-AM, W7, and KN62 decreased IL-1?-stimulated GST-c-jun phosphorylation by 32% ( P = 0.01), 33% ( P < 0.05), and 39% ( P < 0.02), respectively.	15831571:10255	2	1	Public
Regulation		bapta-am ---| MAPK8	Furthermore, ATII induced an activation of the c-Jun-N-terminal kinase (JNK) and extracellular regulated kinase (Erk), which was inhibited after intracellular calcium chelation by BAPTA-AM.	15028944:6	2	8	Public
Regulation		bapta-am ---| RHOA	Preventing the increase in intracellular Ca(2+) concentration by the inhibitor of Galpha(q) or phospholipase C and the Ca(2+) chelator, BAPTA-AM, abrogated thrombin-induced RhoA activation.	17197445:3	2	1	Public
Regulation		bapta-am ---| SAP1	In addition, BAPTA-AM inhibited hBD-2 induction by a bacterial stimulant.	14578498:6	2	1	Public
Regulation		bapta-am ---> MAPK7	BMK1 activation by flow was completely blocked by 30 µ M BAPTA/AM and by 30 µ M BAPTA/AM plus 2 m M EGTA (Fig. 6 ), suggesting that flow activates BMK1 through Ca 2+ -dependent pathways in BAEC.	9867822:10137	2	2	Public
Regulation		barbiturates ---| JUN	Barbiturates Inhibit the Transcription Factor AP-1 in Primary CD3 + T Cells.	15263067:10134	2	1	Public
Regulation		barbiturates ---> TRPV2	Multiple classes of pharmacological agents including benzodiazepines, cage convulsants like t-butylbicyclophosphorothionate (TBPS), barbiturates and neuroactive steroids allosterically modulate the gamma-aminobutyric acidA receptor-chloride ionophore complex (GRC).	7674806:0	2	1	Public
Regulation		BAX ---| MAPK8	This arsenite-induced JNK activity, which causes cell apoptosis, can be blocked by JNK inhibitor II, SP600125, as evidenced by the levels of Bax from western blot analysis and the percentage of viability from NBB staining assay, respectively.	14514659:10226	2	1	Public
Regulation		BAX ---> SLC25A5	Bcl-2 and Bax modulate adenine nucleotide translocase activity.	15539639:10555	2	6	Public
Expression		BCKDHA --+> JUN	This effect was not, however, due to the repression of c-jun gene transcription by E1A.	2157183:5	2	18	Public
Expression		BCL2 ---| TNFRSF13C	Decreased apoptosis in GCs of A/W.bcl-2 transgenic mice To investigate whether the failure of Bcl-2 to rescue the A/WySnJ GC response might be due to inability to block GC B cell apoptosis in the context of expression of the defective BAFF-R, we performed TUNEL assays on spleen sections obtained from all four groups of mice on day 9 post-SRBC immunization.	15528355:10178	2	1	Public
Expression		BCL2 --+> SPHK1	Importantly, overexpression of the prosurvival protein Bcl-2 in A-375 cells markedly stimulated SphK1 expression and activity, while downregulation of Bcl-2 reduced SphK1 expression.	15637591:6	2	1	Public
ProtModification		BCL2 ---> JUN	Abbreviations EPA eicosapentaenoic acid EPSP excitatory postsynaptic potential IL-1 JNK c-Jun N-terminal kinase LPS lipopolysaccharide LTP long-term potentiation NBM neurobasal medium PARP poly(ADP-ribose) polymerase p-Bcl-2 phosphorylated Bcl-2 p-c-Jun phosphorylated c-Jun p-JNK phosphorylated JNK Image Previews [Full Size] Fig. 1 The lipopolysaccharide (LPS)-induced increases in phosphorylation…	131103480:11438	2	1	Public
Regulation		BCL2 ---> SLC25A5	Bcl-2 and Bax modulate adenine nucleotide translocase activity.	15539639:10555	2	5	Public
Regulation		BCL2L1 --+> SLC25A5	Prior studies demonstrated that Bcl-x L and Bcl-2 were capable of binding a complex that contained ANT, facilitating ANT activity and protecting cells from apoptosis induced through the mitochondrial pathway ( 3 , 45 ).	16507998:10301	2	1	Public
Regulation		bcnu --+> CDKN1A	We observed that exposure of U87MG cells to PFTalpha before cytotoxic chemotherapy attenuated p53-mediated induction of p21WAF1 protein levels, sensitizing U87MG cells to BCNU and TMZ.	15800902:4	2	1	Public
Regulation		bcnu --+> MAPK8	These experiments revealed that the BCNU-induced JNK activation and p38 MAPK phosphorylation were not affected by trolox, MK886, wortmannin, or cyclosporin A, but were profoundly inhibited by NAC, PDTC, or herbimycin A (Fig. 7 A ), indicating that one or more tyrosine kinase species may be involved in the activation cascade.	11035067:10185	2	1	Public
ProtModification		BCR ---> PRKD2	E , in vitro phosphorylation of PKD2 by Bcr-Abl.	15604256:10088	2	1	Public
Regulation		BD ---> MAPK7	Thus, although U-0126 has exhibited nonspecific inhibition of both Akt and p38 MAPK in in vitro kinase assays and has inhibited EGF-induced ERK5 phosphorylation in HeLa cells, we have shown that, in adipocytes stimulated with insulin, U-0126 functions as a selective inhibitor of MEK1/2 that has no effect on the activation or activity of these other kinases.	15172888:10161	2	1	Public
Regulation		BD ---> MAPK8	U-0126 had no effect on TNF-alpha/CHX-induced JNK phosphorylation and activity in control cells, indicating that once JNK activation has reached a significant level, inhibition of ERKs does not reverse the onset of the apoptosis.	14563673:10185	2	1	Public
Expression	1	BDNF ---| HDAC4	The nuclear accumulation of HDAC4 is inhibited by BDNF, a neurotrophin that suppresses CGN cell death.	16221865:10318	2	1	Public
Expression	2	BDNF --+> CDKN1A	In cultured granule cells, the increase in p21cip1 expression induced by BDNF occurred after dividing granule cells had left the cell cycle and thus was not required to direct granule neuron precursors out of the cell cycle. p21cip1 may have an alterative function during granule neuron terminal differentiation, separate from its ability to regulate cell cycle exit.	9541745:2	2	1	Public
Regulation	3	BDNF --+> CFL1	Furthermore, BDNF promotes the activation of ADF/cofilin by reducing the phosphorylation of ADF/cofilin.	15564592:5	2	1	Public
Regulation	4	BDNF --+> JUN	BDNF and IGF-1 suppressed the activation of p38 and c-Jun, but not of c-Jun N-terminal kinase (JNK), caused by lowering the potassium concentration.	14625085:5	2	5	Public
Regulation	5	BDNF ---> MAPK8	Figure 4 shows the effect of BDNF on p38 and JNK phosphorylation.	11880483:10172	2	2	Public
Regulation	6	BDNF ---> RHOA	RhoA activity is reduced in growth cones after BDNF treatment.	15128850:10290	2	3	Public
Regulation		beta-carotene ---| JUN	In contrast, low-dose beta-carotene greatly attenuated the smoke-induced phosphorylation of JNK, p38, c-Jun, p53, and total p53, accompanied by upregulated MKP-1.	15465770:6	2	1	Public
Regulation		beta-carotene ---| MAPK8	In contrast, low-dose beta-carotene greatly attenuated the smoke-induced phosphorylation of JNK, p38, c-Jun, p53, and total p53, accompanied by upregulated MKP-1.	15465770:6	2	1	Public
Expression		beta-carotene ---> CDKN1A	In summary, we have demonstrated that BC inhibits in vitro growth of three different human prostate cancer cell lines without influencing p53 or p21 WAF1 expression.	10736321:10172	2	1	Public
Regulation		BFA --+> CDKN1A	Western blots showed that the expression of cell cycle-dependent kinases (cdk2 and cdk4), cyclin D1 and p53 was significantly reduced, while WAF1 was increased, after BFA treatment.	10233583:6	2	1	Public
Regulation		BFA --+> MAPK8	While the brefeldin A-treatment induced the phosphorylation of both c-Jun N-terminal kinase (JNK) and p38 MAPK, overexpression of Bcl-x(L) or Bcl-2 reduced the prolonged phosphorylation of JNK, but not of p38 MAPK.	17301078:5	2	1	Public
MolTransport		BFA --+> SLC30A3	Brefeldin A induced a redistribution of ZnT3-GFP.	14657250:10182	2	1	Public
Regulation		BH4 ---> JUN	BH4 also leads to c-Jun phosphorylation and an increase in c-Jun protein level.	14991847:5	2	1	Public
Expression		BHT --+> JUN	Exposure of LLC-PK1 cells to 100 microM BHT induced expression of transcription factor AP-1, as demonstrated by an electrophoretic mobility shift assay.	9535746:2	2	1	Public
Regulation		bile acids --+> CDKN1A	Furthermore, the synthetic bile acids increased the levels of Cdk inhibitor, p21WAF1/CIP1, expression and activated the reporter construct of p21WAF1/CIP1 promoter in p53-independent manner, and p21WAF1/CIP1 proteins induced by the synthetic bile acid derivatives were associated with Cdk2 and proliferating cell nuclear antigen.	12969788:5	2	1	Public
Regulation		bile acids --+> JUN	This JNK/c-Jun signaling cascade is activated by bile acids, particularly taurocholate.	15576845:10200	2	4	Public
Regulation		biotin ---> G6PD	Similarly biotin and progesterone adversely affected G-6-PD activity in all the organs studied except the liver and adrenal.	1171166:7	2	1	Public
Regulation		biotin ---> PC	The activities of the two biotin-dependent enzymes pyruvate carboxylase and acetyl CoA carboxylase were both decreased in biotin-deficiency shrimp.	9868198:10106	2	2	Public
Regulation		bitc --+> MAPK8	We also confirmed that BITC activated c-Jun N-terminal kinase (JNK) and p38 MAPK, but not extracellular signal-regulated kinase, at the concentration required for apoptosis induction.	15026354:3	2	4	Public
Regulation		bitc ---> CDKN1A	In conclusion, we report that the transcription factor Sp1 involved in the p38MAPK-mediated control of p21WAF1 regulation on VSMC in response to BITC has now been identified.	17026958:8	2	1	Public
Regulation		blasticidin s --+> JUN	BCS stimulated JNK1/JNK2 and p38, and their shared targets c-Jun and ATF2.	12970763:3	2	1	Public
Regulation		blasticidin s --+> MAPK8	BCS stimulated JNK1/JNK2 and p38, and their shared targets c-Jun and ATF2.	12970763:3	2	1	Public
Regulation		BMP2 --+> MSX1	During EMT, Bmp2 promotes expression of the basic helix-loop-helix factor Twist1, previously implicated in EMT in cancer metastases, and the homeobox genes Msx1 and Msx2.	16314491:5	2	3	Public
Regulation		BMP4 ---| MAPK8	BMP-4 and BMP-7 inhibited phosphorylation of ERK1/2 and SAPK/JNK induced by aldosterone while activating p38 pathway, resulting in inhibition of aldosterone-induced cell mitosis.	17244894:6	2	1	Public
Expression		BMP4 --+> MAFB	The generation of MAFB/PAX7 cells was also induced by BMP4 and BMP7 ( Figure 5 D and Figure 5 E).	101000883:11174	2	3	Public
Regulation		BMP4 --+> MSX1	Ectopic BMP4 induced Msx-1 and Msx-2 gene expression in superficial ectoderm and superficial mesodermal cells which normally do not express these transcription factors.	8817454:4	2	4	Public
ProtModification		BMP4 ---> CFL1	BMP4 binding relieves this inhibitory interaction, enabling LIMK1 to phosphorylate cofilin, thereby regulating the actin cytoskeleton.	110002889:11192	2	1	Public
Regulation		bolus --+> F12	In contrast, once Hageman factor was activated by kaolin, its clot-promoting properties were not inhibited by beta 2-glycoprotein I.	3361230:4	2	5	Public
Regulation		bolus --+> F3	The curves attained after plotting the figures for haematocrit, haemoglobin, platelet count, kaolin-activated partial thromboplastin time, thrombin time and factors II and X approached the normal values (p > 0.05).	1293775:7	2	1	Public
Regulation		bongkrekic acid ---| SLC25A5	Moreover, bongkrekic acid, another inhibitor of the ANT, inhibited K+ efflux similarly to ATP.	16051627:8	2	3	Public
Regulation		bongkrekic acid --+> ATR	Although BA partially inhibited PTPC opening in response to both Vpr and ATR (Figure 4 E), Nfv also blocked PTPC opening in response to both Vpr and ATR, to even greater degrees than BA alone (Figure 4 E).	11493454:10135	2	1	Public
Expression		bosentan ---| F3	Bosentan markedly reduced TF expression.	10948091:10113	2	1	Public
Regulation		bosentan ---| MAPK8	Fibrotic lung fibroblasts display constitutive JNK activation, which was reduced by the dual ETA/ETB receptor inhibitor, bosentan, providing evidence of an autocrine endothelin loop.	16809784:6	2	1	Public
Regulation		BPA ---| SLC6A3	Furthermore, bisphenol A decreased by more than twofold gene expression levels of the dopamine D4 receptor at 4 weeks of age and the dopamine transporter at 8 weeks of age.	15079872:5	2	1	Public
Regulation		BPA --+> G6PD	Above the concentration of 1 x 10(-8) M, BPA significantly increased the G6PD activity in a concentration-dependent manner, relative to the control.	12547330:3	2	1	Public
Regulation		BRCA1 ---| RAD18	The brc1 gene has been isolated as a multicopy suppressor of rad18 - 74 ( 55 ).	11971984:10268	2	1	Public
Expression		bryostatin 1 --+> CD14	Bryostatin-1 modestly induced the phenotypic differentiation of both U937 and HL60 cells, as evidenced by nuclear condensation on morphological examination (data not shown) and enhanced expression of the monocytic cell surface antigens CD11b and CD14 (Fig. 2) .	12114217:10045	2	1	Public
Expression		bryostatin 1 --+> CDKN1A	In PET cells, Ro 31-8220 also inhibited PMA and bryostatin-1-induced up-regulation of p21WAF1 expression.	9413940:5	2	1	Public
Regulation		bryostatin 1 --+> MAPK8	JNK1 is rapidly activated by IL-3 or bryostatin-1, and DN-JNK1 partially inhibits IL-3-induced Bcl2 phosphorylation.	11323415:10218	2	1	Public
Regulation		BSO --+> G6PD	In contrast, G6PD activity was increased by both NAC ( p < 0.01) and BSO ( p < 0.05) after 24 h incubation.	8955144:10150	2	1	Public
Regulation		BSO --+> JUN	In addition, BSO pretreatment markedly increased c- jun and HO-1 mRNA induction by CSO more than that by TSO.	9067335:10188	2	1	Public
Regulation		BSO --+> MAPK8	The HNE-induced JNK activation was significantly inhibited by a thiol antioxidant NAC (Fig. 7 , A and B ), whereas BSO that caused a considerable reduction of GSH level only slightly activated JNK (Fig. 7 C ).	9890986:10184	2	1	Public
Expression		butyrate ---| DAF	Butyrate decreased basal DAF expression at both transcriptional and post-transcriptional levels.	11862418:9	2	1	Public
Regulation		butyrate --+> CDKN1A	Levels of the Cdk inhibitor p21waf1 were increased in HepG2 cells after 5-azaC and in both cell lines after butyrate treatment; levels of p27kip1 were increased in both cell lines after either 5-azaC or butyrate treatment.	10652571:7	2	12	Public
Regulation		butyrate --+> HIST4H4	Butyrate and trichostatin A induce acetylation of histone 4 (H4).	9688874:10237	2	1	Public
Regulation		butyrate --+> JUN	Butyrate has been shown to induce immediate early genes such as c- fos ( 46 ) and c- jun ( 47 ) with the expected time scale in vivo and in vitro .	10607736:10237	2	1	Public
ProtModification		butyrate ---> MAPK8	Investigation of the JNK pathway revealed no detectable phosphorylation of JNK in K562r cells, no changes on butyrate treatment, but comparable expression of total JNK protein in K562r and K562s cells (Figure 2 B).	10733512:10085	2	1	Public
Regulation		C15orf15 <+-- YY1	On one hand, YY1 activates transcription of c- myc ( 45 ) , ribosomal proteins L30 and L32( 40 ) , and cytochrome c oxidase genes ( 46 ) and the leaky late promoter of herpes simplex ( 47 ) and the P6 promoter of B19 parvovirus( 48 ) .	8550612:10252	2	1	Public
Expression		c2-ceramide --+> CDKN1A	C 2 -ceramide induced strong and stable expression of p21 CIP1 , whereas PMA induced only weak and transient expression.	9686602:10131	2	1	Public
Regulation		c2-ceramide --+> JUN	In addition, PACAP strongly activated c-Fos gene expression while C2-ceramide markedly increased c-Jun phosphorylation.	17026529:4	2	3	Public
Regulation		c2-ceramide --+> MAPK8	Also C2-ceramide caused phosphorylation of SAPK/JNK, followed by rapid cell death.	10822128:1	2	10	Public
Regulation		c2-ceramide --+> RHOA	Our data show that herbimycin A (3 ? 10-6 M), a pp60 src kinase inhibitor, and calphostin C (10-6 M), a PKC inhibitor, did not affect Rho A activation induced by C2 ceramide and endothelin-1 (Fig. 6 ), indicating that Rho may be upstream of pp60 src and PKC.	9843784:10213	2	1	Public
Regulation		Ca2+ ---| SYN3	ATP binding to the different synapsins is directly regulated by Ca2+ in a dramatically different fashion: Ca2+ activates ATP binding to synapsin I, has no effect on synapsin II, and inhibits synapsin III.	9593663:6	2	1	Public
Regulation		Ca2+ --+> DYSF	Two recently described candidates in mammalian cells, dysferlin (Bansal et al., 2003 ) and annexin (Lennon et al., 2003 ), are both Ca 2+ -activated phospholipid-binding proteins.	16188936:10190	2	1	Public
Regulation		Ca2+ --+> NACA	It is also well known that a substantial fraction of the inward tail current after a square wave voltage-clamp pulse is inward I NaCa triggered by the Ca2+ transient.	12124209:10455	2	2	Public
Regulation		Ca2+ --+> PHKA2	This occurs through calcium-induced activation of the Pyk ( Lev et al , 1995 ) and Src kinases ( Rusanescu et al , 1995 ), which leads to tyrosine phosphorylation of the Shc adaptor protein and then complex formation with a Grb2/Sos complex.	106100150:11098	2	1	Public
Regulation		Ca2+ --+> PYGB	Basal phosphorylase is also lowered by calcium deficiency and rapidly increased by calcium but not other divalent cations.	208389:3	2	6	Public
Regulation		Ca2+ ---> CABIN1	Thus, activation of MEF2 and the consequent transcription of Nur77 are controlled by the association of MEF2 with the histone deacetylases via the calcium-dependent repressor Cabin1.	10933397:6	2	5	Public
Regulation		Ca2+ ---> CAMKK2	CaMK IV activity is enhanced by the Ca 2+ /calmodulin-dependent CaM kinase kinase (CaMKK) ( 68 ).	9685336:10262	2	3	Public
Regulation		Ca2+ ---> CDKN1A	The DeltaN-terminus is sufficient to maintain keratinocytes in a proliferative state, as both DeltaN forms block Ca2+-mediated p21WAF1 induction and S-phase arrest, while sustaining elevated PCNA levels.	16081516:10	2	1	Public
Regulation		Ca2+ ---> CGI-58	The Ca2+-dependent cell-cell adhesion system (CDS) is thought to be essential for the formation and maintenance of cell adhesion in a wide variety of tissues.	3857614:0	2	3	Public
Expression		Ca2+ ---> FREQ	These data demonstrate that overexpression of NCS-1 enhanced elementary Ca 2+ release events mediated by PLC-linked GPCRs, and as a consequence the NCS-1-expressing cells displayed global Ca 2+ signals at low levels of stimulation.	12034721:10184	2	1	Public
Regulation		Ca2+ ---> PC	At low levels of ATP a pronounced activation of pigeon liver pyruvate carboxylase by Ca2+ has been demonstrated.	1239301:5	2	2	Public
Regulation		Ca2+ ---> PRKD2	It has been reported that PKD2 was positively regulated by intracellular Ca 2+ ( 15 , 25 , 47 ).	16135816:10199	2	1	Public
MolTransport		Ca2+ ---> RYR1	In about 50% of cases, malignant hyperthermia susceptibility is linked to the gene encoding the skeletal muscle ryanodine receptor/Ca2+ release channel (RYR1).	9030597:1	2	7	Public
Regulation		Ca2+ ---> SLC6A3	In this study, we explored the requirement for intracellular Ca 2+ in amphetamine-induced DA efflux and currents mediated by the human DAT.	15213305:10013	2	2	Public
MolTransport		Ca2+ ---> TRPV2	Thus, Ca2+ seems to be a primary regulator of GRC translocation.	110002717:11060	2	1	Public
Expression		CA3 |--- INS	Exposure of differentiated mouse adipocytes to insulin decreased Car3 expression by 90% while expression of Car2 was unchanged ( 20 ).	15509796:10031	2	1	Public
Expression		CA3 |--- LEP	It was found that leptin decreased CA III expression while insulin increased it which suggests that the decrease in CA III expression observed in obesity in rat adipose tissue may be related to hyperleptinemia.	15500001:3	2	1	Public
Regulation		CA3 |--- phosphate	Carbamoyl phosphate has been shown to inhibit carbonic anhydrase (CA) isozymes CA I, CA II and CA III.	6420187:0	2	1	Public
Regulation		CA3 <--- CO2	Thus CA II and CA III concentrations are influenced by pH and bicarbonate/CO2.	8338133:11	2	1	Public
MolTransport		CA3 <--- oxygen	These results indicate that oxygen radicals selectively target CK and CAIII inside limb muscles of humans.	16166745:6	2	1	Public
Expression		CA3 <+-- AHR	It is likely that AhR is involved in the suppression of the CAIII gene.	15930751:4	2	1	Public
Expression		CA3 <+-- COPEB	However, most surprisingly, a primary control for spatial patterning of CAR3 expression appears to be mediated by GBF, a general transcription factor expressed ubiquitously during Dictyostelium development following early aggregation.	9310334:10	2	2	Public
Expression		CA3 <+-- creatine kinase	Markedly elevated CK levels were associated with similarly increased levels of CAIII.	6410007:1	2	1	Public
Expression		CA3 <+-- GH1	This CAIII response was not secondary to growth induction, since neither somatostatin nor GRF stimulated growth in dwarf rats, and pulses of exogenous GH stimulated growth in female dwarfs without masculinizing CAIII levels.	1968744:7	2	1	Public
Regulation		CA3 <+-- H2O2	H202 and peroxyl radicals both generated S-glutathiolated carbonic anhydrase III via partially oxidized protein sulfhydryl intermediates, while HOCl did not cause S-glutathiolation.	12033454:4	2	1	Public
Expression		CA3 <+-- NTF3	We aimed to determine whether CA III expression could be influenced by neurotrophic factor(s) present in sciatic nerve extract (SNE).	7969243:1	2	1	Public
Regulation		Ca-ATPase --+> RYR1	The L-type Ca2+ channel formed by the dihydropyridine receptor (DHPR) of skeletal muscle senses the membrane voltage and opens the ryanodine receptor (RyR1).	11806762:0	2	4	Public
ProtModification		CABIN1 <--- CAMK4	We demonstrate that CaMKIV directly phosphorylates Cabin1, a transcriptional corepressor for myocyte enhancer factor 2, creating a docking site for 14-3-3, which causes its nuclear export.	15902271:3	2	2	Public
Regulation		CABIN1 <+-- calcium ionophore A23187	Exposure of Jurkat cells to the calcium ionophore, induced cain/cabin1 cleavage and cell death, accompanied by activation of calpain and Cn.	12114545:3	2	1	Public
Regulation		cadmium ---| G6PD	Glucose 6-phosphate dehydrogenase was reported to be inhibited partially by cadmium in hepatocytes, but it was less sensitive than GSSG reductase ( 42 ).	10854441:10319	2	1	Public
Regulation		cadmium --+> MAPK8	Cadmium caused the rapid elevation of intracellular calcium and induced phosphorylation of Akt, p53, JNK, ERK and p38.	17514353:2	2	2	Public
Regulation		caffeine ---| ATR	Caffeine, an inhibitor of the checkpoint kinases ATR and ATM, did not relieve the aphidicolin-induced block to origin firing.	11279043:7	2	33	Public
Regulation		caffeine ---| CDKN1A	Caffeine, an ATM kinase inhibitor, inhibited these effects of genistein on Chk2, p53, and p21waf1/cip1.	14757171:6	2	1	Public
Regulation		caffeine ---| CNK	Caffeine not only blocked the activation of Plk3 by adriamycin but also inhibited the basal kinase activity of this protein (Fig. 3 , A and B ).	11551930:10124	2	1	Public
Regulation		caffeine ---| JUN	Caffeine inhibited the activation of JNK and decreased the phosphorylation of c-Jun to protect granule neurons from LY294002-induced apoptosis.	11263245:8	2	1	Public
Regulation		caffeine ---| MAPK8	Caffeine inhibited the activation of JNK and decreased the phosphorylation of c-Jun to protect granule neurons from LY294002-induced apoptosis.	11263245:8	2	2	Public
Regulation		caffeine ---> RYR1	Thus, caffeine may act as an inhibitor on a single or multiple site(s) responsible for regulating the IP3R channel, RYR channel and presumably the receptor-mediated SOC channel.	11162852:5	2	2	Public
Regulation	1	CALB3 |--- fulvestrant	Treatment with genistein or E2 significantly increased CaBP-9k protein in the uterus of immature rats, and ICI completely blocked genistein-induced CaBP-9k protein ( Fig. 3 ).	15456916:10109	2	1	Public
Regulation	2	CALB3 |--- mifepristone	In particular, RU486, an antagonist of P4, down-regulated the mRNA and protein levels of placental CaBP-9k, whereas it up-regulated the protein level of extra-embryonic membrane CaBP-9k.	15062543:5	2	1	Public
Expression	3	CALB3 |--- progesterone	A significant increase in CaBP-9k protein was caused by E2, whereas P4 antagonized E2-stimulated CaBP-9k expression as similarly observed in the uterus.	16246455:9	2	3	Public
Expression	4	CALB3 |--- TCF2	HNF-1? significantly suppressed the induction of calbindin D 9k promoter activity by HNF-1a in proliferating TC7 cells ( Fig. 6 C ).	15217781:10240	2	1	Public
PromoterBinding	5	CALB3 <--- CDX2	Furthermore, Cdx-2 has been shown to interact with the promoter of other genes such as lactase-phlorizin hydrolase ( 35 ), calbindin D9K ( 17 ), vitamin D receptor ( 37 ), and proglucagon ( 18 ).	10712262:10123	2	2	Public
Expression	6	CALB3 <--- CEBPA	An in vitro DNase I footprinting assay was used to show that a combination of intestinal-specific transcription factor (Cdx-2), liver-specific transcription factors (HNF-1, C/EBP, and HNF4), and ubiquitous factors bind to the proximal promoter region and may be important for the control of the rat CaBP9K gene transcription in the intestine ( 19 ).	8663193:10034	2	1	Public
Regulation	7	CALB3 <--- cGMP	Purkinje cell replacement was followed by means of immunocytochemistry with antisera against either cyclic guanosine monophosphate-dependent protein kinase or vitamin D-dependent calcium-binding protein, which allows the complete staining of these neurons.	3561760:1	2	1	Public
Regulation	8	CALB3 <--- ESR1	Judging from the localization of ERs and CaBP-9k , it is anticipated that ERa mediates uterine CaBP-9k regulation.	15635152:10038	2	3	Public
Expression	9	CALB3 <--- HNF4A	An in vitro DNase I footprinting assay was used to show that a combination of intestinal-specific transcription factor (Cdx-2), liver-specific transcription factors (HNF-1, C/EBP, and HNF4), and ubiquitous factors bind to the proximal promoter region and may be important for the control of the rat CaBP9K gene transcription in the intestine ( 19 ).	8663193:10034	2	1	Public
PromoterBinding	10	CALB3 <--- IPF1	We show in gel-shift assays that the sequence within a putative vitamin-D-response element in the human calbindin-D9k promoter can bind expressed IPF-1/PDX-1 protein, although we cannot confirm binding of the vitamin-D-receptor protein.	10417310:7	2	1	Public
Expression	11	CALB3 <--- PGR	A potential mechanism of synergic effect of P4 and E2 may be E2 action in the increase of progesterone receptor (PR), with up-regulated PR increasing P4-induced CaBP-9k expression.	15329476:8	2	1	Public
Regulation	12	CALB3 <--- steroids	However, despite the presence of vitamin D receptors, uterine CaBP-9k is not under the control of vitamin D, but seems to be regulated by sex steroids.	15329476:1	2	1	Public
Expression	13	CALB3 <--- VDR	These results suggest that calcium regulates CaBP-D9k expression by modulating the circulating 1,25-dihydrxyvitamin D(3) level and that VDR is thus required for the dietary calcium-induced suppression of CaBP-D9k expression.	15866228:7	2	4	Public
Expression	14	CALB3 <--- vitamin D	CaBP-9k gene expression is controlled by vitamin D in the intestines.	15070829:10166	2	2	Public
Regulation	15	CALB3 <+-- BPA	Furthermore, immunohistochemistry revealed that treatment with BPA induced CaBP-9k protein in the maternal uterus.	15947454:7	2	2	Public
Expression	16	CALB3 <+-- Ca2+	Calcium also stimulates CaBP9K gene expression in this tissue.	2291623:5	2	4	Public
Regulation	17	CALB3 <+-- calcitriol	Calcitriol increased total cell and brush border calbindin-D9K (P < .0001); this variation paralleled plasma calcitriol levels in both strains.	8039841:4	2	2	Public
Regulation	18	CALB3 <+-- estrogen	In a time-dependent experiment, pituitary CaBP-9k protein was induced at 48 h after the final E2 injection.	16246455:8	2	5	Public
Regulation	19	CALB3 <+-- FOS	Dietary short-chain fructooligosaccharides (Sc-FOS) increase mucosal calbindin-D9k (CaBP) levels in the large intestine whereas levels in the small intestine are decreased in rats.	11068700:0	2	2	Public
Regulation	20	CALB3 <+-- genistein	In parallel with its mRNA level, the protein level of CaBP-9k was significantly induced by genistein at 3 h and sustained up to 48 h.	15456916:7	2	1	Public
Expression	21	CALB3 <+-- IGF1	E2 alone was ineffective to augment the BMD at the femoral diaphysis; however, the diaphyseal BMD was 12-14% higher (p < 0.01) after 8 weeks of GH treatment than in pretreatment or saline-treated OVX rats and sham-operated rats, while IGF-I was less effective than GH, GH or IGF-I treatment had no effect on plasma 1,25(OH)2D3 or duodenal calbindin-D9K concentrations, but the combination of GH or I…	8915780:7	2	1	Public
Expression	22	CALB3 <+-- PTH	Duodenal calbindin-D9k levels were increased by GH (from 3.79 +/- 0.72 to 6.98 +/- 0.73 micrograms/mg protein) and PTH (from 3.23 +/- 0.46 to 7.55 +/- 0.75 micrograms/mg protein); PTH plus GH treatment resulted in an additive effect on calbindin-D9k levels.	8137740:4	2	1	Public
Expression	23	CALB3 <+-- TCF1	HNF-1a is an activator of calbindin D 9k gene expression in vivo.	15217781:10247	2	2	Public
Expression		calcineurin ---| DAF	Thus, by targeting calcineurin, CsA may inhibit DAF transcription.	15284224:10257	2	1	Public
Regulation		calcineurin ---| MAP3K12	Inhibition of calcineurin enhanced DLK activity, whereas overexpression of calcineurin reduced the inhibition by DLK of transcription directed by cyclic AMP response element after membrane depolarisation.	16369771:8	2	1	Public
Regulation		calcineurin --+> CABIN1	Cabin 1 may interfere with the dephosphorylation of CREB in a reaction catalyzed by protein phosphatase 1 and promoted by calcineurin ( 1 , 21 ).	15082775:10279	2	1	Public
ProtModification		calcineurin ---> CFL1	However, it is unclear whether or not calcineurin directly dephosphorylates cofilin.	15671020:10108	2	1	Public
Regulation		calcineurin ---> PRKD2	Here we show that casein kinase II and calcineurin/protein phosphatase 2B (PP2B) modulate PKD-2 function and ciliary localization.	16481400:10068	2	1	Public
Expression		calcitriol --+> CD14	PKCbetaII antisense (30 microM) completely blocked CD14 expression induced by 1, 25-(OH)2D3, whereas PKCbetaI antisense had little effect.	9677384:7	2	4	Public
Regulation		calcitriol --+> CDKN1A	Moreover, Northern and Western blot analysis demonstrated that retinoic acid opposed VD-induced accumulation of transforming growth factor-beta1, p21WAF1, and p27KIP1.	9204954:5	2	3	Public
Regulation		calcitriol --+> MAPK8	Finally, preincubation of keratinocytes with a polyclonal antibody against the membrane receptor annexin II, blocked the 1alpha,25-dihydroxyvitamin D3-induced activation of extracellular signal regulated kinase 1/2 and c-Jun N-terminal kinase 1.	12648218:7	2	1	Public
Regulation		calcium/calmodulin-dependent protein kinase ---> CAMKK2	CaMKIIN is an endogenous CaMKII inhibitor protein (IC 50 of 50-100 n M ) that exhibits no in vitro inhibition of CaMKI, CaMKIV, CaMKK, PKA, PKC (Chang et al., 1998 ), or ERK (S. Nygaard and T. R. Soderling, unpublished result).	15689566:10129	2	2	Public
Regulation		calcium/calmodulin-dependent protein kinase ---> KCNB2	Once we have a better understanding of the mechanisms by which PKC and CaMKII regulate Kv2.2, we will be able to determine whether there are distinct actions of each kinase on channel activity and ultimately neuronal firing rate.	11882608:10096	2	1	Public
Regulation	1	calmodulin ---| SLC6A8	Although Ct1 and Ct2 both reduced surface expression of SK4, only for Ct1 was this effect relieved by co-expressing CaM , consistent with the lack of CaM binding to Ct2 .	11495911:10241	2	1	Public
Expression	2	calmodulin --+> G6PD	Total RNA was fractionated on a 1.2% agarose formaldehyde denaturing gel and blotted. 19 The P falciparum G6PD probe used was K2O2, a 1.6-kb fragment of the P falciparum G6PD gene. 20 A 2.2-kb Eco R1 fragment of P falciparum calmodulin gene 21 was used as an internal control to normalize the expression of P falciparum G6PD gene, as the regulation of the calmodulin gene is considered to be indepen…	9746794:10052	2	1	Public
Regulation	3	calmodulin --+> PHKA2	SkM Phk, expressed Phk, and the alphagammadelta subcomplex were activated by exogenous calmodulin and underwent Ca(2+)-dependent autophosphorylation.	15287752:4	2	1	Public
Expression	4	calmodulin --+> SLC6A3	The differential expression of three particularly interesting genes, pleiotrophin (PTN), a heparin-binding growth factor, myelin basic protein (MBP), and calmodulin (CAM) was confirmed in an independent group of levodopa-treated rats by in situ hybridization, and found to be associated with an increase in the levels of the DA transporter (DAT), a marker of dopaminergic innervation.	131103457:11025	2	1	Public
Regulation	5	calmodulin --+> SPHK1	Ca 2+ /calmodulin may also activate SPHK ( 40 ).	15855330:10249	2	1	Public
Regulation	6	calmodulin ---> CABIN1	The effects of FK506, a Ca2+/calmodulin-dependent phosphatase 2B (calcineurin) inhibitor, on the synaptic potentials and long-term potentiation (LTP) were investigated, using extracellular recordings in the CA1 region of adult rat hippocampal slices.	8907327:0	2	2	Public
Regulation	7	calmodulin ---> CAMKK2	Activity-dependent dendritic outgrowth and branching in cultured hippocampal neurons and slices is mediated through activation by CaM-dependent protein kinase kinase (CaMKK) of the membrane-associated gamma isoform of CaMKI.	16772171:2	2	4	Public
Regulation	8	calmodulin ---> CDKN1A	CaMBPs include a great variety of proteins, such as CaM-dependent kinase II (CaMKII) and CaMKIV ( 52 ), calcineurin ( 31 ), spectrin ( 22 ), hnRNP A2 ( 8 ), and p21 cip1 ( 57 ).	11585916:10040	2	1	Public
Regulation	9	calmodulin ---> MAPK7	Similarly, the calcium/calmodulin-dependent kinases [corrected] and extracellular signal-regulated kinase 5 signaling pathways negatively regulate the sumoylation.	15743823:8	2	1	Public
Regulation	10	calmodulin ---> PYGB	Calmodulin-dependent regulation of cyclic nucleotide phosphodiesterase and kinase phosphorylase activities as well as Ca2+-dependent regulation of kinase phosphorylase, mediated via the integrated calmodulin, were studied in presence of phenothiazine and butyrophenone series of pharmacological drugs.	3037792:0	2	1	Public
Regulation	11	calmodulin ---> RHOA	These results reveal a novel calmodulin-dependent RhoA-SRF signaling pathway unique to the M1 mAChR subtype.	12200418:11	2	1	Public
Expression		calomel --+> JUN	Mercury chloride activates c-Jun N-terminal kinase and induces c-jun expression in LLC-PK cells.	12883084:10363	2	1	Public
Regulation		calomel --+> MAPK8	Mercury chloride activates c-Jun N-terminal kinase and induces c-jun expression in LLC-PK cells.	12883084:10363	2	1	Public
Regulation		calpain ---> CABIN1	This effect was blocked by calpeptin, a calpain inhibitor (Fig. 1 C ), indicating that cain/cabin1 cleavage is calpain-dependent.	12114545:10098	2	3	Public
Regulation		calphostin c ---| CDKN1A	Heat-induced accumulation of WAF1 in A-172 cells carrying wild-type p53 (wtp53) was suppressed by CAL in a dose-dependent manner.	9473348:1	2	1	Public
Expression		calphostin c ---| F3	Calphostin C also inhibited phorbol myristate acetate-induced tissue factor expression.	8592100:6	2	1	Public
Regulation		calphostin c ---| JUN	The SV40-induced up-regulation of c-myc and c-jun was blocked by the tyrosine kinase inhibitor, genistein, and by the protein kinase C (PKC) inhibitor, calphostin C, but not by expression of the MAP kinase-specific phosphatase, MKP-1.	8811017:3	2	1	Public
Regulation		calphostin c ---| MAP3K12	Under this scheme calphostin C induced down-regulation of DLK in a dose-dependent manner.	10922377:10185	2	1	Public
Regulation		calyculin a ---| MAPK7	PP1/PP2A phosphatases inhibitors okadaic acid and calyculin A block ERK5 activation by growth factors and oxidative stress.	16030137:10310	2	1	Public
Regulation		calyculin a --+> MAPK8	Neutrophil exposure to the Ser/Thr phosphatase inhibitors okadaic acid and calyculin A induced JNK activation.	12186863:7	2	1	Public
ProtModification		calyculin a ---> CFL1	Furthermore, calyculin A alone strongly dephosphorylated cofilin.	8864841:5	2	1	Public
ProtModification		CAMK1 ---> CAMKK2	Phosphorylation of CaMKK by CaMKI and PKA .	10187789:10122	2	2	Public
Regulation		CAMK4 ---> CAMKK2	The phosphorylation of CaMKK observed is mediated by either activated CaMKI or CaMKIV (M. Matushita and A. C. Nairn, unpublished results).	9705275:10120	2	2	Public
Regulation		cAMP ---| G6PD	If increased cAMP leads to inhibition of G6PD , then pharmacologically induced increases in cAMP should lead to inhibition of G6PD activity.	11007790:10155	2	1	Public
Regulation		cAMP ---| JUN	Transcription of c-Jun is induced by ERK5, and like ERK5, c-Jun induction is also blocked by cAMP.	16581779:5	2	3	Public
Regulation		cAMP ---| MAPK8	DB-cAMP also blocked PMA-induced JNK activation.	10357879:6	2	15	Public
Regulation		cAMP ---| RHOA	Together, these results establish a specific integrin-mediated pathway of RhoA activation that is regulated by cAMP and that functions in lamellae formation and migration.	10648558:7	2	10	Public
Regulation		cAMP --+> CDKN1A	Like TPA, cAMP induces p21WAF1/CIP1 but does not cause Bcl-2 phosphorylation.	10400418:5	2	3	Public
Regulation		cAMP --+> CLC	The only partial inhibition of Bu 2 cAMP-induced NNT-1/BSF-3 expression by H-89 might be due to the experimental setup, although a partial action of Bu 2 cAMP being mediated by the butyrate rather than the cAMP component cannot be totally excluded.	14605001:10336	2	1	Public
Regulation		cAMP --+> CTLA4	We show in this study that cAMP induces up-regulation of CD152 in human CD4(+) T lymphocytes.	12444128:1	2	1	Public
Regulation		cAMP --+> MAPK7	ERK1/2 are also activated by cAMP in NIH3T3 cells, but not in C2C12 myoblasts, demonstrating differential regulation of ERK5 and ERK1/2 by cAMP.	12297510:3	2	4	Public
Expression		cAMP --+> PAH	Expression of the phenylalanine hydroxylase gene in livers and kidneys of rodents is activated at birth and is induced by glucocorticoids and cyclic AMP in the liver.	8649424:0	2	1	Public
Regulation		cAMP --+> PYGB	EGF and insulin inhibited phosphorylase activation by exogenous cyclic AMP, and inhibited cyclic AMP accumulation induced by forskolin.	3030262:6	2	4	Public
Expression		cAMP ---> CD14	This study provides evidence that cAMP and protein kinase A are important regulators of CD14 expression in macrophages.	10857864:7	2	2	Public
ProtModification		cAMP ---> CFL1	Furthermore, tautomycin, a PP 1 phosphatase inhibitor, blocks the decreases in isometric tension and RLC phosphorylation as well as the dephosphorylation and activation of cofilin induced by cAMP.	16055445:10378	2	1	Public
Regulation		cAMP ---> DAF	Significantly, deletion of the CRE dramatically reduced luciferase activity, suggesting that PGE 2 -dependent DAF induction is mediated by cAMP.	15520008:10114	2	1	Public
Expression		cAMP ---> F3	By contrast, IFNgamma has little effect on cAMP-mediated TF expression, but induces TF in ES cells not exposed to a decidualizing stimulus.	11416037:7	2	2	Public
Regulation		cAMP ---> IGFALS	Nutritional regulation of ALS may be mediated by cAMP and changes in circulating GH levels or tissue GH sensitivity.	9421423:2	2	1	Public
Regulation		cAMP-dependent protein kinase, catalyst --+> PYGB	Yeast phosphorylase is phosphorylated and activated by a cyclic AMP-independent protein kinase (called phosphorylase kinase) and a cyclic AMP-dependent protein kinase.	6354752:0	2	7	Public
ProtModification		cAMP-dependent protein kinase, catalyst ---> Eif2s2	Here we identify the sites at which eIF-2 beta is phosphorylated in vitro by three well-characterised protein kinases, casein kinase-2 (which phosphorylates serine residues-2 and -67), protein kinase C (serine-13) and cAMP-dependent protein kinase (serine-218).	8024572:2	2	1	Public
Regulation		camptothecin ---| SPHK1	In vitro, docetaxel and camptothecin induced strong inhibition of SphK1 and elevation of the ceramide/S1P ratio only in cell lines sensitive to these drugs.	16357178:2	2	1	Public
Regulation		camptothecin --+> ATR	Ataxia-telangiectasia mutated and Rad3-related kinase (ATR) and DNA-dependent protein kinase (DNA-PK) are activated by CPT, and RPA2 is hyperphosphorylated in a DNA-PK-dependent manner.	16483312:1	2	2	Public
Regulation		camptothecin --+> CDKN1A	Moreover, CPT treatment resulted in induction of p53, p21Waf1, and p27Kip1 and a decrease in Bcl-2 and Bcl-XL RNA and protein levels.	10455888:9	2	4	Public
Expression		camptothecin --+> ITGAX	Northern blot assays revealed that camptothecin stimulated the expression of CD11b, CD11c, and vimentin at the mRNA level.	1737386:5	2	1	Public
Regulation		camptothecin --+> JUN	Camptothecin induces c-Jun expression/phosphorylation in embryonic cortical neurons.	12091388:10125	2	1	Public
Regulation		camptothecin --+> MAPK8	Camptothecin induced phosphorylation of ERK1/2, JNK, and p38 MAPK, in a dose and time-dependent manner in AGS.	12521296:7	2	5	Public
MolTransport		camptothecin --+> SCYE1	Our data show that several chemical agents, including camptothecin and etoposide (both used clinically), stimulate EMAP-II release, which could then contribute to the damage described above.	10850427:10267	2	1	Public
Regulation		candesartan ---| F3	An ACE inhibitor (captopril) and ANG II receptor 1 antagonist (candesartan) decrease tissue factor levels in these cells.	12793984:10310	2	1	Public
Regulation		candesartan ---| MAPK7	Furthermore, candesartan decreased renal tissue Ang II contents (from 216 +/- 19 to 46 +/- 3 fmol/mL) and ERK1/2, JNK, and BMK1 activities (-45%, -60%, and -70%, respectively) in DS/H rats.	14871417:11	2	1	Public
Regulation		candesartan ---| MAPK8	Furthermore, candesartan decreased renal tissue Ang II contents (from 216 +/- 19 to 46 +/- 3 fmol/mL) and ERK1/2, JNK, and BMK1 activities (-45%, -60%, and -70%, respectively) in DS/H rats.	14871417:11	2	2	Public
Regulation		CAPN1 ---| FREQ	We also found that NCS-1 is readily degraded by mu-calpain in vitro and that mu-calpain activity is increased in Taxol but not vehicle-treated cells.	17581879:7	2	1	Public
Regulation		capsaicin ---| JUN	In fact, we found in this study that capsaicin inhibits c-jun induction, stimulated by MNNG, in the spleen, heart, stomach and lung.	10463771:3	2	1	Public
Regulation		capsaicin --+> MAPK8	Capsaicin and resiniferatoxin were found to activate both isoforms of c-jun-NH2-kinase (JNK), with a maximal activity after 30 min of treatment.	9580328:4	2	1	Public
Expression		capsaicin ---> TRPV2	Inflamed tissue demonstrates increased expression of VR1 analogue VRL-1 ( 43 ), which is sensitive to higher temperature (>52 °C) but insensitive to capsaicin and protons ( 44 ).	15513920:10257	2	1	Public
Regulation		captopril ---| ACE2	The ACE inhibitors captopril, lisinopril, and enalaprilat are not inhibitors of ACE2 ( 1 , 6 ).	11815627:10026	2	1	Public
Expression		captopril ---| F3	Captopril consistently inhibited TF expression and mRNA levels and prevented c-Rel/p65 translocation in Percoll-purified monocytes, with an effect similar to that exerted in mononuclear cells (not shown).	10666408:10092	2	1	Public
Regulation		carbachol ---| RYR1	To ensure that RYR inhibition was not specific to carbachol, acini were treated with the CCK ortholog caerulein ( Table 1 ).	16186498:10135	2	1	Public
Regulation		carbachol --+> CDKN1A	Carbachol also increased the level of the cdk inhibitor p21 cip1 within 1 h (Fig. 4 A ).	10419481:10122	2	1	Public
Expression		carbachol --+> JUN	The cholinergic agonist carbachol, but not PDGF or TPA, induces the c- jun promoter in NIH 3T3 cells expressing m1 G protein-coupled receptors.	9252389:10074	2	1	Public
Regulation		carbachol --+> MAPK7	Here, we show that only carbachol caused a potent and sustained activation of ERK5, p38alpha, p38gamma, and p38delta.	10330170:10306	2	1	Public
Regulation		carbachol --+> MAPK8	Using NIH 3T3 cells expressing G protein-coupled m1 acetylcholine receptors as an experimental model, we have recently shown that the cholinergic agonist carbachol, but not platelet-derived growth factor, potently elevates JNK activity.	9252389:2	2	4	Public
Regulation		carbachol --+> RHOA	On the other hand, carbachol induced rapid stimulation of endogenous RhoA, and expression of a constitutively active mutant of RhoA increased ROCK-I cleavage.	15242775:7	2	2	Public
Regulation		carbon monoxide ---| MAPK8	CO inhibits JNK phosphorylation after stimulation with LPS.	12857751:10163	2	3	Public
Expression		carbon monoxide --+> CDKN1A	Exposure of HASMC to CO increased expression of p21Cip1, a potent inhibitor against cell cycle progression ( Figure 3A ).	12397020:10114	2	3	Public
Regulation		carnosol --+> MAPK8	While investigating the signaling pathways responsible for HO-1 induction, we observed that carnosol activated the ERK, p38, and JNK pathways as well as the survival pathway driven by PI3K.	14688281:7	2	1	Public
Regulation		carnosol ---> JUN	Furthermore, carnosol significantly inhibited the tyrosine phosphorylation of extracellular signal-regulated kinase (ERK) 1/2, AKT, p38, JNK and inhibition of activation of transcription factors NFkappa-B and c-Jun.	15627474:9	2	1	Public
Regulation		carvedilol ---| F3	Carvedilol, a nonselective beta-adrenoceptor antagonist with alpha(1)- adrenoceptor blockade action, has been demonstrated to improve the outcome of patients with severe CHF, suggesting that carvedilol might inhibit the production of TNF and TF.	17383596:1	2	1	Public
Regulation		carvedilol ---| JUN	Addition of c-Jun antisense oligodeoxynucleotide, antioxidant N-acetyl-cysteine (NAC), JNK/SAPK inhibitor carvedilol, or TGF-beta-neutralizing antibody effectively blocked c-Jun/AP-1 upregulation and TGF-beta1 production mediated by EIV infection.	11504555:5	2	1	Public
ProtModification		casein kinase II, catalyst ---> Eif2s2	Casein kinase II phosphorylates eIF-2 beta, eIF-3 (p170, p120), and eIF-4B, while protease-activated kinase I modifies eIF-3 (p170, p120-p130), eIF-4B, and eIF-4F (p220).	2914929:5	2	2	Public
ProtModification		casein kinase II, catalyst ---> NACA	We report here that casein kinase II (CK2) phosphorylated alphaNAC on several phosphoacceptor sites, especially in an amino-terminal cluster.	16128000:1	2	1	Public
ProtModification		casein kinase II, catalyst ---> PRKD2	On stimulation, PKD-2 is phosphorylated by CK2, enhancing channel activity.	16481400:10315	2	1	Public
ProtModification		casein kinase II, catalyst ---> RGS19	Phosphorylation of GAIP by Purified CK2.	10760275:10054	2	5	Public
Regulation		CASP3 --+> JUN	By contrast, an induction of phosphorylation of c-Jun, activation of caspase-3 enzyme activity, cleavage of DNA fragmentation factors 45 and DNA fragmentation were observed in MPP(+)-treated cells.	17645689:5	2	1	Public
Regulation		caspase ---> CAMKK2	The caspase-mediated CaMKK cleavage may further contribute to the loss of CaMK IV activity.	9685336:10264	2	1	Public
Regulation		catecholamines --+> RHOA	RhoA/ROK is activated by several vasoconstrictor agents including catecholamines, ET-1, thromboxane, histamine, and serotonin, and ROK activation leads to MLCP inhibition and increased Ca 2+ sensitivity.	15331381:10029	2	1	Public
Regulation		catecholamines --+> SLC6A3	Effects of amphetamine and catecholamines on the efflux of [ 3 H]MPP + induced by low concentrations of chloride in HEK 293 cells expressing the human DAT or NET .	10531412:10140	2	1	Public
Expression		CAV1 ---| JUN	Interestingly, we found that caveolin-1 also inhibited the activity of the c- jun promoter, a gene that is also activated by eta-catenin/TCF signaling and that contains a TCF site in its promoter ( 62 ).	10747899:10194	2	1	Public
Regulation		CAV1 ---> MAPK8	The results showed that the expression of cav-1 resulted in increased phosphorylation of Akt, PDK1, and ERK1/2, slightly decreased phosphorylation of p38 MAP kinase, and unchanged phosphorylation of JNK1/2.	14645548:10233	2	1	Public
Regulation		CBR1 |--- acrolein	Acrolein, a highly reactive aldehyde found in cigarette smoke, was shown to induce time-dependent inactivation of NAD+-linked 15-hydroxyprostaglandin dehydrogenase from porcine lung.	4074386:0	2	1	Public
Regulation		CBR1 |--- aldehyde	Acrolein, a highly reactive aldehyde found in cigarette smoke, was shown to induce time-dependent inactivation of NAD+-linked 15-hydroxyprostaglandin dehydrogenase from porcine lung.	4074386:0	2	1	Public
Regulation		CBR1 |--- dipyridamole	Dipyridamole was in vitro not an inhibitor of 15-hydroxyprostaglandin dehydrogenase in the 100.000 supernatant fraction of homogenized hamster lungs.	6792641:7	2	1	Public
Regulation		CBR1 |--- thiazolidinedione compounds	Together, these findings indicate that thiazolidinedione compounds elevate the levels of PGE 2 by inhibiting 15-hydroxyprostaglandin dehydrogenase and thereby functionally antagonizing carbachol-induced contractions.	15937152:10152	2	1	Public
Regulation		CBR1 <--- NAD	To evaluate the possible role of prostaglandin catabolism in neoplastic cells, we measured nicotinamide adenine dinucleotide-dependent 15-hydroxyprostaglandin dehydrogenase activity in hydatidiform mole tissue and in choriocarcinoma cells maintained in monolayer culture.	7248931:1	2	1	Public
Expression		CBR1 <+-- calcitriol	Calcitriol also up-regulated the expression of 15-hydroxyprostaglandin dehydrogenase, the enzyme initiating PG catabolism.	16140963:4	2	1	Public
Regulation		CBR1 <+-- GNRH1	GnRH and SNP increased PGF2 alpha production and PGE2-9-ketoreductase activity, and decreased production of PGE2 and GnRH increased NO synthase activity.	9653767:3	2	1	Public
Regulation		CBR1 <+-- KNG	In addition, bradykinin selectively stimulated prostaglandin E 9-ketoreductase activity from veins but not arteries.	406936:3	2	2	Public
Expression		CCK --+> MTA1	The expression of MTA1 was up-regulated in the pancreas by endogenous cholecystokinin release and in AR4-2J after induction of cellular differentiation by dexamethasone.	10393810:7	2	1	Public
Expression		CCL2 --+> F3	IL-4 and IL-10 showed similar concentration-dependent inhibition of MCP-1- and CRP-induced TF expression.	8904877:7	2	8	Public
Expression		CCL2 --+> ITGAX	We found that MCP-1 induced expression of CD11c (p150,95 alpha-subunit) and CD11b (Mac-1 alpha-subunit), and caused little or no change of CD11a (lymphocyte function-associated Ag-1 alpha-subunit), very late activation Ag-4, or leukocyte adhesion molecule-1.	1348518:5	2	3	Public
Regulation		CCL2 --+> MAPK8	MCP-1 stimulates with distinct time courses ERKs, JNK1, and p38 activities in MonoMac6 cells.	11154209:10072	2	3	Public
Regulation		CCL2 --+> RHOA	Our results showed that MCP-1 induced activation of RhoA, with the peak occurring after 20 minutes ( Fig. 6A,B ).	14576355:10225	2	1	Public
Regulation		CCL2 --+> SPHK1	Furthermore, TNF-alpha- or IL-1beta-induced transcription of selected cytokines, chemokines, and adhesion molecules (IL-6, RANTES, MCP-1, and VCAM-1) was found to require SPHK1 activation.	16038795:3	2	1	Public
Regulation		CCL2 ---> JUN	MCP-1 is one of the genes most affected by LPS, TNF-alpha, and IL-1eta in HUVEC and has been known to be under the regulation of transcription factors including NF-kappaB, AP-1, and sequence-specific transcription factor-1 ( 17 , 24 ).	12734110:10199	2	1	Public
Expression		CCL22 ---> ITGAX	Both MDC and IDC express CD80, CD86, CD40, HLA-DR, DQ, and CD11c at different levels.	15905500:10060	2	2	Public
Regulation		CCL5 --+> SPHK1	Furthermore, TNF-alpha- or IL-1beta-induced transcription of selected cytokines, chemokines, and adhesion molecules (IL-6, RANTES, MCP-1, and VCAM-1) was found to require SPHK1 activation.	16038795:3	2	1	Public
Expression		CCL5 ---> ITGAX	The effect of chemokines on RANTES-mediated CD11c expression on Jurkat cells was assessed by flow cytometry.	10488085:10210	2	2	Public
Expression		CCNA2 ---| MAD2L1	However, cyclin A levels were completely restored after inhibition of hsMAD2 expression.	15574775:10150	2	1	Public
Regulation		CCNA2 --+> JUN	DACH1 inhibited induction of c-Jun by physiological stimuli and repressed c-jun target genes (cyclin A, beta-PAK, and stathmin).	17182846:5	2	1	Public
ProtModification		CCNA2 ---> CDKN1A	The cell cycle inhibitor p21(CIP) is phosphorylated by cyclin A-CDK2 complexes.	15798220:10893	2	1	Public
ProtModification		CCNA2 ---> MI-ER1	Fig. 3 B demonstrates that both ER 1-121 and ER 1-115 were phosphorylated by the cyclin A/cdk2 complex but not by either subunit alone.	9294175:10144	2	1	Public
ProtModification		CCNA2 ---> ORC2L	Recombinant Cdc6, Orc1, and Orc2 were phosphorylated directly by cyclin A, B, and E dependent kinases as demonstrated by radioactive labelling of these proteins () and by differential migration during SDS/PAGE (Fig. 3A , immunoblot).	10491086:1114	2	1	Public
Expression		CCND1 ---> JUN	Cyclin D1 levels were reduced in control and Delta184-C/EBPbeta CEF expressing TAM67 ( Fig. 5 C ).	12896981:10195	2	2	Public
Regulation		CCR5 --+> MAPK8	In macrophages, HIV-1 gp120 interaction with the coreceptors CCR5 and CXCR4 activates two members of the MAPK superfamily, p38 and JNK ( Del Corno et al . 2001 ).	131104021:11183	2	1	Public
Regulation		CCR5 ---> F3	Finally, CCR5 could promote metastasis by increasing tissue factor.	15833871:10241	2	2	Public
Regulation		CCR7 ---> CFL1	CCR7 also induced activation of the GTPase Rho, the tyrosine kinase Pyk2, and inactivation of cofilin.	15778365:7	2	1	Public
Expression	1	CD14 |--- ADRB2	The study found that beta2-AR agonists inhibited the expression of intercellular adhesion molecule-1 (ICAM-1), CD40 and CD14 on monocytes, and that AR agonist activity was antagonized by the selective beta2-AR antagonist, butoxamine.	15458278:1	2	1	Public
Expression	2	CD14 |--- calcium ionophore A23187	In contrast, monocytes treated with CI for 20 h down-regulated CD14 expression nearly to control levels, expressed de novo CD80, and up-regulated CD86 and CD83 expression, similar to effects previously demonstrated in serum-containing medium ( 1 ).	10384103:10181	2	1	Public
Expression	3	CD14 |--- CD83	Interestingly, we have noticed in the presence of immobilized CD83-hIg, a down-regulation of CD14 expression by adherent cells and the appearance of collagen-positive, fibroblast-like cells with morphology reminiscent of fibrocytes ( 19 , 20 ) (N. Scholler, unpublished observations).	11884422:10146	2	1	Public
Expression	4	CD14 |--- FCAR	Here we extend our previous findings by showing that purified human intestinal macrophages are devoid of surface CD14 as well as CD89 due to down-regulated CD14 and CD89 gene transcription, although they did express Toll-like receptor 2 (TLR2) 3 and TLR4, receptors that transduce the LPS-stimulated signal ( 9 ).	11509607:10026	2	1	Public
Regulation	5	CD14 |--- Fc-epsilon RI	This was in contrast to cells cross-linked with either human IgE/anti-IgE or anti-FceRI, which displayed lower levels of CD1a and high levels of CD14 (Fig. 2 ).	11441085:10111	2	1	Public
Expression	6	CD14 |--- FLT3LG	Kinetic studies on the phenotype of UCB/ACF or UCB/CD14(+) cells cultured in the presence of FL and IL-15 showed a rapid decrease in CD14 expression after day 5, which reached levels of zero by day 20.	12506032:6	2	1	Public
Expression	7	CD14 |--- glycine	Glycine can markedly downregulate the expression of CD(14) mRNA and CD(14) protein in hepatic tissues of cirrhotic rats.	12113672:5	2	2	Public
Expression	8	CD14 |--- IL15	Kinetic studies on the phenotype of UCB/ACF or UCB/CD14(+) cells cultured in the presence of FL and IL-15 showed a rapid decrease in CD14 expression after day 5, which reached levels of zero by day 20.	12506032:6	2	1	Public
Expression	9	CD14 |--- IL2	None of the other recombinant lymphokines tested (IL1, IL2, IL3, IL5, IL6, interferon-gamma, tumor necrosis factor alpha and beta, granulocyte-macrophage colony-stimulating factor) decreased CD14 expression.	1701391:3	2	1	Public
Expression	10	CD14 |--- IL6R	Regarding phenotypic modifications, anti-IL-6/IL-6R partially blocked the induction of CD14 antigen expression induced by RCC CM, whereas anti-M-CSF reversed partly the effects of RCC CM on both CD14 and CD1a expression.	9845545:10203	2	1	Public
Regulation	11	CD14 |--- ITGAX	CD14 was blocked with anti-61D3 (kindly provided by C. Gregory, Birmingham, U.K) or anti-CD14 (63D3, control mAb; American Type Culture Collection, Manassas, VA), and the complement receptors, CD11b/CD18 and CD11c/CD18, were blocked by mAbs, anti-CD11b/CD18 (I domain, MN-41, a gift from V. Vetvicka, Louisville, KY), and anti-CD11c/CD18 (anti-CD11c; Sigma-Aldrich).	11698475:10073	2	1	Public
Expression	12	CD14 |--- kollaza	However, cleavage of CD14 by MMP-2, a collagenase, is likely since previous studies have demonstrated that MMP-2 is increased in the SP-D ?/? mice ( 6 , 40 ) and collagenase reduced the level of CD14 on the macrophage cell surface ( 30 ).	15814723:10234	2	1	Public
Regulation	13	CD14 |--- LPS	LPS from all clinical Bcc isolates induced significant pro-inflammatory cytokines and utilized TLR4 and CD14 to mediate activation of mitogen-activated protein kinase pathways, IkappaB-alpha degradation and NFkappaB activation.	17002785:4	2	1	Public
Expression	14	CD14 |--- Mud I	We found that the entire HUS AP Mo population exhibited reduced CD14, CD64, and CD11b expression and decreased LPS-induced tumor necrosis factor production and Fcgamma-dependent cytotoxicity.	16046554:7	2	1	Public
Expression	15	CD14 |--- PD98059	PD98059 partially inhibited CD14 expression in monocytes (mean channel fluorescence from 347 to 320) and in HL-60 cells (mean channel fluorescence from 248 to 214) (Fig. 4 ).	15944287:10149	2	1	Public
Regulation	16	CD14 |--- PDIA3	ELISA for cell-associated and secreted (s) HRPE CD14 revealed that specific digestion by phosphoinositol-specific phospholipase C (PI-PLC) significantly reduced (P<0.01) cell-associated HRPE CD14 which was not modulated by LPS or gamma-IFN.	12573661:4	2	2	Public
Regulation	17	CD14 |--- PF4	Indeed we could confirm that the loss of this surface marker is accompanied by spontaneous apoptosis in unstimulated cells, but on the other hand, we also observed down-regulation (to a lesser extent) of CD14 in PF4-treated cells that showed prolonged survival.	10666185:10200	2	1	Public
Expression	18	CD14 |--- phospholipase C	Enzymatic treatment of coelomocytes with phosphatidyl inositol phospholipase C (PI-PLC) reduced the expression of the CD14-like antigen.	9303273:9	2	1	Public
Expression	19	CD14 |--- receptor antagonist	The inhibitory effects of histamine on CD14 expression were antagonized by H2-receptor antagonist, but not by H1 and H3/H4 antagonist.	14499251:4	2	1	Public
Expression	20	CD14 |--- SLC25A37	The MSC-1 and 2 lines showed significant differences in several markers; most notably MSC-1 showed decreased CD14 and MAC-3 expression, and increased DEC-205 when compared with MSC-2 and J774 cells.	11120790:10096	2	1	Public
Expression	21	CD14 |--- TFPI	As expected, blockade of the formation of LPS-CD14 complexes by TFPI prevented PMN stimulation (Fig 4 C).	9192748:10117	2	1	Public
Expression	22	CD14 |--- TNFRSF5	Up-regulation of CD40 was accompanied by a progressive decrease in expression of CD14.	10352287:10093	2	1	Public
Expression	23	CD14 |--- VIP	In this study, we demonstrate that VIP and PACAP down-regulate the expression of CD14, the membrane-bound LPS receptor, by inducing its rapid shedding.	10496178:3	2	1	Public
Regulation	24	CD14 --+> F3	The expression of CD14 on HUVECs dramatically enhanced the production of TF at a low concentration of LPS in the absence of fetal calf serum (FCS).	10499273:1	2	2	Public
Expression	25	CD14 --+> MAFB	It was verified by flow cytometry that the percentage of positive CD14 expression in differentiated HL-60 cells was about 9 times higher than that of the control at the dose of 10(-8) mol/L and 20 times higher than that of the control at the dose of 10(-5) mol/L respectively, and this action involved upregulation of MafB gene in HL-60 leukemia cells.	15667792:9	2	1	Public
Regulation	26	CD14 --+> MAPK8	In HEK 293 cells exogenously expressing TLR4, MD2 and CD14, co-expression of JIP3 significantly increased the complex formation of TLR4-JNK and LPS-mediated JNK activation.	12941697:4	2	1	Public
Expression	27	CD14 --+> SAP1	It has been shown that LPS-induced expression of hBD-2 in human tracheobronchial epithelial cells requires CD14, which may complex with Toll-like receptors (TLRs) to ultimately activate NF-kappa B.	11523142:5	2	2	Public
MolTransport	28	CD14 <--- ADCYAP1	The soluble CD14 released by VIP and PACAP corresponds in size to the soluble CD14 released by PMA.	10496178:4	2	1	Public
Expression	29	CD14 <--- antigen	The antigens expressed comprised CD11b (8.9% of the total series), CD13 (6.5%), CD33 (3.2%), CD36 (1.9%), CD15 (1.6%), CD14 (1.3%), and CDw12 (1.1%).	2294988:2	2	3	Public
Expression	30	CD14 <--- CD19	In the isolated population, >99% expressed CD19 and CD20 and <1% expressed CD2 or CD14 antigens.	9063397:10053	2	3	Public
Regulation	31	CD14 <--- CSF1	In MRA1, MR2, and MR6, antibodies blocking either the m-CSF-1R or its ligand effectively blocked CD14 induction ( Figure 5 ).	15256426:10176	2	1	Public
MolTransport	32	CD14 <--- F8	Panels illustrate morphology and uptake of acetylated LDL, negativity for monocyte marker CD14, positivity for the transgene product FVIII, and positivity for multiple endothelial cell markers.	11781225:10121	2	1	Public
Expression	33	CD14 <--- FCGR1A	As a result of phagocytosis of bacteria, reduced expression of CD54, CD14, and HLA-DQ, variable reduction of HLA-DP, CD58, and CD64, and reduced viability of monocytes were observed.	8168963:7	2	2	Public
Regulation	34	CD14 <--- homeobox protein	Upregulation of CD14 is at the transcription level and mediated by the homeodomain of the HoxC4.	16019559:8	2	1	Public
Expression	35	CD14 <--- ITGB2	These results indicate that CD18 participates in LPS-induced TNF-alpha production as well as in regulating CD14 expression on monocytes.	7539546:2	2	1	Public
Expression	36	CD14 <--- JAG2	However, input CD34 + cells exposed to Jagged2 showed consistently lower percentages of cells expressing CD11b and CD14, with the largest difference being observed at day 14.	9920832:10167	2	1	Public
Regulation	37	CD14 <--- JUN	Moreover, CD14 upregulation was dependent on activation of redox-sensitive transcription factor AP-1 ( 20 ).	15246965:10131	2	1	Public
Expression	38	CD14 <--- MAPK14	LPS-induced CD14 expression is mediated by endogenously produced IL-10 that is regulated by p38 MAPK activation.	15944287:10119	2	1	Public
Expression	39	CD14 <--- MS4A1	In the isolated population, >99% expressed CD19 and CD20 and <1% expressed CD2 or CD14 antigens.	9063397:10053	2	3	Public
Expression	40	CD14 <--- MYH1	The Allo-MDMs, which reactivated latent HCMV upon allogeneic stimulation, were esterase positive and expressed both macrophage (CD14 and CD64) and dendritic cell markers (CD83 and CD1a).	101000882:11124	2	1	Public
Regulation	41	CD14 <--- NFkappaB	As shown in a?c , HEK293 cells were transiently transfected with the NF-kappaB-dependent pELAM-luc luciferase reporter and either TLR2, TLR4, CD14, or MD2.	12860979:10164	2	1	Public
Expression	42	CD14 <--- NOX4	In contrast, transfection of pSUPER-Nox4 in HEK293T cells expressing TLR4/MD2/CD14 revealed a decrease in NF-?B activation by 90% in response to LPS (Fig. 3 B ).	15356101:10101	2	1	Public
Expression	43	CD14 <--- RPS6K	IL-10-induced CD14 expression is partially dependent on p42 ERK MAPK activation.	15944287:10140	2	1	Public
Expression	44	CD14 <--- SAP1	These cytokines subsequently potentiate NF-?B-dependent signaling and trigger hBD-2 expression in pulmonary epithelial cells which express CD14 but not TLR4.	12682256:10338	2	1	Public
MolTransport	45	CD14 <--- SERPINA1	We postulated that AAT affects monocyte responses to LPS by regulating CD14 expression and soluble CD14 release.	17448722:2	2	1	Public
Regulation	46	CD14 <--- SP3	In that case, the promoter activity was modified by affecting the binding affinity for the promoter of Sp3, which regulated CD14 promoter repressively ( 23 ).	12902495:10157	2	1	Public
Expression	47	CD14 <--- STAT3	Therefore, it was important to determine whether IL-10-induced CD14 expression is regulated by STAT-3 activation directly or indirectly through the ERK/PI3K-mediated activation.	15944287:10171	2	1	Public
Expression	48	CD14 <--- T-cell receptor T3 complex	Phenotypic studies of the ILT high subset of IL-10-treated DC revealed expression of CD14, TLR2, DC-SIGN, and CD123 and the lack of lymphocyte, monocyte/macrophage, and plasmacytoid markers such as CD3, CD8, and CD68 ( 46 ).	15879080:10106	2	1	Public
Expression	49	CD14 <+-- BTK	In addition, macrophages from the lungs of xid mice also expressed high levels of CD14.	15885131:3	2	1	Public
Expression	50	CD14 <+-- CAMP	Effect of CAP18 and CAP11 on CD14 expression, and binding of CAP18 and CAP11 to CD14 + cells It is possible that cathelicidin peptides may alter CD14 expression, thereby affecting the binding of LPS to CD14 + cells.	11544322:10187	2	1	Public
Expression	51	CD14 <+-- CD34	Phenotypic analysis confirmed that both CML and normal GM progenitors were more mature after 4 days in the presence of G-CSF + GM-CSF because the expression of the CD34 antigen was significantly reduced and expression of CD33, CD13, 14, and 15 increased (data not shown).	12556557:10122	2	1	Public
Expression	52	CD14 <+-- CRP	To examine whether CD14 could be an acute-phase protein (APP), the levels of sCD14, IL-6, and C-reactive protein were determined by ELISA in serum and synovial fluid (SF) of patients with various arthropathies, and the regulation of CD14 synthesis was examined in liver cells.	15034063:1	2	2	Public
Regulation	53	CD14 <+-- CSF2	Culturing MO-enriched blood mononuclear cells with Mphi colony-stimulating factor (M-CSF) or with granulocyte/Mphi (GM)-CSF induced Mphi with a different morphology and CD14/CD1a expression.	9045914:1	2	3	Public
Expression	54	CD14 <+-- CTSG	However, the present study showed that the purified HLE, but not cathepsin G and PR3, efficiently reduce CD14 on HGF (Fig. 2 ), which suggested that cathepsin G and PR3 are only partially involved in the reduction of CD14 expression.	11067940:10203	2	1	Public
Expression	55	CD14 <+-- DAF	There was a significant inhibition of neutrophil apoptosis and increased expression of complement regulatory protein CD55 without changes in CD11b, CD14, and CD59 expression.	9728567:3	2	1	Public
Expression	56	CD14 <+-- GIF	They suggested that the C(-260) " src="/math/rarr.gif" border=0 T change in the promoter region affects the level of CD14 gene expression.	11062291:10091	2	1	Public
Regulation	57	CD14 <+-- HSPD1	As shown in recent studies and here, CD14 plays an important role in cytokine release by monocytes induced by HSP60 and HSP70 ( 5 , 6 , 7 ).	12444117:10208	2	1	Public
Expression	58	CD14 <+-- IGF1	IGF-I enhances the expression of CD11b, CD14, and intracellular macrophage esterase in differentiating promyeloid cells.	10454569:10152	2	1	Public
Expression	59	CD14 <+-- IgG receptor	F(ab)(2) fragments of C- and P-ANCA IgG also increased expression of CD14 and CD18 as compared with control IgG F(ab)(2), but for CD14 less than with complete IgG.	10966488:4	2	1	Public
Expression	60	CD14 <+-- IL10	IL-10 modestly triggered CD14 antigen expression on monocytes but not U937.	7642222:5	2	7	Public
Expression	61	CD14 <+-- IL1B	Recombinant murine interleukin-1beta (IL-1beta) induced a transient increase in plasma levels of CD14 with a peak at 8 h, and this increase in plasma CD14 antigen was accompanied by increased levels of CD14 messenger ribonucleic acid (mRNA) in all organs examined.	9525321:0	2	2	Public
Expression	62	CD14 <+-- IL3	The two-growth factor combination of interleukin 3 (IL-3) and stem cell factor (SCF) stimulated expression of CD14, CD15 and GP IIb/IIIa.	7540470:6	2	3	Public
Expression	63	CD14 <+-- MAPK1	PI3K and p42-MAPK synergistically induce CD14 expression in response to IL-10 in monocytic cells.	15944287:10156	2	1	Public
Regulation	64	CD14 <+-- MAPKAP1	Sin-1 stimulated the production of an inducible LPS receptor, CD14, in the bone marrow cells of a normal mouse.	12193590:10319	2	1	Public
Expression	65	CD14 <+-- MEF2D	Transient transfection experiments showed that co-expression of MEF2D and Sp1 synergistically activated the CD14 promoter.	12213324:5	2	1	Public
Expression	66	CD14 <+-- MLL	The two right columns show induction of CD14 expression by MLL-AF9 but not MLL3AT or MLL2AT in U937T cells.	10688900:10127	2	1	Public
Expression	67	CD14 <+-- peptidase inhibitor	Application of 'class-specific' protease inhibitors revealed that a thiol/cysteine was involved in the biochemical production of soluble CD14 fractions and that a metalloprotease enzymatically degraded soluble CD14 fragment.	12230917:2	2	1	Public
Expression	68	CD14 <+-- PGE	PGE1, PGE2, and PGA1 among the PGs tested strongly stimulated the expression of the CD14 gene in the cells.	10799905:3	2	1	Public
Expression	69	CD14 <+-- PKA	This study provides evidence that cAMP and protein kinase A are important regulators of CD14 expression in macrophages.	10857864:7	2	3	Public
Regulation	70	CD14 <+-- PKC	Inhibitors of protein kinase C and protein tyrosine kinase prevented the upregulation of CD14 by LPS but did not effect the upregulation of CD14 by FBS.	8572247:6	2	1	Public
Expression	71	CD14 <+-- retinoids	Interestingly, retinoids promote differentiation of myeloid leukemia (HL-60) cells by inhibiting myc gene transcription and activating the expression of downstream target genes such as CD14 and CD11B ( Collins, 1987 ).	101000650:11163	2	1	Public
Expression	72	CD14 <+-- RPE65	RPE cells released factors that increased the CD14 expression on HL-60 cells in terms of percentage of positive cells (22.7% vs. control 10.4%).	9211464:4	2	1	Public
Expression	73	CD14 <+-- SELE	Inhibition of proliferation following adhesion of CD34+ HPCs to E-selectin Bone marrow CD34+ cells were cultured for 7 days on microwells coated with BSA or increasing concentrations of CD14-Fc, P- or E-selectin?Fc in the presence of IL-3, IL-6, G-CSF, and SCF (36GS), a cocktail of cytokines providing efficient stimulus for CD34+ proliferation in stroma-free suspension culture. 23 A dose-dependen…	14592840:10061	2	1	Public
Expression	74	CD14 <+-- serine protease	These findings indicated that although cell surface serine proteases actually participated in the reduction of CD14 expression, the degree was very low.	11067940:10122	2	1	Public
Expression	75	CD14 <+-- serine protease inhibitor	In this context, incubation of monocytes with activated neutrophils leads to a down-regulation of CD14 expression, a process blocked by a serine proteinase inhibitor.	10947065:5	2	1	Public
Expression	76	CD14 <+-- TNFSF10	After treatment with TRAIL for 3 additional days, a significant increase in CD14 and CD11b expression, coupled with an increased number of mature monocytes and macrophages, was noticed in the absence of cytotoxicity.	12239152:5	2	1	Public
Regulation	77	CD14 <+-- TNFSF5	CD40L induces expression of CD83, loss of CD14, and increased expression of CD80, CD86, and CD40.	10679086:10097	2	1	Public
Expression	78	CD14 <+-- VDR	Taken together, these findings strongly suggest that the VDR is essential for D3-induced CD14 gene expression.	10587349:10221	2	1	Public
Expression		CD19 ---> ITGAX	All nine cases expressed CD20 and monotypic immunoglobulin, all eight cases examined expressed CD19, CD22 and CD43, eight of the nine cases expressed HLA-DR, and two of eight cases expressed CD11c.	7541611:4	2	1	Public
Expression		CD28 --+> CTLA4	Flow cytometric analyses and fluorescence microscopy showed that CD28 engagement facilitated intracellular accumulation of CD152.	15665765:7	2	20	Public
Expression		CD28 --+> JUN	These results suggest that CD28 signaling leading to the c-jun promoter involves acidic sphingomyelinase, but not PI3-kinase, to activate factors binding to the MEF2 and ATF sites.	10403485:8	2	5	Public
Regulation		CD28 --+> MAPK8	The c-Jun N-terminal kinases (JNK) are activated by various stimuli, including UV light, interleukin-1, tumor necrosis factor-alpha (TNF-alpha), and CD28 costimulation.	8557665:0	2	20	Public
Regulation		CD28 ---> PDE7A	A CD3- and CD28-dependent induction of PDE7 is required for T cell activation ( 9 ).	15470020:10291	2	1	Public
Expression		CD4 ---| ATR	Anti-CD4 and anti-gp120 antibodies blocked rgp120-induced FRP-1 expression.	9138296:7	2	1	Public
Expression		CD4 --+> CD14	Remarkably, only CD4 + /HLA-DR hi cells expressed HLA-DQ, and CD14 expression was lower in the CD4 + /HLA-DR hi fraction than in the CD4 + /HLA-DR lo fraction (Figure 1 A).	11369665:10027	2	1	Public
Expression		CD4 --+> CYSLTR1	In conclusion, the effector CD4 + T cells found in LatY136F mice that expressed high levels of CysLT 1 mobilized intracellular Ca 2+ in response to the CysLT 1 ligand LTD 4 .	16002666:10108	2	1	Public
Regulation		CD4 --+> DAF	A glycophosphatidylinositol (GPI)-anchored form of the CD4 receptor was constructed by fusing the extracellular domain of CD4 to the COOH-terminus of decay accelerating factor (DAF), containing a signal for GPI-anchor attachment.	1532143:0	2	1	Public
Expression		CD4 --+> MRS2L	The Rpt-1 gene product is an intranuclear protein expressed by CD4+ T-cells, which may regulate expression of the interleukin-2 receptor.	8096144:0	2	1	Public
Regulation		CD4 ---> MAPK8	H4/ICOS-mediated activation of JNK, but not ERK or p38, is partially dependent on the expression of CD4 by the cells, whereas H4/ICOS costimulation is partially independent on CD28 expression.	12594849:4	2	2	Public
Expression		CD437 --+> CDKN1A	On the basis of our research, CD437 was found to enhance expression of the cyclin-dependent kinase inhibitor (CDKI) p21WAF1/CIP1 and DNA damage-inducible GADD45 genes ( 10 , 11 ) through a unique mechanism in human breast carcinoma (HBC) cells.	12816952:10034	2	4	Public
Expression		CD437 --+> JUN	CD437 increased the expression of c-Myc, c-Jun, c-Fos, and death receptors DR4, DR5 and Fas.	11002424:5	2	1	Public
Regulation		CD437 --+> MAPK8	The NB4.437r cell line shows alterations in the levels and in the regulation of some molecular targets (NFkb, AP1, JNK, and Akt) activated by CD437 in the parental counterpart.	10753850:10267	2	2	Public
Regulation		CD44 --+> RHOA	HA-CD44 binding induces LARG-specific RhoA signaling and phospholipase Cepsilon (PLCepsilon) activity.	16565089:2	2	1	Public
DirectRegulation		CD80 --+> CTLA4	The regulatory mechanism by which the B7 ligands (CD80 and CD86) direct the CD28/CD152 costimulatory pathways is unclear.	14724434:0	2	62	Public
Expression		CD80 --+> HLA-DQB1	However, after culture with B6 DCs in the presence of SIYR peptide, B7-1 expression on 2C cells was clearly apparent and IAb expression increased by ~10-fold.	10748232:10242	2	1	Public
Regulation		CD80 --+> ITGAX	Microglia of these dogs showed marked upregulation of the surface molecules CD18, CD11b, CD11c, CD1c, MHC class I and MHC class II and a tendency for increased expression intensity of ICAM-1 (CD54), B7-1 (CD80), B7-2 (CD86), whereas no increased expression was found for CD44 and CD45.	15265670:4	2	1	Public
Expression		CD80 --+> MAPK8	However, contrary to what has been previously proposed, we show that costimulation with either B7-1 or LFA-3 further enhanced the ERK-2 activity and strongly activated the p38 MAPK pathway, but only B7-1 costimulation induced high levels of JNK-1 activity.	14513721:5	2	1	Public
Expression		CD86 ---| CD14	It is interesting to note that CD80 + and CD86 high cells underwent a progressive decrease in the levels of expression of CD14 (Fig. 1 , A and B ).	9469444:10155	2	1	Public
Expression		CD86 ---| CTLA4	Early biopsies (day 21) from animals treated with ATG and anti-CD40+anti-CD86 show substantially reduced expression of cytotoxic T lymphocyte-associated antigen-4 (CTLA-4) and forkhead box P3 (FOXP3) in focal infiltrates as compared to animals treated with only costimulation blockade.	17102771:9	2	1	Public
Expression		CD86 --+> ITGAX	The inhibitory role of the ERK signal-transduction pathway on phenotypic maturation of MDDC was also indicated by studies using U0126, since this inhibitor also increased expression of CD83, CD49d, and CD86 without affecting expression of CD40 and CD11c (Figure 1 A and data not shown).	11568005:10104	2	1	Public
Expression		CD8A ---| JUN	Based on our results, we propose that the reduced expression of IL-2Ralpha in Jnk1 -/- CD8+ T cells is due to reduced levels of c-Jun and AP-1–mediated transcription.	11927626:10309	2	1	Public
Expression		CD8A --+> CD14	Activated CD8+ lymphocytes induced down-regulation of CD14 expression in interleukin (IL)-10-treated macrophages and resulted in the expression of DC-related CD1a and up-regulation of mRNA transcripts for RelB, IL-12p40, MCP-2, MIP-1alpha, and ELC.	12208762:2	2	2	Public
Expression		CD8A --+> F3	Both CD4+ and CD8+ T-cells promoted this TF synthesis via distinct adhesion molecules (CD4+ T-cells: E-selectin and ICAM-1; CD8+ T-cells: MHC-I molecules).	7545320:2	2	1	Public
Expression		CD8A --+> MAPK8	Thus, ICAM-1-dependent costimulatory signaling in CD8 + T cells can be seen at the level of JNK up-regulation.	10227991:10158	2	2	Public
Expression		CD8A --+> PDE7A	On a protein basis, CD8 + T cells and macrophages expressed similar amounts of PDE7A relative to monocytes where expression was very weak.	15371556:10150	2	1	Public
Regulation		CDC2 ---> ATR	Therefore, DNA damage activates a G 2 checkpoint by activation of ATM/ATR, followed by Chk1/2 activation and Cdc25 and Cdc2 inactivation.	11719452:10027	2	2	Public
ProtModification		CDC2 ---> ORC2L	Although Cdk1 can phosphorylate other ORC subunits, such as Orc2, in vitro, there is no evidence that this occurs in vivo.	15199143:10357	2	2	Public
ProtModification		CDC2 ---> PYGB	Lanes 4?6 were not adjacent on the original blot. ( B ) Anti-HA tag immunoprecipitates from lysates of strains described in A were analyzed by phosphatase assays toward the substrates cdc2 phosphorylated histone HI and phosphorylase a (see Materials and Methods for details). ( C ) Anti-HA tag immunoprecipitates from lysates of wild-type cells containing empty vector (control) and of wild-type and…	12952889:10110	2	1	Public
Regulation		CDC25C --+> ATR	Therefore, DNA damage activates a G 2 checkpoint by activation of ATM/ATR, followed by Chk1/2 activation and Cdc25 and Cdc2 inactivation.	11719452:10027	2	3	Public
Expression		CDC25C --+> PCNT2	A decreased arsenite-induced Cdc25C ubiquitination was observed in the cells in response to the increasing concentrations of Tat-KEN-box peptide (Fig. 5 D , lanes 1-5) but not the increasing concentrations of control peptide (Fig. 5 D , lanes 6-10).	11842186:10159	2	1	Public
ProtModification		CDC42 ---> ARHGEF7	Concerning signaling to Rho family GTPases, recent studies indicate that basic FGF induces phosphorylation of the p85 ? PIX, a guanine nucleotide exchange factor for Rac1/Cdc42 and that phosphorylated p85 ? PIX mediates Rac1 activation and regulates cytoskeletal reorganization at growth cones ( 12 , 13 ).	15738000:10032	2	1	Public
Regulation		CDC42 ---> CFL1	ADF and cofilin activity is regulated through phosphorylation by LIM kinases, downstream effectors of the Rho family of GTPases, Cdc42, Rac and Rho.	10934317:4	2	2	Public
Regulation		CdCl2 --+> MAPK8	The pro-oxidants sodium arsenite, cadmium chloride, and hydrogen peroxide activated JNK1 with slow kinetics, whereas UV-B potentiated the activity of JNK1 rapidly.	10464319:3	2	4	Public
ProtModification		CdCl2 ---> JUN	These data suggest that CdCl 2 and ionizing radiation activate two distinct signaling pathways that converge upstream of activation of c-Jun and that ATM contributes to the regulation of c-Jun phosphorylation by both CdCl 2 and ionizing radiation.	11278277:10110	2	1	Public
Regulation		CDDO --+> MAPK8	The present studies demonstrate that CDDO activates the c-Jun NH(2)-terminal kinase and p38 mitogen-activated protein kinase in U-937 leukemia cells.	14500394:2	2	3	Public
Expression		CDDO ---> CDKN1A	We additionally established effects of CDDO on the expression of p21 Waf1/CIP1 , PCNA , Bcl-2 , and GADD153 , which are all consistent with the growth inhibition, cell cycle arrest, and induction of apoptosis observed in breast cancer cell lines.	14522919:10361	2	1	Public
Regulation		CDDO-Im --+> CD14	CDDO-Im induces monocytic differentiation markers, CD14, and nonspecific esterase in HL60 leukemia cells.	16818503:1	2	1	Public
Regulation		CDDO-Im --+> MAPK8	Moreover, it has been shown that CDDO, CDDO-Me, and CDDO-Im increase intracellular reactive oxygen species and decrease intracellular GSH levels, leading to JNK activation ( 14 ).	15930300:10290	2	1	Public
Regulation		CDDO-Me --+> JUN	In agreement with this report, we found that CDDO-Me rapidly increased the levels of p-c-Jun and p-ATF2, two substrates of JNK, revealing that CDDO-Me rapidly activates JNK pathway in human lung cancer cells.	15492284:10260	2	1	Public
Regulation		CDDO-Me --+> MAPK8	Accordingly, only thiol antioxidants blocked JNK activation induced by CDDO-Me.	16582599:6	2	4	Public
Regulation		CDK2 ---| ATR	In addition, CDK2 inhibition induces an increase in chromatin-bound replication protein A (RPA) which should bind to single-stranded DNA regions, possibly establishing a replication intermediate that activates the ATR cascade.	16082227:4	2	1	Public
Regulation		CDK2 ---| JUN	Finally, expression of DN cdk2 and DN cdk6 ( 74 ) but not a GFP-expressing control also diminished c-Jun induction (Fig. 6 C ).	12091388:10212	2	1	Public
ProtModification		CDK2 ---> CDKN1A	The cell cycle inhibitor p21(CIP) is phosphorylated by cyclin A-CDK2 complexes.	15798220:10893	2	3	Public
ProtModification		CDK2 ---> MI-ER1	Fig. 3 B demonstrates that both ER 1-121 and ER 1-115 were phosphorylated by the cyclin A/cdk2 complex but not by either subunit alone.	9294175:10144	2	1	Public
Regulation		CDK5 --+> RHOA	EphA4 and Cdk5 then enhanced the activation of ephexin1, a guanine-nucleotide exchange factor that regulates activation of the small Rho GTPase RhoA.	17143272:5	2	1	Public
Regulation		CDK5 ---> CHN1	Phosphorylation of CRMP-2 serine 522 was essential for Sema 3A-induced growth cone collapse, which is dependent on Cdk5 but not Rho kinase activity. alpha2-chimaerin, like CRMP-2, can associate with the Sema 3A receptor.	15483118:6	2	1	Public
ProtModification		CDK5 ---> JUN	These results indicate that JNK3 is functionally important in down-regulating c-Jun phosphorylation by cdk5.	11823425:10088	2	1	Public
ProtModification		CDK9 ---> MKKS	Additionally, TAK-1 can phosphorylate MAPK kinases (MKKs) 3, 4, and 6, leading to the activation of p38 and JNK kinases.	14660645:10221	2	1	Public
Regulation	1	CDKN1A |--- 14-3-3	Also, p33 ING1b up-regulated p21 Waf1 upon UV-induced DNA damage, in agreement with previous reports, and we find that 14-3-3 inhibits the up-regulation of p21 Waf1 by p33 ING1b .	16581770:10218	2	1	Public
Expression	2	CDKN1A |--- ACE inhibitor	ACE inhibitor treatment reduces p53 and p21 (WAF1) expression.	8941927:9	2	1	Public
Expression	3	CDKN1A |--- A-kinase anchor proteins	The lower panel represents relative density from three experiments (*, P < 0.05 versus the control). (B) TGF?-induced p21Cip1 expression can also be blocked by an AKAP inhibitor.	14966294:10267	2	1	Public
Regulation	4	CDKN1A |--- ATP	However, ATP decreased expression levels of p21(WAF1/Cip1) and p27(kip1).	16418299:8	2	1	Public
Regulation	5	CDKN1A |--- BCKDHA	In cells containing elevated p53 function, modulation of gene expression by E1B was severely compromised; under these conditions, expression of E1A reduced expression of cyclin D1 without affecting p21WAF-1/CIP1.	7784093:10	2	9	Public
Regulation	6	CDKN1A |--- CASP3	These data suggest that the induction of apoptosis in human hepatoma cells treated with G-Rh2 occurs by a mechanism that involves the activation of cyclin A-Cdk2 by caspase 3-mediated cleavage of p21(WAF1/CIP1).	10884382:8	2	13	Public
Expression	7	CDKN1A |--- CCL4	Unlike PH liver regeneration, earlier hepatocyte proliferation after CCl(4) liver injury is correlated with diminished transgenic hepatic levels of p21(CIP1/WAF1) at the G1/S transition of the cell cycle.	11391529:3	2	1	Public
Regulation	8	CDKN1A |--- cell cycle regulator	It was postulated that cell cycle regulators controlling the G 1 phase progression might be involved in hepatocarcinogenesis, including inactivated p16INK4 and reduced p21(WAF1/CIP1) and p27Kip1 (3) .	11306505:10017	2	1	Public
Expression	9	CDKN1A |--- CTSL	However, in doxorubicin-resistant cells (Fig. 3 B ) , cathepsin L inhibition enhanced expression of p21/WAF1 when combined with doxorubicin at a sublethal concentration of 10 -7 M .	14996739:10132	2	1	Public
Expression	10	CDKN1A |--- DAXX	A , Daxx represses the p21 WAF1/cip1 promoter in DKO MEF cells.	15364927:10281	2	1	Public
Expression	11	CDKN1A |--- DUSP6	Expression of active and inactive forms of MKP3 diminishes activation of the p21 Cip1/Waf1 promoter by PMA.	12370305:10148	2	1	Public
Expression	12	CDKN1A |--- E2	In contrast, E(2) decreased the levels of p21(cip1) and p27(kip1) (CDK-inhibitory proteins).	16291822:11	2	1	Public
Expression	13	CDKN1A |--- ELF4	However, p53 levels decreased significantly in the two late-passage TKO MEF cultures that showed reduced p21 CIP1 expression (Fig. 5 B).	11114892:10202	2	1	Public
Expression	14	CDKN1A |--- FOXG1B	FoxG1, a protein from a distinct Fox subfamily, binds FoxO/Smad complexes and blocks p21Cip1 expression.	15149589:2	2	1	Public
Expression	15	CDKN1A |--- HDAC3	We conclude that HDAC3 can repress p15(INK4b) and p21(WAF1/cip1) transcription by interacting with Sp1.	16298343:3	2	1	Public
Regulation	16	CDKN1A |--- histone deacetylase	We previously reported that both sodium butyrate and trichostatin A (TSA), both of which are known as inhibitors of histone deacetylase, arrest human tumor cells at G1 and G2-M and activate the cyclin-dependent kinase inhibitor, the p21/WAF1/Cip1 gene promoter, through the Sp1 sites.	10485470:0	2	1	Public
Regulation	17	CDKN1A |--- IAPP	We have previously studied the cytotoxicity of fibril-forming amylin in cultured beta-cells, where we demonstrated that exogenously applied human amylin significantly inhibits RINm5F islet beta-cell proliferation, inducing apoptosis associated with increased expression of known apoptosis-related genes p53 and p21WAF1 / CIP1 ( 10 ).	14532296:10051	2	1	Public
Expression	18	CDKN1A |--- JAK2	Blocking of the STAT3 upstream activator Janus kinase 2 by tyrphostin also resulted in growth arrest because of delayed G(1)/S-phase progression and increased expression of p21(WAF1).	12949733:10	2	1	Public
Regulation	19	CDKN1A |--- kinase inhibitor	Caffeine, an ATM kinase inhibitor, inhibited these effects of genistein on Chk2, p53, and p21waf1/cip1.	14757171:6	2	1	Public
Expression	20	CDKN1A |--- MADH7	Smad7 inhibits TGF-beta-mediated downregulation of c-Myc, CDK4, and Cyclin D1, and suppresses the expression of p21(Cip1).	15922743:7	2	2	Public
Regulation	21	CDKN1A |--- MAP2K1	Dominant negative MEK-1 reduces IGF-1-induced p21CIP/WAF protein level in MCF-7 cells.	12867429:10165	2	1	Public
Regulation	22	CDKN1A ---| MAPK8	Unexpectedly, enforced expression of p21(Cip1/WAF1) diminished paclitaxel-mediated inactivation of ERK, and reduced paclitaxel-induced activation of JNK as well as Bcl-2 phosphorylation.	15467449:4	2	10	Public
Regulation	23	CDKN1A |--- MART2	Thus, high levels of SKI prevent p21Waf-1 induction through a Smad-dependent mechanism that involves transcriptional repression (5) .	14583455:10026	2	1	Public
MolSynthesis	24	CDKN1A |--- MDM2	The central p21waf1/cip1-binding domain (amino acids 222?437) of MDM2 is crucial for MDM2-mediated p21waf1/cip1 degradation, as deletion of this domain rendered the MDM2 mutant unable to degrade p21waf1/cip1 in cells (Figure 5 D), even though both this mutant and p21waf1/cip1 were in the nucleus (data not shown).	14633995:10137	2	1	Public
Expression	25	CDKN1A |--- MMP14	In this study, we have identified lumican as a substrate of MT1-MMP and showed that cleavage of lumican by MT1-MMP suppressed induction of p21/Waf-1 expression by lumican, which in turn enhanced colony formation of tumor cells in soft agar.	15466200:10030	2	1	Public
Regulation	26	CDKN1A |--- NAB2	However, in NAB2-overexpressing cell lines, p21 WAF1 levels were dramatically downregulated (Fig. 7 ).	9722618:10194	2	1	Public
Expression	27	CDKN1A |--- NOTCH4	Notch4 and Notch1 downregulate p21Cip1 expression and inhibit cyclinD-cdk4 nuclear localization.	15456857:10163	2	1	Public
Expression	28	CDKN1A |--- NR3C1	The mineralocorticoid receptor inhibitor spironolactone decreased the mRNA levels of sgk, p21/waf1, and gadd45, whereas the glucocorticoid receptor inhibitor RU 486 reduced the mRNA level of sgk and p21/waf1.	12969137:7	2	1	Public
Expression	29	CDKN1A |--- PARP1	Unexpectedly, PARP-1 activity also decreased in the presence of p21waf1/cip1.	12930846:6	2	1	Public
Expression	30	CDKN1A |--- PLD1	In this report, we demonstrated that both PLD1 and PLD2 repressed expression of cyclin-dependent kinase inhibitor p21 gene in an additive manner.	12782287:1	2	2	Public
Expression	31	CDKN1A |--- PLD2	In this report, we demonstrated that both PLD1 and PLD2 repressed expression of cyclin-dependent kinase inhibitor p21 gene in an additive manner.	12782287:1	2	1	Public
Regulation	32	CDKN1A |--- proteasome	Proteasome-dependent degradation of p21WAF and p27Kip, the dominant Cdk inhibitors, was associated with the G1/S phase transition in these cells.	14729352:7	2	5	Public
Expression	33	CDKN1A |--- PTGDS	The serum-induced protein expression of p21 Cip1 was inhibited by L-PGDS in WKY cells and not GK cells ( Fig. 4 B ), implicating this cyclin-dependent kinase inhibitor.	15240344:10222	2	1	Public
Expression	34	CDKN1A |--- PTGS2	Using cell viability assay, we established the optimal in vitro inhibitory dose of celecoxib and showed that inhibition of COX-2 markedly induces the expression of p27kip1, p21, waf1, and the F-box protein skp2.	14587561:2	2	1	Public
Regulation	35	CDKN1A |--- retinoids	In marked contrast to p27 Kip1 , mitogenic stimulation of human CASMCs increased levels of the CDKI p21 Cip1 , which was attenuated by retinoids (data not shown).	11348869:10121	2	1	Public
Expression	36	CDKN1A |--- Rho kinase	We also found that only PMA-induced proapoptotic cells contained the phosphorylated form of myosin light chain, which is dependent on Rho-associated kinase (ROCK) activation, and that expression of a dominant-active form of ROCK suppressed activation of the p21(Cip1/Waf1) promoter during PMA induction.	12370305:5	2	1	Public
Regulation	37	CDKN1A |--- RHOA	In contrast, constitutively active RhoA repressed p21(WAF1/CIP1).	9819384:10	2	6	Public
Regulation	38	CDKN1A |--- RNA polymerase II	Alternatively, we also found that Akt blocks the STAT3-mediated activation of the p21 waf1 gene by inhibiting the recruitment of CBP and the RNA polymerase II to the promoter, whereas the loading of STAT3 and its cofactor NcoA/SRC1a is not modified.	12438313:10200	2	1	Public
Expression	39	CDKN1A |--- RUNX1	AML-1 represses transcription from the p21 Waf1/Cip1 promoter.	10617663:10064	2	4	Public
Expression	40	CDKN1A |--- RUNX2	Discussion References Runx2 represses the p21 CIP1/WAF1 promoter.	12391164:10113	2	5	Public
Expression	41	CDKN1A |--- SNCA	The latter paradigm was further documented by the ability of alpha-synuclein to almost totally block the transcription of p21 waf-1 , a well established downtream target of p53 transcriptional activity ( 20 ).	12397073:10240	2	1	Public
Expression	42	CDKN1A |--- STMN1	Expression of the stathmin (oncoprotein 18) gene decreased within 24 h of p21WAF1 expression; Hox B4 expression increased.	10867136:4	2	1	Public
Regulation	43	CDKN1A |--- TNFSF6	Concurrent exposure to estrogen and to soluble Fas-ligand (sFasL) suppressed p21/waf-1 and PCNA.	15038834:11	2	1	Public
Expression	44	CDKN1A |--- TOPBP1	TopBP1, like Myc, associates with MIZ-1 and inhibits its ability to activate transcription of certain target genes such as the CDK inhibitor, p21cip1 ( 4 ).	14704274:10018	2	1	Public
Regulation	45	CDKN1A |--- YWHAH	Up-regulation of p21 WAF1 by p33 ING1b is inhibited by 14-3-3?.	16581770:10187	2	1	Public
Regulation	46	CDKN1A |--- YY1	Conversely, suppression of endogenous YY1 elevates levels of p21(WAF1/Cip1), PCNA, pRb(Ser249/Thr252) and TK-1, and increases intimal thickening.	17556661:4	2	1	Public
Regulation	47	CDKN1A |--- zinc finger protein	Moreover, the zinc finger domain alone significantly reduced p21 waf1 promoter induction below what was expected in the absence of the ZBP-89 expression vector (Fig. 6 D ).	10899165:10227	2	1	Public
Regulation	48	CDKN1A <--- Abl1	BCR-ABL expression inhibits the apoptotic response to DNA damage without altering either the p53-dependent WAF1/CIP1-mediated G1 arrest or DNA repair.	7620167:3	2	1	Public
Expression	49	CDKN1A <--- AGE	Furthermore, induction of NO-PKG significantly increased p21Waf1/Cip1 expression in AGE-treated NRK-49F cells.	15958724:7	2	2	Public
Regulation	50	CDKN1A <--- BANF1	Rather, the BAF complex regulates the phosphorylation of pRB through the cyclin-dependent kinase inhibitor p21CIP1/WAF1/SDI.	14729964:10038	2	1	Public
PromoterBinding	51	CDKN1A <--- basic-helix-loop-helix protein	FIG. 5. bHLH proteins bind the TrkB and p21Cip1 promoters in vivo. (A) Cells either cycling or treated for 5 days with RA were processed for ChIP with a polyclonal alpha-E47 antibody.	15024057:10118	2	1	Public
Expression	52	CDKN1A <--- BCL2	We also found up-regulation of p21WAF1 expression and down-regulation of Bcl-2 in hypericin treated cells.	11724334:10	2	6	Public
Regulation	53	CDKN1A <--- BCL2L1	SN38 induced p53, Bax, Bcl-xl, and p53-dependent p21/WAF1 protein accumulation.	12855666:3	2	1	Public
Expression	54	CDKN1A <--- CAV1	Galbiati et al . ( 17 ) have shown that overexpression of caveolin-1 regulates p21 Waf1/Cip1 expression, leading to G 0 /G 1 cell cycle arrest.	16051704:10204	2	2	Public
Expression	55	CDKN1A <--- CBFA2T1	An HDAC inhibitor affects AML-1/ETO-mediated repression of the p21 Waf1/Cip1 promoter.	9819404:10249	2	1	Public
Regulation	56	CDKN1A <--- CCL5	Concurrently, transfection of MCF-7 cells with p53-specific siRNA prevented CCL5-induced p21WAF1 and Mdm2 up-regulation ( Fig. 1 C).	14597737:10069	2	1	Public
ProtModification	57	CDKN1A <--- CCND1	The resulting fractions were resolved by SDS-PAGE (12%) and analyzed by immunoblotting for p21 Cip1 , Sp1, and ?-tubulin. cdk2 or cyclin D1 (E) or p21 Cip1 or S130-phosphorylated p21 Cip1 (F) were immunoprecipitated from NIH 3T3-K cells (cultured in the presence of IPTG), and the immune complexes were immunoblotted for the indicated proteins. p21 Cip1 has been shown to be regulated through subcel…	16508017:10217	2	1	Public
Regulation	58	CDKN1A <--- CCR5	In contrast, CCR5-mediated induction of p21WAF1 and Mdm2 was inhibited by treatment of MCF-7 cells with pertussis toxin, AG 490, and SB 203580 ( Fig. 2 A), which impede Gi, JAK-2, and p38 MAPK activation, respectively.	14597737:10091	2	1	Public
Expression	59	CDKN1A <--- CDC25A	Moreover, p21WAF1/CIP1/SDI1 expression was repressed equally well by either Cdc25A or Cut.	9707427:8	2	1	Public
Regulation	60	CDKN1A <--- CDC42	An anchorage-activated Cdc42/Rac1 signaling pathway mediates down-regulation of p21 CIP1 .	12052868:10226	2	1	Public
Regulation	61	CDKN1A <--- CDK5	Depletion of polyamines has been shown to upregulate p53 ( 27 ), which is a known regulator of p21 ( 13 , 40 ).p21 WAF1/CIP1 , which has been well described in many cancer cells ( 14 , 42 ), is a potent inhibitor of cyclin-dependent kinase (CDK) and regulates the transition from the G 1 phase to the S phase of the cell cycle.	15888550:10026	2	2	Public
ProtModification	62	CDKN1A <--- CDK6	K cyclin/cdk6 phosphorylates p21 Cip1 in vivo on S130.	16508017:10141	2	1	Public
Expression	63	CDKN1A <--- CDK9	In this study, we explore the role of BRG1, a component of the SWI/SNF chromatin-remodeling complex, and the role of cdk9, a component of the elongation factor P-TEFb, in the STAT3-mediated expression of p21waf1.	15286705:3	2	1	Public
PromoterBinding	64	CDKN1A <--- CEBPB	C/EBPbeta binds to the promoter of p21WAF1/CIP1, which is a powerful cell cycle inhibitor, thereby inducing its expression ( 49 ).	12734198:10333	2	1	Public
Regulation	65	CDKN1A <--- DCN	This process is caused by a decorin-mediated activation of the epidermal growth factor receptor, which leads to a sustained induction of endogenous p21(WAF1/CIP1) (the cyclin-dependent kinase inhibitor p21) and growth arrest.	10077642:1	2	4	Public
PromoterBinding	66	CDKN1A <--- EGR1	A further proof that Egr1 binds the promoter region of the p21 Cip1 gene was obtained by means of the pull-down approach.	12690110:10269	2	1	Public
PromoterBinding	67	CDKN1A <--- EP300	Using chromatin immunoprecipitation assays, we found that STAT3, NcoA/SRC1a, and CBP/p300 are simultaneously recruited to the p21(waf1) promoter following interleukin-6 stimulation.	11773079:8	2	2	Public
PromoterBinding	68	CDKN1A <--- ESR1	This confirms that ERa and HDAC1 are recruited to the proximal region of the p21 Waf1 promoter through Sp1.	15557281:10264	2	1	Public
PromoterBinding	69	CDKN1A <--- ETS1	Ets-1 interacts with the p21WAF1/Cip1 promoter.	12740370:10128	2	1	Public
Expression	70	CDKN1A <--- FOS	Thus, under overexpression of c-fos gene, c-Fos inactivates STAT1 to down-regulate p21waf1/cip1 gene expression in the lymphocytes of patients with RA, and in this way may enhance proliferation of lymphocytes.	12705898:4	2	2	Public
Regulation	71	CDKN1A <--- Gamma-secretase	To confirm that the density-dependent downregulation of p21Cip1 was mediated by activation of Notch, we used the gamma-secretase inhibitor DFP-AA, which inhibits Notch activation by preventing ligand-dependent cleavage of Notch ( 21 , 30 , 42 ).	15456857:10259	2	1	Public
ProtModification	72	CDKN1A <--- GSK3B	Site-directed mutagenesis revealed that GSK-3 in vitro phosphorylated p21(Cip1) specifically at Thr-57 within the Cdk binding domain.	11779850:7	2	5	Public
PromoterBinding	73	CDKN1A <--- HDAC1	This confirms that ERa and HDAC1 are recruited to the proximal region of the p21 Waf1 promoter through Sp1.	15557281:10264	2	2	Public
Expression	74	CDKN1A <--- IL1B	IL-1beta may also stimulate expression of p21Cip1/Waf1 in our system, which may contribute to the impairment of IGF-I-induced Cdk2 (Fig. 2 A ) activity.	15187102:10213	2	2	Public
Expression	75	CDKN1A <--- IL1R1	Reflecting this, Western blot analyses of the total cell lysates showed that the IL-1R1 protein expression was reduced in the RSF expressing p21 Cip1 (Fig. 1 B ).	14568973:10083	2	1	Public
Expression	76	CDKN1A <--- IL3	Would IL-3 decrease p21 WAF-1 levels returning them to basal levels?	11098052:10118	2	4	Public
Regulation	77	CDKN1A <--- INHBA	Analysis of expression of genes regulating Rb phosphorylation revealed that activin A suppressed cyclin D2, the sole D-type cyclin gene expressed in the hybridoma cells, and activated p21CIP1/WAF1 but had no effect on expression of cyclin-dependent kinases (CDK2, CDK4, CDK6) and other CDK inhibitors (p27KIP1, p16INK4a, p15INK4b).	9212052:4	2	4	Public
PromoterBinding	78	CDKN1A <--- JUN	Similarly, c-Jun bound to the p21 WAF1/CIP1 promoter in cells exposed to high Ca 2+ (data not shown).	16172401:10166	2	1	Public
Expression	79	CDKN1A <--- MADH2	The upregulation occurs through Smad2/3-dependent transcriptional activation of the p21/WAF1 promoter region.	14762439:6	2	1	Public
Expression	80	CDKN1A <--- MAP2K2	In addition, our data also demonstrate that the ability of MEK1/2 inhibition to potentiate radiation-induced cell death in U937 cells in part requires an ability of cells to express low levels of p21Cip-1/WAF1.	10639586:11	2	2	Public
ProtModification	81	CDKN1A <--- MAP3K5	Here we show that small deletions of p21(Cip1) around S98 abrogate its association with ASK1 but do not affect binding to Cdk1, hence distinguishing between the cell cycle-regulating functions of p21(Cip1) and its ability to suppress activation of the ASK1/Jun N-terminal protein kinase (JNK) pathway. p21(Cip1) is phosphorylated in vitro by both ASK1 and JNK1 at S98.	17325029:2	2	1	Public
ProtModification	82	CDKN1A <--- MAPK14	We note that Kim et al. ( 18 ) demonstrated that p38 kinase can phosphorylate p21 Cip1 on S130 in vivo.	16508017:10151	2	3	Public
Regulation	83	CDKN1A <--- MEK	Calmodulin inhibition induced overexpression of p21(cip1) which was dependent on MEK activity.	9705360:9	2	2	Public
PromoterBinding	84	CDKN1A <--- MIZ1	Miz-1 binds to the p21Cip1 core promoter in vivo and is required for upregulation of p21Cip1 upon UV irradiation.	12408820:2	2	2	Public
PromoterBinding	85	CDKN1A <--- MYC	More importantly, using chromatin immunoprecipitation assay, we observed for the first time that c-myc bound to the endogenous p21WAF1/CIP1 promoter in untreated HeLa cells, but not in TSA-treated cells.	15474507:5	2	2	Public
Expression	86	CDKN1A <--- notch	In keratinocytes, induction of p21Cip1 expression by Notch depends on a mechanism that induces transcriptional activity of the p21Cip1 promoter ( 26 ).	15456857:10173	2	4	Public
MolTransport	87	CDKN1A <--- oncogene	However, these oncogenes target p21 Cip1 by differing mechanisms.	12242284:10270	2	1	Public
Regulation	88	CDKN1A <--- phosphate	S1P inhibited cyclin D(2) synthesis but stimulated p21(WAF1/CIP1) (p21) and p27(KIP1) (p27) synthesis; all are inhibitors of cyclin-dependent kinase.	14607279:5	2	1	Public
ProtModification	89	CDKN1A <--- PKA	Previously, PKA has been shown to specifically phosphorylate p21 Cip1 at Thr 145 ( 40 ).	11463845:10079	2	1	Public
Regulation	90	CDKN1A <--- PPP5	Serine/threonine protein phosphatase type 5 acts upstream of p53 to regulate the induction of p21 WAF1/Cip1 and mediate growth arrest.	14871926:10301	2	2	Public
Regulation	91	CDKN1A <--- Ppp5c	PP5 also affected the phosphorylation of the growth suppressor p53, which is involved in the expression of p21 Waf/Cip1 .	10675316:10115	2	1	Public
Regulation	92	CDKN1A <--- PRKCD	We propose that during TNFalpha-induced apoptosis, PKCdelta-mediated phosphorylation of p21(WAF1/CIP1) at (146)Ser attenuates the Cdk2 binding of p21(WAF1/CIP1) and thereby upregulates Cdk2 activity.	16343435:4	2	3	Public
Expression	93	CDKN1A <--- PRKCH	Here we report that ectopic expression of PKC eta in NIH3T3 fibroblasts blocks the normal phosphorylation of the Rb protein in quiescent cultures restimulated to enter the cell cycle; PKC eta activates a cellular program that includes increased expression of cyclins E (but not cyclin D), as well as the induced expression of the cyclin-dependent kinase inhibitors p21WAF1 and p27KIP1.	8622871:2	2	2	Public
Expression	94	CDKN1A <--- RAP1A	To gain insight into the potential mechanism(s) through which Rap1A regulates thyroid-specific gene expression, the expression of p21 WAF1/Cip1 was analyzed since its expression is known to increase during differentiation ( 19 , 20 , 24 , 37 , 47 ).	11238928:10184	2	1	Public
Expression	95	CDKN1A <--- RARB	After 6 days of 9 CRA treatment, RARbeta transfectants overexpressed Waf1 / Cip1 / Sdi1 / p21, Kip1 / p27, chk1, p300 / CBP, BAX, Bak, Apaf 1, caspase 3 and caspase 9.	11173543:8	2	2	Public
Regulation	96	CDKN1A <--- replication factor C	In particular, AP-1 has been shown to regulate cyclin D1, p53, p21 (cip1/waf1), p19 (ARF), and p16 (7) .	12036911:10032	2	2	Public
Regulation	97	CDKN1A <--- SET	In addition, TAF-Ibeta, also known as SET, has been found to regulate p21Cip1 ( 38 ).	12783858:10099	2	1	Public
PromoterBinding	98	CDKN1A <--- SMAD4	Thus, a TGF-?-activated Smad3-Smad4 complex recruits FoxO to the CDKN1A promoter for activation ( 41 ) and recruits ATF3 to the Id1 promoter for repression ( 17 ).	15047696:10218	2	1	Public
Expression	99	CDKN1A <--- SMARCA4	Using Southern blot analysis, we found that the loading of BRG1 is followed by an increased accessibility of the proximal p21waf1 promoter and by the association of RNA polymerase II.	15286705:6	2	2	Public
PromoterBinding	100	CDKN1A <--- SMARCB1	Furthermore, we found that hSNF5 bound the p16INK4a and p21CIP/WAF1 promoters, suggesting that it directly regulates transcription of these genes.	16288006:4	2	1	Public
Expression	101	CDKN1A <--- SOD1	These data also show that SOD activity was necessary to cause a reduction in accumulation of p21Waf1 immunoreactive protein in irradiated cultures, as evidenced by the results obtained with inactive enzyme.	12359750:10087	2	1	Public
PromoterBinding	102	CDKN1A <--- STAT1	IL-6 dependent upregulation of p21WAF1/CIP1 was associated with binding of both STAT3 and STAT1 to the p21WAF1/CIP1 promoter.	10023678:7	2	2	Public
PromoterBinding	103	CDKN1A <--- STAT3	IL-6 dependent upregulation of p21WAF1/CIP1 was associated with binding of both STAT3 and STAT1 to the p21WAF1/CIP1 promoter.	10023678:7	2	3	Public
Expression	104	CDKN1A <--- THPO	Since TPO is not capable of inducing p21 WAF1 expression in F-36P-mpl cells (unpublished observation), it would be important to investigate the role of STAT5 in p21 WAF1 induction in normal megakaryocyte progenitor cells.	9632812:10253	2	1	Public
PromoterBinding	105	CDKN1A <--- TP73	Under our experimental conditions, HA-p73a was efficiently recruited to the p21 WAF1 and bax promoters in the absence of exogenous PKA-C? ( Fig. 8 A ).	15723830:10264	2	1	Public
Expression	106	CDKN1A <--- TReP-132	However, it cannot be excluded that TReP-132 could also regulate CDKI expression through indirect mechanisms.	15899840:10281	2	1	Public
Regulation	107	CDKN1A <--- VDR	BAG1L enhances VDR-mediated induction of the endogenous p21 Waf1 gene.	10967105:10178	2	2	Public
PromoterBinding	108	CDKN1A <--- ZNF148	DNA-protein interaction assays demonstrate that Sp1, Sp3 and ZBP-89 bind the p21(Waf1) promoter at -245 to -215.	12840224:7	2	3	Public
Expression	109	CDKN1A <+-- acetyltransferase	Local acetyltransferase activity increases within the proximal p21Waf1 promoter because ZBP-89 is able to recruit p300 (a histone acetyltransferase).	12840224:10142	2	1	Public
Expression	110	CDKN1A <+-- Actb	Both endogenous HIF-1a and ?ODD mRNA levels were determined in the same PCR reactions, and ?-actin levels served as loading controls. ( E, F ) Hypoxic induction of p21 cip1 expression was examined at mRNA (E) and protein levels (F). hTERT mRNA levels were also included as a control (see below).	106100189:11043	2	1	Public
Expression	111	CDKN1A <+-- activin	On the other hand, in HepG2 and B cells, activin increases the expression of p21/CIP1/WAF1, which results in the accumulation of hypophosphorylated Rb leading to G 1 arrest and apoptosis ( 24 ).	15671249:10221	2	2	Public
Expression	112	CDKN1A <+-- AHR	In contrast, TCDD and AhR agonists induced the expression of the cyclin-dependent kinase inhibitor p21.	12203118:9	2	1	Public
Expression	113	CDKN1A <+-- AKT1	Together, these findings suggest that the phosphatidylinositol 3-kinase/Akt pathway inhibits the transcriptional activation of the p21(waf1) gene by STAT3 proteins without altering the regulation of the myc promoter.	12438313:9	2	17	Public
Regulation	114	CDKN1A <+-- ALOX15	Cyclin-dependent kinase inhibitor p21 WAF1/CIP1 and MDM2 genes were induced in 15-LOX-1-overexpressing cell lines in both membrane-based microarrays (Human Cell Cycle Gene Array and Human p53 Signaling Pathway Gene Array, Superarray).	16179498:10077	2	1	Public
Regulation	115	CDKN1A <+-- AMBN	In our previous study, we demonstrated that porcine enamel matrix derivative (EMD) induces p21WAF1/cip1 within 8 hours and subsequently arrests the cell cycle of human oral epithelial cells in G1 phase.	11762872:0	2	1	Public
Expression	116	CDKN1A <+-- antigen	Since differentiation antigens are required to induce the expression of p21 CIP1 ( 21 ), these more recent data might indicate that expression of cell cycle inhibitors is more important for maintenance of differentiated cells in G 0 ( 20 ) than for directly promoting the initial stages of differentiation.	10454569:10036	2	1	Public
Regulation	117	CDKN1A <+-- antioxidant	It has been reported that expression of p21 is rarely p53-independent, i.e. p21 waf/cip1 expression is not preserved in cells of p53 knockout mice ( 3 , 4 ) and MyoD, a skeletal muscle-specific transcriptional regulator as well as antioxidant induces p53-independent activation of p21 waf/cip1 ( 29 , 30 ).	10692450:10197	2	1	Public
Expression	118	CDKN1A <+-- APEH	The combination of doxorubicin and Q-VD-OPH caused an increased expression of p21/WAF1 and senescence -associated -beta-galactosidase activity, but did not alter Akt activation.	12743603:8	2	2	Public
Expression	119	CDKN1A <+-- AR	This conclusion is supported by the observations that R1881 treatment of AD cells that increases the AR protein level also down-regulates the level of p21 WAF1 .	11606392:10232	2	2	Public
Regulation	120	CDKN1A <+-- ARHI	ARHI truncates signaling through Ras/mitogen-activated protein kinase (MAPK), activates c-Jun NH 2 -terminal kinase, induces p21 WAF1/CIP1 , down-regulates cyclin D1, and triggers apoptosis ( 1 , 2 , 4 ).	16061651:10035	2	1	Public
Expression	121	CDKN1A <+-- ATF2	The role of ATF-2 in regulating the accumulation of p21 cip1 remains to be determined, although it should be noted that in contrast to the abolition of the induced accumulation of the cell cycle inhibitor by PD 98059, ATF-2 phosphorylation was unaffected.	11306695:10250	2	1	Public
Regulation	122	CDKN1A <+-- ATM	Caffeine, an ATM kinase inhibitor, inhibited these effects of genistein on Chk2, p53, and p21waf1/cip1.	14757171:6	2	4	Public
Regulation	123	CDKN1A <+-- BAX	SN38 induced p53, Bax, Bcl-xl, and p53-dependent p21/WAF1 protein accumulation.	12855666:3	2	3	Public
Regulation	124	CDKN1A <+-- BMP2	BMP-2 increased the level of p21/WAF1/CIP1, suggesting that BMP-2-mediated inhibition of cell proliferation may be induced through p21/WAF1/CIP1.	15003517:4	2	2	Public
Regulation	125	CDKN1A <+-- BMP4	BMP4 treatment induces expression of the transcription factor Msx-2 and the cyclin-dependent kinase inhibitor p21(CIP1/WAF1) (p21).	11518517:3	2	3	Public
Regulation	126	CDKN1A <+-- Bmp7	BMP-7 caused an upregulation of the cyclin-dependent kinase inhibitor (CDKI) p21(CIP1/WAF1), and decreased the activity of Cdk2, leading to hypophosphorylation of Rb proteins.	15531927:4	2	1	Public
Regulation	127	CDKN1A <+-- BRCA1	Here, we report that BRCA1 interacts with androgen receptor (AR) and enhances AR target genes, such as p21((WAF1/CIP1)), that may result in the increase of androgen-induced cell death in prostate cancer cells.	11016951:1	2	3	Public
Regulation	128	CDKN1A <+-- cadmium	A scavenger of reactive oxygen species (ROS), N-acetylcystein, decreased cadmium-induced ERK activation and necrotic cell death, suggesting that cadmium induces the ROS-ERK-p21WAF1/CIP1 signaling pathway, leading to G2/M arrest and cell death.	16445087:10	2	1	Public
Expression	129	CDKN1A <+-- calcineurin	Pharmacological inhibition of calcineurin by cyclosporin A blocks IGF-1-induced cyclin D1 and p21(Cip1)expression significantly (P < 0.05).	16408277:7	2	6	Public
Expression	130	CDKN1A <+-- calpain	Considered together, these results suggest that the increase in calpain activity observed following HCMV infection contributes significantly to the reduction of p21cip1 levels and the resultant cell cycle progression.	11264351:17	2	1	Public
Expression	131	CDKN1A <+-- cAMP-dependent protein kinase, catalyst	To test whether AMPK increases the p21 CIP expression through the activation of p53, we examined the effect of AICAR on expression and Ser-15 phosphorylation of p53.	16151020:10162	2	1	Public
Expression	132	CDKN1A <+-- CAPN1	Treatment of either MCF7 mammary or E10 lung cells with the protease inhibitor calpain I resulted in increased levels of p21(waf1/cip1) protein and enhancement of arrest of the cells in early phases of the cell cycle (G(1) and early S phase).	11807952:5	2	1	Public
MolTransport	133	CDKN1A <+-- caspase	In addition, p53 dephosphorylation coincided with caspase-3 activation, and translocation of p21(Cip1/Waf1) and p27(Kip1) into the cytoplasm, all of which were suppressed by caspase inhibition of TGF-beta1-induced apoptosis.	15004518:6	2	1	Public
Expression	134	CDKN1A <+-- CAT	ERK activation by TGF-beta1 was significantly attenuated by treatment with N-acetyl-l-cysteine or catalase, indicating that reactive oxygen species (ROS) generated by TGF-beta1, mainly H(2)O(2), stimulates ERK signaling pathway to induce the p21(WAF1/Cip1) expression.	15979845:3	2	1	Public
Expression	135	CDKN1A <+-- catenin	Co-transfection of p53 with Gas2 alone or ?-catenin used as positive control in p53 –/– MEFs increased the expression of both p21 Waf1 and Mdm2 proteins (Figure 3 C).	11387205:10088	2	1	Public
Expression	136	CDKN1A <+-- CDC2	Genistein also enhanced the expression of the cell cycle inhibitor, p21waf1/cip1, which interacts with Cdc2.	14757171:3	2	3	Public
Expression	137	CDKN1A <+-- Cdc20	Expression of p21 waf1 was induced by treatment with 3 µ M muristerone A for 24 h, arresting RKO colon carcinoma cells in the G 1 and G 2 phases of the cell division cycle (20) .	12036922:10052	2	1	Public
Expression	138	CDKN1A <+-- CDKN1C	With intestinal cell differentiation, we have observed an induction of the cell cycle inhibitors p21(Cip), p27(Kip1), and p57(Kip2) expression with an increased association of p27(Kip1) and p57(Kip2) with cyclin-dependent kinase 2 (Cdk2).	11159883:2	2	1	Public
Expression	139	CDKN1A <+-- CDX2	CDX2, a homeobox transcription factor, upregulates transcription of the p21/WAF1/CIP1 gene.	15774940:10204	2	1	Public
Regulation	140	CDKN1A <+-- CHEK2	The full activation of Chk2 kinase, however, is triggered by treatments inflicting >19 DSBs per cell (e.g. 1 Gy), which cause Chk2 autophosphorylation on Thr387, Chk2-dependent accumulation of p21waf1 and checkpoint arrest in the S phase.	15361830:3	2	3	Public
Expression	141	CDKN1A <+-- CIT	As with Rho, activated CRIK expression prevented the increase of p21 WAF1/Cip1 expression associated with differentiation ( Fig. 1 D ).	16061799:10092	2	1	Public
Expression	142	CDKN1A <+-- COPEB	KLF6 is a zinc finger transcription factor and transactivates p21/WAF1/CIP expression.	12740910:3	2	3	Public
Regulation	143	CDKN1A <+-- CREB1	We also found that the activation of PKA was required for TGFbeta activation of CREB, induction of p21(Cip1), and inhibition of cell growth.	14966294:5	2	1	Public
Regulation	144	CDKN1A <+-- CTNNB1	These findings indicate that in Em Cas, nuclear beta-catenin can simultaneously induce activation of the p53-p21WAF1 pathway and overexpression of cyclin D1, leading to suppression of cell proliferation or induction of cell senescence.	15111320:8	2	1	Public
Expression	145	CDKN1A <+-- CYR61	In this pathway, Cyr61 activated the beta-catenin/TCF4 complex, which promoted the expression of c-myc and the latter induced expression of p53, and p53 upregulated p21WAF1 and p130/RB2, resulting in growth arrest.	15077166:12	2	1	Public
Expression	146	CDKN1A <+-- death receptor	Moreover, cotreatment of NaB and ligands of death receptors up-regulated the levels of P21(waf1) and that of proliferating cell nuclear antigen (PCNA) associated with P21(waf1).	15265702:5	2	1	Public
Regulation	147	CDKN1A <+-- DUSP3	In agreement with this notion, cells lacking VHR were found to upregulate p21(Cip-Waf1), whereas they downregulated the expression of genes for cell-cycle regulators, DNA replication, transcription and mRNA processing.	16604064:3	2	2	Public
Expression	148	CDKN1A <+-- E2F1	E2F1 transgenic epidermis displayed increased expression of p19(ARF), p53, and p21(Cip1).	16205640:4	2	5	Public
Expression	149	CDKN1A <+-- E2F3	As shown in Table 2 , E2F1, but also its proapoptotic relatives E2F3 and E2F5, strongly stimulated p21CIP/WAF expression.	15718499:10113	2	1	Public
Regulation	150	CDKN1A <+-- EGF	Growth factors including epidermal growth factor also induce p21WAF1/CIP1 through p53-independent pathways.	7636313:2	2	10	Public
Regulation	151	CDKN1A <+-- EGR2	Studies of T-bet and Egr-2 show that the function of T-bet in peptide treatment-induced regulatory T cells is not associated with Th1 differentiation, but correlates with the suppression of IL-2, whereas expression of Egr-2 led to an up-regulation of the cell cycle inhibitors p21(cip1) and p27(kip).	16708405:5	2	1	Public
Expression	152	CDKN1A <+-- EIF2AK3	Consistent with this hypothesis, overexpression of PERK resulted in significant increase in the level of p21 Cip1 coprecipitating with CDK2.	11035797:10183	2	1	Public
Regulation	153	CDKN1A <+-- ERK activator kinase	Phosphorylation of extracellular signal-regulated kinase (ERK) correlated with the cyclin-dependent kinase inhibitor p21 WAF1/CIP1 induction.	16445087:6	2	3	Public
Expression	154	CDKN1A <+-- ERMs	All (13 out of 13) ERMS expressed the p21(Cip1) gene compared with only 40% (4 out of 10) of the ARMS.	12441266:1	2	1	Public
Expression	155	CDKN1A <+-- ESR2	ERbeta inhibits proliferation by repressing c-myc, cyclin D1, and cyclin A gene transcription, and increasing the expression of p21(Cip1) and p27(Kip1), which leads to a G(2) cell cycle arrest.	14729654:6	2	1	Public
Regulation	156	CDKN1A <+-- ETS2	MAPK signaling is mediated by increased expression of the cyclin-dependent kinase inhibitor protein p21, which is induced by Ets-2 and C/EBP ( 25 ), all of which are observed in our gene-expression profile.	12177410:10127	2	1	Public
Expression	157	CDKN1A <+-- F2R	Activation by TRAP 14-mer confirmed that activation of the PAR-1 thrombin receptor could induce increased p21 waf/cip1 expression.	10692450:10191	2	1	Public
Regulation	158	CDKN1A <+-- fibroblast growth factor	The inhibitory effects of FGF are probably mediated through the sustained induction of the cyclin kinase inhibitor p21/WAF1/CIP1, which is upregulated at the mRNA and protein level by FGF.	9632141:8	2	1	Public
Regulation	159	CDKN1A <+-- FK506-sensitive peptidyl-prolyl cis-trans isomerase	Activation of this nuclear AblNuk-FKBP by dimerization with AP20187 in anaplastic thyroid cancer cells increased the levels of p73alpha and p21Cip1 and caused p73-dependent apoptosis.	12716888:6	2	1	Public
Regulation	160	CDKN1A <+-- Fli1	Enforced expression of Fli1 significantly induced p21 WAF1/CIP1 promoter activity, thus indicating that Fli1 might transactivate the p21 WAF1/CIP1 gene.	12560328:10197	2	1	Public
Expression	161	CDKN1A <+-- FUT1	HSC expressed cyclin D1 and P21waf1.	16092977:7	2	2	Public
Regulation	162	CDKN1A <+-- GDF8	Western analysis indicated that myostatin specifically up-regulated p21(Waf1, Cip1), a cyclin-dependent kinase inhibitor, and decreased the levels and activity of Cdk2 protein in myoblasts.	10976104:4	2	1	Public
Regulation	163	CDKN1A <+-- growth factors	Growth factors including epidermal growth factor also induce p21WAF1/CIP1 through p53-independent pathways.	7636313:2	2	4	Public
Expression	164	CDKN1A <+-- HIPK1	Both Hipk1 and Hipk2 increased p53-mediated transactivation of p21 WAF1 and Bax promoters via murine p53 to an extent similar to that of the human counterpart.	16537918:10193	2	1	Public
Expression	165	CDKN1A <+-- HIPK2	The stimulatory effect of HIPK2 on induced transcription of p21Waf occurred only in PML+/+ cells, but not in MEFs lacking PML (Fig. 4 B ) .	12907596:10087	2	2	Public
Regulation	166	CDKN1A <+-- histone	Our result showed that chronic administration of VPA has an effect on tumor growth arrest and the effect was associated with increased histone acetylation, p21CIP1/WAF1 up-regulation, and VEGF down-regulation.	17760752:6	2	1	Public
Expression	167	CDKN1A <+-- histone acetyltransferase	Taken together, these results suggest that ZBP-89 regulation of expression of p21 waf1 transcription requires elevated histone acetyltransferase activity.	10899165:10151	2	1	Public
Expression	168	CDKN1A <+-- histone deacetylase inhibitor	Histone deacetylase inhibitor-induced expression of p21WAF1 is p53 independent.	10321829:0	2	54	Public
Expression	169	CDKN1A <+-- HNT	Our RT-PCR quantification experiments with hNT neurons indeed revealed a 50% decrease in the level p53 mRNA but at the same time an increase in the level of p21/WAF, whose promoter is one of the targets of p53 ( 1 ).	10669734:10257	2	1	Public
Expression	170	CDKN1A <+-- HRAS	Induction of senescence by H-Ras is accompanied by increased expression of p53, p21 Cip1 , and p16 Ink4a .	9765202:10031	2	1	Public
Expression	171	CDKN1A <+-- HRY	Blocking expression of HES1 in growing neurospheres for 4 days results in significant stimulation of p21 CIP1/WAF1 expression.	11809764:10103	2	2	Public
Expression	172	CDKN1A <+-- HSPA8	Cotransfection of Hsc70 was sufficient to restore cell cycle progression in the presence of ectopic p21Cip1 (Fig. 6A , panels c and f; Fig. 6B ).	12588994:10253	2	1	Public
Expression	173	CDKN1A <+-- HTATIP	Tip60 participates in cell cycle arrest following DNA damage by allowing p53 to activate p21CIP (p21) expression.	16601686:1	2	1	Public
Regulation	174	CDKN1A <+-- IFNA1	IFN-alpha has been proven to be a potent inducer of mda-6/WAF1, also inhibiting cyclin-dependent kinases, such as cdc2- and cdk2-kinase.	9168913:5	2	1	Public
Expression	175	CDKN1A <+-- IGF1	As expected, PD98059 inhibited induction of p53 mRNA and p21WAF1/CIP1 promoter by IGF I.	9588214:5	2	9	Public
Regulation	176	CDKN1A <+-- IGF1R	IGF-1R is necessary to increase p21CIP1/WAF mRNA level in MCF-7 cells.	12867429:10138	2	1	Public
Expression	177	CDKN1A <+-- IGF2	Pathol Int, 44: 131-7, 1994. [Medline] Gray SG, Yakovleva T, Hartmann W, et al IGF-II enhances trichostatin A-induced TGFbeta1 and p21(Waf1, Cip1, sdi1) expression in Hep3B cells.	15342387:10275	2	1	Public
Expression	178	CDKN1A <+-- IGFBP3	IGFBP-3 increased the cyclin-dependent kinase inhibitor p21 expression and this effect was abolished by TGF-beta.	15956343:11	2	2	Public
Expression	179	CDKN1A <+-- IL10	We found that IL-10 treatment increases expression of the cyclin-dependent kinase inhibitors p19INK4D and p21CIP1 in macrophages.	10779764:3	2	1	Public
Expression	180	CDKN1A <+-- IL2	Further work found that treatment of T-cells with one of these peptides, corresponding to the residues 65?79 of DQA*03011, blocked IL2-induced activation of protein kinase B/Akt and p70-S6K activities ( 6 ) and also blocked the ability of IL2 to regulate levels of p21 Cip1 and p27 Kip1 ( 5 ).	14660637:10030	2	1	Public
Regulation	181	CDKN1A <+-- INS	PDGF-induced expression of p21 Cip1 was also potently inhibited by the PKCdelta inhibitor rottlerin, although insulin-induced p21 Cip1 expression was not affected (Fig. 4 , A and B ).	11598137:10142	2	1	Public
Expression	182	CDKN1A <+-- interleukin IL12	In contrast to p27 kip1 regulation, the expression of p21WAF1 /cip1 was up-regulated by IL-12 (data not shown).	12244155:10170	2	1	Public
Expression	183	CDKN1A <+-- IRF1	The expression profile induced in growth suppressed cells was consistent with differentiation and included the up-regulation of the transcription factor IFN regulatory factor-1 (IRF-1), a known transcriptional activator of p21(CIP/WAF1) expression and a target of oncogenic mutations associated with myeloid leukemia.	15705876:3	2	2	Public
Expression	184	CDKN1A <+-- ITGB1	Our data suggest that in the mammary gland this FAK complex might provide the link between ?1 integrin, p21 Cip1 and decreased alveolar proliferation since ablation of ?1 integrin or FAK in primary mammary cells led to an increase in p21 Cip1 expression.	106100656:11203	2	4	Public
Expression	185	CDKN1A <+-- KLF2	In addition, KLF2 upregulates p21WAF1/CIP1 expression.	15361832:5	2	1	Public
Regulation	186	CDKN1A <+-- KLF4	Indeed, GKLF activates p21(WAF1/Cip1) through a specific Sp1-like cis-element in the p21(WAF1/Cip1) proximal promoter.	10749849:4	2	2	Public
Expression	187	CDKN1A <+-- KLF5	KLF5 also increased p21 Waf1 / Cip1 promoter activity in these cells, although the data did not reach statistical significance ( Fig. 1 D ).	14726538:10147	2	1	Public
Expression	188	CDKN1A <+-- KPNA2	Overexpression of importin alpha induces p21 waf1/cip1 expression and apoptosis.	10930427:10195	2	1	Public
Expression	189	CDKN1A <+-- kras	Since activating K-ras mutations are described in more than 80% of pancreatic cancers and are known to increase intracellular levels of p21WAF1/CIP1 in experimental models, the possible role of activating K-ras mutations in an induction of the p21WAF1/CIP1 expression was investigated in our study.	14628083:1	2	1	Public
Regulation	190	CDKN1A <+-- LGALS3	Lastly, galectin-3-induced p21 WAF1/CIP1 and p27 KIP1 may regulate cyclin E-associated kinase activities in a bidirectional manner.	10463621:10196	2	1	Public
Regulation	191	CDKN1A <+-- LGALS8	The results presented here provide evidence that soluble galectin-8 inhibits cellular growth by activating both Jun kinase (JNK) and protein kinase B (PKB, also known as Akt), which promote the accumulation of the cyclin-dependent kinase inhibitor p21.	15753078:10040	2	1	Public
Expression	192	CDKN1A <+-- LIF	As previously reported ( 35 ), LIF stimulation leads to an increased expression of p21 WAF1/CIP1/SDI1 (Fig. 3 B , compare lanes 9 and 10 ).	10764767:10134	2	1	Public
Expression	193	CDKN1A <+-- LRPAP1	Expression of a KSHV-encoded early lytic protein referred to as RAP or K8 is induced within 12-24 h after the onset of lytic cycle induction in host PEL cells, and coincides with increased levels of both the endogenous C/EBPalpha and p21(CIP-1) proteins in the nucleus of the same cells.	12145325:2	2	1	Public
Expression	194	CDKN1A <+-- MAGED1	In agreement with Li and coworkers, prolonged NRAGE expression resulted in elevated p21 waf1 and p27 kip1 levels, which was indicative of growth arrest.	16107717:10220	2	1	Public
Regulation	195	CDKN1A <+-- MAP3K12	Expression of DLK in keratinocytes induces p21 cip1/waf1 accumulation.	15695824:10157	2	1	Public
Expression	196	CDKN1A <+-- MAPK8	Our study also revealed that the blockage of SAPK/JNK activation in the senescent cells was closely related to the increased level of p21Waf1.	10987139:8	2	4	Public
Expression	197	CDKN1A <+-- MEN1	Anti-menin antibodies did not coprecipitate sequences in p18 or p27 that flanked these regions (Fig. 5 B and D ) or sequences from p15, p21 Cip1/Waf1 , and CDK4 controls (Fig. 6, which is published as supporting information on the PNAS web site), suggesting that regulation of p15, p21 Cip1/Waf1 , or CDK4 expression by menin in islets (see Fig. 2 A ) may not be direct.	16195383:10153	2	1	Public
Expression	198	CDKN1A <+-- MITF	Mitf cooperates with Rb1 and activates p21Cip1 expression to regulate cell cycle progression.	16140982:10183	2	3	Public
Regulation	199	CDKN1A <+-- NADPH oxidase	Furthermore, the inhibition of NADH/NADPH oxidase abolishes ERKs activation and p21(waf1) accumulation that occurs when cells are exposed to growth factors.	11795879:2	2	1	Public
Expression	200	CDKN1A <+-- NEUROD1	To test the functional relevance of these interactions, we sought to determine whether ectopic expression of E47 and NeuroD could increase the endogenous expression levels of p21Cip1 and TrkB in the absence of RA.	15024057:10223	2	1	Public
Regulation	201	CDKN1A <+-- NFATC2	These results clearly demonstrate the involvement of calcineurin-NFAT1 in transcriptional induction of p21 WAF1/CIP1 in NHK cells exposed to high Ca 2+ in a native setting.	16172401:10148	2	1	Public
Regulation	202	CDKN1A <+-- NFkappaB	In keratinocytes, but not in fibroblasts, NF-kappa B induced p21(CIP1), which was sufficient to inhibit growth of both cell types.	12673201:4	2	8	Public
Expression	203	CDKN1A <+-- NGFR	A , the p53-responsive enhancer elements within the p21 WAF/CIP1 promoter are activated by NGF receptor signaling.	15496412:10169	2	1	Public
Expression	204	CDKN1A <+-- NOS1	NGF-induced p21(WAF1) expression, cell-cycle arrest and process extension are abolished by N-nitro-L-arginine methyl ester (L-NAME), a competitive inhibitor of NOS.	11180409:8	2	2	Public
Expression	205	CDKN1A <+-- NOTCH1	Induction of the p21(WAF1/Cip1) gene by Notch 1 activation in differentiating keratinocytes is associated with direct targeting of the RBP-Jkappa protein to the p21 promoter.	15866158:1	2	7	Public
Regulation	206	CDKN1A <+-- NOTCH2	In DMS53 cells, which have intact Rb protein (23) , both active Notch1 and Notch2 caused specific induction of p21 waf1/cip1 as early as 24 h postinfection and correlating with the G 1 arrest (Fig. 4 A , p21, Lanes 5 and 6 ).	11306509:10145	2	1	Public
Expression	207	CDKN1A <+-- NPPC	In the Ad.CNP-treated cultured SMCs, CNP caused the growth inhibition of SMCs at G(1) phase with an early increase of p21(CIP1/WAF1) expression and subsequent upregulation of p16(INK4a).	11397699:2	2	1	Public
Expression	208	CDKN1A <+-- NR4A2	Thus, the Nurr1-induced expression of p21Cip1 in MN9D cells does not appear to correspond to a Nurr1-regulated p21Cip1-expression pattern in vivo.	14671317:10095	2	1	Public
Regulation	209	CDKN1A <+-- NRG1	Pharmacological inactivation of the PI-3'K/AKT and MAPK completely prevented HRG-induced accumulation of p21WAF1/CIP1.	15703820:6	2	1	Public
Expression	210	CDKN1A <+-- olr1745	Suspension of p21 +/+ keratinocytes for 3 or 6 h resulted in an increase in the amounts of p21 Cip1 -associated cyclin A and a decrease in the amounts of p21 Cip1 -free cyclin A ( Fig. 4B , compare lanes 2 and 3 with lanes 7 and 8 ).	14985466:10141	2	1	Public
Expression	211	CDKN1A <+-- PCAF	Both CBP/p300 and PCAF can increase the p53-mediated p21 Waf1 gene expression in vivo ( 4 , 10 ).	12716906:10029	2	2	Public
Expression	212	CDKN1A <+-- PCAF	Furthermore, CBP and P/CAF enhanced the ability of p53 to activate expression of the endogenous p21(cip1/waf1) gene, whereas E1A and dominant negative CBP mutants suppressed p53-dependent p21(cip1/waf1) expression.	9288775:3	2	1	Public
Expression	213	CDKN1A <+-- PCNA	The augmented PCNA expression coincided with the increase in p21/WAF1 levels in the same cells.	12947108:10144	2	2	Public
Expression	214	CDKN1A <+-- PDGFRB	However, beta-PDGFR activation alone fails to induce p21WAF1/CIP1 expression indicating that alpha-PDGFR signaling is critical for the regulation of p21WAF1/CIP1 expression.	14506245:10040	2	1	Public
Regulation	215	CDKN1A <+-- PF4	Furthermore, PF4 significantly increased the messenger RNA (mRNA) level of p21waf1 in HEL cells.	12041672:9	2	2	Public
Regulation	216	CDKN1A <+-- PGE	As shown in Figure 6B , PGE 2 treatment of Reh cells led to induction of p21 Cip1 , dephosphorylation of Rb, and reduction of PCNA association with chromatin.	15647383:10339	2	1	Public
Expression	217	CDKN1A <+-- PGR	In addition, PR regulates expression of the p21 Cip1 gene in a DNA-independent mechanism by interacting with Sp1 bound to the promoter ( 60 ).	10781075:10219	2	1	Public
Regulation	218	CDKN1A <+-- phosphatase inhibitor	Tyrosine phosphatase inhibitors, however, abrogated both the inhibition of PKCdelta activity and down-regulation of p21 Cip1 by PPARgamma ligands, which supports increased PTPase activity as a more likely mechanism of action (see Fig. 10 depicting proposed mechanism).	11598137:10268	2	1	Public
Expression	219	CDKN1A <+-- Pia1	Furthermore, ectopic expression of PIAS1 induces p53-mediated expression of cyclin-dependent kinase inhibitor p21 and G 1 arrest of the cell cycle in H1299 cells.	11788578:10016	2	1	Public
Regulation	220	CDKN1A <+-- PKC	Rapamycin blocks the PDBu-induced accumulation of p21cip1 (but not of the cognate mRNA), indicating an action of PKC on p21(cip1) mRNA translation.	9368076:3	2	7	Public
Regulation	221	CDKN1A <+-- PKD1	Mouse embryos lacking Pkd1 have defective STAT1 phosphorylation and p21(waf1) induction.	12007403:5	2	1	Public
Expression	222	CDKN1A <+-- PLAT	Therefore u-PA, t-PA and FCS similarly modulate the expression of c-fos, c-jun, c-myc, p53, p21CIP1 and cyclin A with only slight differences likely related to the time required for activation of DNA synthesis.	10801075:4	2	1	Public
Expression	223	CDKN1A <+-- platelet-derived growth factor	PDGF stimulated the expression of p21WAF1 in VSMC, as evidenced by Immunoblot and Northern blot analyses.	16248979:2	2	5	Public
Expression	224	CDKN1A <+-- PLAU	Therefore u-PA, t-PA and FCS similarly modulate the expression of c-fos, c-jun, c-myc, p53, p21CIP1 and cyclin A with only slight differences likely related to the time required for activation of DNA synthesis.	10801075:4	2	1	Public
Expression	225	CDKN1A <+-- PLEC1	In contrast, mutation in EBS1 enhanced the p21 WAF1/CIP1 promoter activity by 205% over that of the control.	12560328:10229	2	1	Public
Expression	226	CDKN1A <+-- PLK1	Co-expression of p53 with FLAG-Plk1 caused a significant decrease in the endogenous p21 WAF1 level in a dose-dependent manner ( Fig. 6 D , third and fourth lanes ).	15024021:10266	2	2	Public
Expression	227	CDKN1A <+-- prednisolone	The glomerular-sieving method revealed that prednisolone increased p21(CIP1) expression in glomeruli.	11318941:9	2	1	Public
Expression	228	CDKN1A <+-- PRKCA	Western blot analysis indicated that the MCF-7/PKC-alpha-REG cell line displayed marked decreases in the levels of the cyclin-dependent kinase inhibitor p21 CIP1 and the anti-apoptotic protein bcl-2.	14641818:4	2	3	Public
Regulation	229	CDKN1A <+-- protein tyrosine kinase	We now show that in these conditions v-Abl PTK transcriptionally up-regulated the cyclin-dependent kinase inhibitor (CDKI) p21(WAF-1) and inhibited CDK2 and CDK4.	11098052:1	2	1	Public
Expression	230	CDKN1A <+-- PSMF1	Although how MDM2 exactly leads to p21waf1/cip1 degradation still remains to be investigated, it is plausible that MDM2 may recruit the 26S proteasomal machinery to degrade p21waf1/cip1, as MDM2 directly interacted with this protein (Figure 5 ), and the proteasome inhibitor MG132 was able to rescue this degradation, subsequently increasing the level of p21waf1/cip1 (Figure 2 ).	14633995:10240	2	1	Public
Expression	231	CDKN1A <+-- PTEN	We show that PTEN reconstitution diminished phosphorylation of AKT, induced the transactivation of p53 (7.5-fold induction) and increased the expression of p53 target genes, p21(waf-1) and insulin-like growth factor binding protein 3 in glioma cells.	12839945:2	2	1	Public
Expression	232	CDKN1A <+-- PTH	Here, we demonstrate that PTH regulates the expression of at least three genes to achieve the following: inducing expression of MAPK phosphatase 1 (MKP-1) and p21(Cip1) and decreasing expression of cyclin D1 at both mRNA and protein levels.	15513917:2	2	1	Public
Expression	233	CDKN1A <+-- PTK2	Expression of the mutant FAK (OFAK397F-18) increased the expression of p27 Kip1 and p21 Waf1 and decreased the expression of cyclins D1 and E ( Fig. 12 ).	15557280:10214	2	2	Public
Expression	234	CDKN1A <+-- Rac1	Transient overexpression of ca Cdc42 or ca L61 Rac1 promoted reduction of p21 CIP1 levels compared to those in a mock-transfected control (Fig. 7A ), indicating that both of these GTPases are able to down-regulate p21 CIP1 .	12052868:10230	2	1	Public
Expression	235	CDKN1A <+-- RELB	Consistent with such an indirect mechanism, it has been reported that transcription of the NF-kappaB-family member RelB is regulated by NF-kappaB and that RelB can increase the expression of p21 Cip1/Waf1 protein at the transcriptional level ( 53 ).	12612054:10175	2	1	Public
Expression	236	CDKN1A <+-- retinoic acid receptor	Transcriptional activation of the human p21WAF1/CIP1 gene by retinoic acid receptor.	15026551:10275	2	6	Public
Expression	237	CDKN1A <+-- Rho small monomeric GTPase	Signals from Ras and Rho GTPases interact to regulate expression of p21Waf1/Cip1.	15899785:10323	2	15	Public
Regulation	238	CDKN1A <+-- RHOB	Furthermore, the ability of GGTI-298 to induce p21(WAF) and to block cells in the G(0)/G(1) phase of the cell cycle was also prevented by farnesylated (V14)RhoB but not by farnesylated (V14)RhoA.	12548020:3	2	3	Public
Regulation	239	CDKN1A <+-- RSU1	Hence, the expression of Rsu-1 in these cells results in specific p21 CIP induction.	10470855:10167	2	1	Public
Regulation	240	CDKN1A <+-- RXRA	It was shown that p21WAF/CIP1gene regulates cell cycle progression and cellular differentiation, and can be activated by nuclear receptors, including RARa/RXRa ( Liu et al., 1996a ; Casini and Pelicci, 1999 ).	110002137:11039	2	1	Public
Expression	241	CDKN1A <+-- SAP kinase	Our study also revealed that the blockage of SAPK/JNK activation in the senescent cells was closely related to the increased level of p21Waf1.	10987139:8	2	1	Public
Regulation	242	CDKN1A <+-- SERPINE1	As HCV-infected livers progressed from chronic hepatitis through cirrhosis to HCC, hepatocytic pSmad3L/PAI-1 increased with fibrotic stage and necroinflammatory grade, and pSmad3C/p21(WAF1) decreased.	17596875:4	2	1	Public
Expression	243	CDKN1A <+-- SMAD	We sought to determine whether Ski represses Smad-dependent activation of the p21 Waf-1 promoter.	11719430:10140	2	4	Public
Regulation	244	CDKN1A <+-- SP3	These results indicate that p21CIP1/WAF1, the effector protein of S100C/A11-mediated growth inhibition ( Fig. 6 G), is transcriptionally activated by Sp1 and Sp3 in human keratinocytes when exposed to high Ca2+.	110003051:11284	2	1	Public
Regulation	245	CDKN1A <+-- SRC	Using this mutant, we have confirmed that the Shc-mediated c-Src activation triggers Stat-p21/WAF1/Cip1 pathway that has been implicated in the cell cycle arrest and apoptosis of epidermal growth factor-stimulated A431 cells.	12048194:6	2	1	Public
Expression	246	CDKN1A <+-- SST	However, the p38 inhibitor not only abolished p21 cip1 protein expression induced by somatostatin with bFGF but also reduced basal levels (Fig. 5 B).	10913180:10194	2	1	Public
Expression	247	CDKN1A <+-- STAT5A	Alternatively, further investigations may identify a bHLH factor in pregnant mammary glands. p21 WAF1 transcription is also known to be activated by p53 ( el-Deiry et al ., 1993 ) and Stat5 ( Matsumura et al ., 1997 ).	11060028:10200	2	3	Public
Expression	248	CDKN1A <+-- TEK	It has been shown that overexpression of Tie2 induces p21 waf expression with a STAT5-dependent mechanism. 11 To identify as Angio1, Angio2, or both, the ligands responsible for STAT5 activation, Angio1 and Angio2, were evaluated for their ability to activate Tie2 and STAT5.	14726409:10070	2	1	Public
Regulation	249	CDKN1A <+-- telomerase	Strikingly, late passage T cells overexpressing telomerase accumulated the cyclin-dependent inhibitors p16(Ink4a) and p21(Cip1) that have largely been associated with in vitro growth arrest.	16951325:7	2	1	Public
Expression	250	CDKN1A <+-- TERT	Mean TRF lengths are indicated. hTERT prevents up-regulation of cell cycle inhibitors Replicative senescence in other cell types has been correlated with elevated levels of both p16 INK4A (p16) and p21 WAF1 (p21) cyclin-dependent kinase inhibitors, suggesting an important role for both proteins in mediating the senescence program ( 32 , 33 , 34 ).	15528369:10106	2	1	Public
Expression	251	CDKN1A <+-- TGFA	Cells expressing TGF-a alone also had enhanced p21 CIP1 expression, albeit to a considerably lower level than in cells coexpressing CD9 and TGF-a.	10662783:10229	2	2	Public
Expression	252	CDKN1A <+-- TNFRSF18	GITR was found to be expressed also in cultured mouse primary keratinocytes and to be substantially down-modulated as a consequence of increased expression of the p21 WAF1/Cip1 protein, as achieved by recombinant adenovirus infection ( Fig. 2 A ).	16155000:10076	2	1	Public
Regulation	253	CDKN1A <+-- TNFRSF6	CD95-mediated induction of p21 cip-1/WAF-1 is dependent on caspase activation and dependent on the presence of an intact DD.	10754295:10099	2	1	Public
Expression	254	CDKN1A <+-- toxin	These results suggest that the CDT from A. actinomycetemcomitans induces p21(CIP1/WAF1) expression and G(2) cell cycle arrest in B-lineage cells by p53-independent pathways.	11796579:5	2	1	Public
Expression	255	CDKN1A <+-- transforming growth factor	TGF similarly enhanced the expression of the p21Waf1 gene in U937 cells treated with Dex and VD3.	10547074:4	2	18	Public
Expression	256	CDKN1A <+-- ubiquitin	Expression of K6W mutant ubiquitin increased the levels of p21 WAF1 by >2-fold ( Fig. 6 B , compare lanes 1 and 4 ).	15790562:10306	2	3	Public
Regulation	257	CDKN1A <+-- VAV1	Moreover, biochip analyses have shown that Vav upregulates p21WAF, indicating that the synergism between Vav and Ras cannot be established at the level of this cell cycle inhibitor (F.N??ez and X.R.Bustelo, unpublished data).	12839994:10031	2	1	Public
Regulation	258	CDKN1A <+-- VPA	VPA markedly increased p21WAF1, and downregulated c-Myc expression at transcriptional levels.	17445886:3	2	1	Public
Regulation	259	CDKN1A <+-- zinc	The serum-modulated effects of zinc on cyclin D1 and p21Cip/WAF1 induction were found to correlate well with cellular growth.	12816758:10187	2	3	Public
Regulation	260	CDKN1A ---> RHOA	Indeed, a recent report has shown that RhoA prenylation is required for cell growth by suppressing p21Waf1/Cip1 transcription ( 8 ).	11470741:10039	2	1	Public
Regulation		CDKN1B --+> CDKN1A	In contrast, DHT treatment caused increased accumulation of Cdk2-associated p21(Cip1/Waf1), with no significant alterations in levels of p27(Kip1) bound to Cdk2 complexes.	15171713:5	2	3	Public
Expression		CDKN1B ---> JUN	Serine 10-phosphorylated p27 Kip1 can modulate Jab1-mediated c-Jun transcription.	12119282:10096	2	1	Public
Expression		CDKN1B ---> RHOA	Adenoviral Expression of GTPase-Deficient RhoA Reduces Expression of p27 Kip1 but not p21 Waf1/Cip1 The data above suggested that the increased RhoA expression/activity could be responsible for decreases in p27 Kip1 expression.	11557735:10154	2	1	Public
Regulation		CDKN2A --+> ATR	ARF achieves these effects by activating ATR and Chk1.	15775976:5	2	3	Public
Regulation		CDKN2A ---> CDKN1A	These findings indicate that induction of p16(INK4A) mediated by nuclear beta-catenin and p21(WAF1), along with loss of pRb expression, may be important for initial steps during trans-differentiation of Em Ca cells.	16858682:7	2	1	Public
Expression		CEB1 <+-- IFNB1	Like the genes encoding Ube1L and UbcH8, expression of Herc5 was also induced by IFN-beta, suggesting that Herc5 might be a component of the ISG15 conjugation system.	16407192:2	2	1	Public
Expression		CEBPA ---| JUN	Here we report that C/EBPalpha downregulates c-Jun expression to drive granulocytic differentiation.	12446786:4	2	3	Public
Expression		CEBPA --+> ACE2	D , co-expression of NFAT and C/EBP increases IGF2 and ACEH gene transcription.	12606546:10377	2	1	Public
Expression		CEBPA --+> ITGAX	C/EBPalpha transactivated the CD11c promoter through the CEBP-80 element, and C/EBPalpha transactivation was also dependent on the Sp1-70- and Sp1-120 Sp1-binding sites.	9360988:4	2	2	Public
PromoterBinding		CEBPA ---> CD14	Identification of C/EBP binding to the CD14 promoter.	10438498:10117	2	2	Public
Regulation		CEBPA ---> CDKN1A	One possible pathway of C/EBPalpha-mediated growth arrest in newborn mice has been suggested by the observation that C/EBPalpha regulates the cyclin-dependent kinase inhibitor p21 ( 5 , 34 , 36 ).	10082561:10330	2	4	Public
PromoterBinding		CEBPA ---> F3	We have evaluated C/EBP binding to the TF promoter and have not detected any (data not shown).	8647847:10179	2	1	Public
PromoterBinding		CEBPB ---> SAP1	Our results suggest that the two NF-(kappa)B binding sites contribute to LPS-mediated hBD-2 transcription while the NF-IL6 binding site represses LPS-independent hBD-2 transcription in the HeLa cells.	15985221:6	2	1	Public
Regulation		celecoxib ---| F3	Celecoxib (10(-5) mol/L), but not rofecoxib (10(-7) to 10(-5) mol/L) or the experimental coxib NS-398 (10(-7) to 10(-5) mol/L), decreased tumor necrosis factor-alpha-induced TF expression and activity in human aortic endothelial cells.	15795326:3	2	1	Public
Expression		celecoxib ---| JUN	Celecoxib treatment suppressed the expression of both c-Jun and c-Fos in mouse skin ( Figure 5B ).	14729583:10172	2	1	Public
Regulation		celecoxib ---| MAPK8	Besides NF-kappa B, celecoxib also suppressed TNF-induced JNK, p38 MAPK, and ERK activation.	15265936:11	2	3	Public
Expression		celecoxib --+> CDKN1A	Celecoxib Increases Expression of cdk Inhibitors p21 waf1/cip1 and p27 kip1 .	14973068:10191	2	1	Public
Expression		CENTB1 <+-- TNF	CENTB1 expression in epithelial cells was highly induced by tumor necrosis factor alpha, interleukin 1beta, and the NOD1 and NOD2 ligands (gamma-d-glutamyl-meso-diaminopimelic acid and muramyl dipeptide, respectively).	17005562:5	2	1	Public
Regulation		ceramide ---| RHOA	Specifically, we report that treatment with angiostatin or ceramide results in the activation of RhoA, an important effector of cytoskeletal structure.	11415988:4	2	4	Public
Regulation		ceramide --+> CDKN1A	Remarkably, C -ceramide was able to inhibit Rb phosphorylation in young HDF in response to serum stimulation and to induce complete Rb dephosphorylation; in addition preliminary data from our laboratory demonstrate that ceramide is also able to induce Sdi1 protein levels.	8530509:10270	2	1	Public
Expression		ceramide --+> JUN	In addition, cell-permeable ceramide (N-acetylsphingosine, N-hexanoylsphingosine or N-octanoylsphingosine) stimulated expression of the c-fos and c-jun genes and nuclear protein binding to TRE.	15881228:5	2	3	Public
Regulation		ceramide --+> MAPK8	Ceramide also activated the JNK pathway, but had no effect on ERK and p38 MAPKs.	12646059:10	2	62	Public
Expression		cerivastatin ---| F3	Cerivastatin (0.01 µmol/L) prevented the upregulation of TF expression ( Figure 2 , lane 3; n=4, P <0.05).	12692008:10091	2	1	Public
Regulation		cerivastatin ---| RHOA	Cerivastatin prevented RhoA activation in HVSMCs induced by the IM.	15389884:5	2	1	Public
Expression	1	CFL1 |--- BIRC3	Together, coronin and Aip1 lower the amount of cofilin required to disassemble the comet tail and permit even low concentrations of cofilin to depolymerize actin in the presence of polymerizable G actin.	17060499:5	2	1	Public
Regulation	2	CFL1 |--- capsaicin	Phosphorylated cofilin was decreased significantly by capsaicin treatment.	17303079:2	2	1	Public
Regulation	3	CFL1 |--- NF1	The expression of NF1-GRD type 2 significantly suppressed not only cofilin phosphorylation but also morphological changes induced by NF1 siRNA, whereas NF1-GRD type 1 expression showed fewer effects ( Fig. 8, A and B ).	16169856:10241	2	1	Public
Regulation	4	CFL1 |--- phorbol ester	Exposure of GH(4)C(1) cells to TRH or a phorbol ester increased the phosphorylation of three p52 proteins (p52a, p52b and p52c) and decreased the phosphorylation of destrin and cofilin.	17553064:2	2	1	Public
Regulation	5	CFL1 |--- PPP3CA	In cells expressing SSH1L(WT), the level of P-cofilin decreased significantly even before A23187 [GenBank] stimulation and declined further after stimulation ( Fig. 5 A ).	15671020:10136	2	1	Public
Regulation	6	CFL1 |--- YWHAG	Expression of 14-3-3gamma suppressed both cofilin accumulation in the lamellipodium and reduction in the P-cofilin level after NRG stimulation.	110003372:11118	2	1	Public
ProtModification	7	CFL1 <--- (Na+ + K+)-activated ATPase	Thus, these findings demonstrate a new molecular mechanism for the dephosphorylation of cofilin through the inhibition of Na,K-ATPase by ouabain.	16713181:6	2	1	Public
ProtModification	8	CFL1 <--- choline phosphatase	Phospholipase D plays an important role in FcgammaRI and C-reactive protein-mediated phagocytosis and phosphorylated cofilin, a ADF (actin depolymerizing factor) is able to bind to phospholipase D and stimulate it; meanwhile, the Listeria-induced actin cytoskeleton rearrangement during the infection is controlled by the phosphorylation of cofilin.	17172045:2	2	1	Public
Regulation	9	CFL1 <--- G6PD	The levels of HSP27 and cofilin were found to be affected by TGF? in fibroblasts (Bratt et al. , 2001 ) and by glucose 6-phosphate dehydrogenase in human endothelial cells (Lomnytska et al. , 2004 ).	16055503:10168	2	1	Public
ProtModification	10	CFL1 <--- Pak1	A potential downstream effector that may contribute to the CIB1-induced inhibition of cell migration is LIMK1 because PAK1 directly activates LIMK1 ( Edwards et al., 1999 ), which then phosphorylates and inactivates cofilin ( Arber et al., 1998 ; Yang et al., 1998 ).	16061695:10169	2	2	Public
ProtModification	11	CFL1 <--- PAK2	PAK-2 activation was accompanied by significant increases in the levels of phosphorylated LIMK and phosphorylated cofilin.	15908432:8	2	2	Public
ProtModification	12	CFL1 <--- Rho small monomeric GTPase	Four different kinases that appear to be downstream of the Rho-family GTPases phosphorylate cofilin: LIMK1, LIMK2, TESK1 and TESK2 (Arber et al., 1998 ; Dan et al., 2001 ; Rosok et al., 1999 ; Toshima et al., 2001 ; Yang et al., 1998 ).	15615780:10089	2	1	Public
ProtModification	13	CFL1 <--- Rock1	ROCK-I/II can activate LIM kinase, which in turn phosphorylates cofilin and thereby inhibits its actin-depolymerizing activity, thus leading to stabilization of stress fibers ( 30 , 31 ).	14559914:10111	2	1	Public
ProtModification	14	CFL1 <--- ROCK2	Rok also stabilizes filamentous actin by phosphorylating LIM-kinase, which subsequently phosphorylates and inactivates cofilin.	12000787:10515	2	1	Public
Regulation	15	CFL1 <--- RTN4	Nogo-66 regulates cofilin phosphorylation.	16421320:10104	2	2	Public
Regulation	16	CFL1 <--- YWHAZ	Furthermore, 14-3-3? binds not only to phospho-ADF/cofilin (Gohla and Bokoch, 2002 ) but also to LIMK (Birkenfeld et al., 2003 ) and SHH (Nagata-Ohashi et al., 2004 ), providing additional complexity in regulating ADF/cofilin activity.	15564592:10332	2	1	Public
MolSynthesis	17	CFL1 <+-- ATP	Immunofluorescence with anti-cofilin of cells exposed to EGTA in the presence and absence of ATP revealed that ATP in permeabilized cells was also crucial for preventing accumulation of nuclear cofilin (Fig. 6 B , left panels ).	12566455:10181	2	1	Public
Regulation	18	CFL1 <+-- Ca2+	We investigated the role of Slingshot (SSH) 1L, a member of a SSH family of protein phosphatases, in mediating Ca2+-induced cofilin dephosphorylation.	15671020:2	2	4	Public
Regulation	19	CFL1 <+-- calcium ionophore A23187	The Ca2+ ionophore A23187 and Ca2+-mobilizing agonists, ATP and histamine, induced SSH1L activation and cofilin dephosphorylation in cultured cells.	15671020:3	2	1	Public
Regulation	20	CFL1 <+-- GTP	Additionally, cofilin dephosphorylation in human platelets could be stimulated by GTP S or by free calcium but not by activation of protein kinase C( 38 ) .	7615564:10174	2	1	Public
Regulation	21	CFL1 <+-- NRK	Phosphorylation of cofilin, an actin-depolymerizing factor, was increased in NRK/NESK-expressing HEK 293T cells.	12837278:3	2	1	Public
Regulation	22	CFL1 <+-- ouabain	In this study, we tested the hypothesis that the dephosphorylation of cofilin may be induced through Na,K-ATPase inhibition by ouabain.	16713181:1	2	1	Public
Regulation	23	CFL1 <+-- p21-activated kinase	Here we show that p21-activated kinase (Pak1) phosphorylates LIM-kinase at threonine residue 508 within LIM-kinase's activation loop, and increases LIM-kinase-mediated phosphorylation of the actin-regulatory protein cofilin tenfold in vitro.	10559936:1	2	1	Public
Regulation	24	CFL1 <+-- phospholipase C	Neutrophils stimulated with fMLP (1.0 microM) for 1.0 min exhibited a massive loss (> 85%) of phosphate from cofilin, which was blocked by an antagonist of phosphoinositide-specific phospholipase C (PI-PLC) (1.0 microM U73122).	12451591:2	2	1	Public
Regulation		CGI-58 |--- ATP	Moreover, CDS activity is inhibited by the reaction products PP(i) (IC(50)=1.5 mM), CDP-DAG (IC(50)=0.3 mM) and the nucleotides ATP, UTP and GTP.	12106014:7	2	1	Public
Regulation		CGI-58 <--- GTP	Moreover, CDS activity is inhibited by the reaction products PP(i) (IC(50)=1.5 mM), CDP-DAG (IC(50)=0.3 mM) and the nucleotides ATP, UTP and GTP.	12106014:7	2	2	Public
Regulation		CGI-58 <+-- rosiglitazone	Likewise, rosiglitazone treatment did not alter the mRNA expression levels of most lipase/esterases, but did increase ATGL, TGH, CGI-58 and WBSCR21, while reducing ADPN.	17215164:4	2	1	Public
Regulation	1	cGMP --+> MAPK8	The stimulatory effects of cGMP on ERK and JNK activation were also observed in low-passaged, contractile RASMC still expressing endogenous PKG, suggesting that the effects of PKG expression were not artifacts of cell transfections.	10567406:8	2	1	Public
Regulation	2	cGMP --+> PYGB	Cyclic adenosine 3', 5'-monophosphate (AMP) stimulates maltodextrin phosphorylase synthesis in Escherichia coli cells induced with maltose.	4358043:0	2	1	Public
Regulation	3	cGMP ---> RHOA	These results indicate that cGMP inhibits SRF-dependent transcription as well as decreasing serum-induced RhoA activation and stress fiber formation in smooth muscle cells.	12119292:10164	2	2	Public
Regulation	4	cGMP ---> RYR1	For instance, Ca 2+ channels such as ryanodine receptor Ca 2+ release channel (RyR1) is regulated by cGMP in skeletal muscle cells ( 27 ).	15044149:10203	2	1	Public
Regulation		chaperone ---| MAPK8	Interestingly, mitochondrial depolarization and subsequent necrosis can be suppressed by an Hsp72 mutant Hsp72DeltaEEVD, which lacks chaperone function but can efficiently suppress JNK activation.	14523009:11	2	1	Public
Regulation		chaperone --+> CD14	Several recent studies have investigated the peptide-independent mechanism(s) by which chaperones stimulate APC, implicating Toll-like receptors (TLR) and CD14 as well as a variety of downstream signaling cascades.	12805368:10031	2	1	Public
Expression		chaperone --+> CTLA4	Our findings identify a role for TRIM as a chaperone in regulating CTLA-4 expression and function by enhancing CTLA-4 transport to the surface of T cells.	17070077:7	2	1	Public
ProtModification		chaperone ---> JUN	IRE1 phosphorylation also triggers phosphorylation of the stress-activated kinase c-Jun, leading to enhanced transcription of ER chaperone genes.	14660619:10033	2	1	Public
MolTransport		chaps --+> RHOA	In contrast to phosphoinositides, 1% Chaps did promote the release of RhoA to the bead supernatant (lane 2).	10411652:10192	2	1	Public
Regulation		chaps --+> RYR1	These findings indicate that RyR1 is activated by DP4 and CHAPS through a common mechanism that is probably mediated by the interdomain interactions.	15677376:5	2	1	Public
Regulation		CHEK1 --+> CDKN1A	Furthermore, downregulation of Chk1 and Chk2 not only reduced the phosphorylation of ser20 as expected but also reduced the acetylation of lys382, leading to poor induction of the CDKN1A gene encoding the cyclin inhibitory protein p21 WAF1/CIP1 .	15817608:10069	2	1	Public
MolTransport		CHEK1 ---> CNK	We have previously shown that Plk3 phosphorylates Cdc25C on serine 216 ( 2 ), a site that is also targeted by Chk1 and Chk2 ( 10 , 22 ).	11551930:10033	2	1	Public
Expression		CHEK2 --+> CGI-58	INO1 and CHO1/PSS mRNA transcript levels in the cds1 mutant expressing the human CDS gene.	9111022:10126	2	1	Public
Regulation		CHEK2 --+> CNK	Furthermore, ectopic expression Chk2 activates cellular Plk3.	12548019:5	2	1	Public
Regulation		chelerythrine ---| JUN	The c-jun and c-fos mRNA stimulation elicited by TPA was reduced by the PKC inhibitors, chelerythrine and staurosporine, and could not be mimicked by 4alpha-phorbol 12,13-didecanoate (a phorbol ester that fails to activate PKC), whereas the stimulation induced by EGF was diminished by the PTK inhibitor, genistein.	9177393:4	2	1	Public
Regulation		chelerythrine ---> MAPK8	The protein kinase C inhibitor chelerythrine completely blocked JNK activation and reduced ERK1/2 and p38 activation.	11600417:6	2	4	Public
Regulation		chemokine activity --+> MAPK8	Moreover, Aeta-mediated expression of these cytokines and chemokines also involves activation of JNK.	12734378:10165	2	2	Public
Regulation		chemokine activity --+> RHOA	Spred1 also inhibited chemokine-induced RhoA activation and active RhoA-induced Rho-kinase activation.	15184877:8	2	3	Public
Regulation		chemokine activity --+> SPHK1	Furthermore, TNF-alpha- or IL-1beta-induced transcription of selected cytokines, chemokines, and adhesion molecules (IL-6, RANTES, MCP-1, and VCAM-1) was found to require SPHK1 activation.	16038795:3	2	1	Public
Expression		chemokine activity ---> ITGAX	Enhanced CD11b and CD11c expression by chemokines was also found to result in enhancement of monocyte binding to endothelial cells.	7525713:8	2	1	Public
Expression		chloramphenicol ---| CD14	In an additional experiment, we observed that chloramphenicol clearly inhibited P-LPS-stimulated expression of the CD14, IL-1beta, and IL-6 genes in calvarial cells.	9284114:4	2	1	Public
Regulation		chloramphenicol --+> CDKN1A	Cellular levels of the p21(waf1/cip1) protein and p21(waf1/cip1) mRNA were increased through a p53-independent pathway, possibly because of the stabilization of p21(waf1/cip1) mRNA in chloramphenicol-treated cells.	15905168:3	2	1	Public
Regulation		chloramphenicol --+> G6PD	Chloramphenicol injection significantly stimulated cytochrome oxidase, alpha-GPDH, and G-6-PDH activities.	2920903:5	2	1	Public
Regulation		chloroquine ---| ACE2	Chloroquine inhibits ACEH localized to lysosomes or other low pH compartments, whereas UBP is an inhibitor of NCEH activity in hepatocytes, MA-10 Leydig cells, and macrophages ( 19 , 35 – 37 ).	12576515:10138	2	1	Public
Regulation		chloroquine ---| MAPK8	In an ATM-dependent manner, chloroquine decreased macrophage JNK activity, decreased macrophage lipoprotein lipase activity (a proatherogenic consequence of JNK activation), decreased blood pressure, and improved glucose tolerance.	17084711:5	2	1	Public
Regulation		chloroquine --+> SERPINI1	The degradation of 125I-labeled neuroserpin was also inhibited by chloroquine, an inhibitor of lysosomally mediated degradation.	14522960:10160	2	1	Public
Regulation		chlorpyrifos --+> JUN	Chlorpyrifos does not activate total JNK but induces c-Jun phosphorylation.	14691213:10198	2	1	Public
Regulation		chlorpyrifos --+> MAPK8	Furthermore, chlorpyrifos activated ERK1/2, p38, and JNK signaling pathways.	14691213:10224	2	2	Public
MolTransport		CHN1 <--- EGF	Moreover, DGKgamma enhanced EGF-dependent translocation of beta2-chimaerin to the plasma membrane.	17254573:2	2	1	Public
Regulation		CHN1 <--- phospholipase C	PLC? is proposed to be stimulated by active Rac (Snyder et al., 2003. ); this suggests a negative-feedback loop in which Rac-dependent PLC activation induces elevation of DAG levels, leading to ?2-chimaerin activation and subsequent downregulation of Rac activity behind the leading edge.	16352660:10263	2	1	Public
ProtModification		CHN1 <--- tyrosine	Here we report that beta2-chimaerin is tyrosine-phosphorylated by Src-family kinases (SFKs) upon cell stimulation with epidermal growth factor (EGF).	17560670:2	2	1	Public
Regulation		cholesterol ---| G6PD	Dietary cholesterol and lard decreased hepatic glucose-6-phosphate dehydrogenase and malic enzyme activities: the garlic supplementation further decreased these enzyme activities.	7057262:7	2	1	Public
Regulation		cholesterol --+> MAPK8	The increases in TNF-alpha and IL-6 mRNA and protein were mediated by FC-induced activation of the IkappaB kinase/NF-kappaB pathway as well as activation of MKK3/p38, Erk1/2, and JNK1/2 mitogen-activated protein kinases (MAPK).	15826936:2	2	2	Public
MolTransport		cholesterol ---> DAF	Pretreatment of the cells with beta-cyclodextrin, a cholesterol acceptor, depleted membrane cholesterol and released CD55, GM1 and Lyn from the detergent-resistant complexes.	11298323:7	2	1	Public
Expression		cholesterol ---> F3	As shown in Figure 3D , depletion of cholesterol reduced TF-VIIa activity, and the restoration of membrane cholesterol restored TF functional expression.	15328160:10122	2	1	Public
Regulation		cholesterol ---> RHOA	At the molecular level, cholesterol is essential for local activation of the RhoA pathway and for suppressing ectopic G i /PI3-K activation and restricting sites of D3-PI accumulation.	16207810:10045	2	1	Public
Regulation		cholic acid --+> FAP	CA produced very high elevations of serum liver enzymes and bilirubin with significant bile duct proliferation, peribiliary fibroblast activation, and fibrosis.	17237720:7	2	1	Public
Regulation		cholic acid --+> MAPK8	However, cholate still strongly induced phospho-JNK in mR4(-/-) livers.	15750181:8	2	1	Public
Regulation		chromium --+> JUN	Under these conditions, chromium modestly increases phosphorylation of c-Jun ( 20 ).	10593907:10243	2	1	Public
Regulation		chromium ---> MAPK8	In human bronchial epithelial cell line BEAS 2B cells, exposure to copper, vanadium, arsenic, zinc, or chromium results in the phosphorylation and subsequent activation of JNK, p38, and ERK ( 39 ).	14576086:10046	2	1	Public
Regulation		chrysin ---| MAPK8	In comparison, kaempferol and chrysin only inhibited the JNK activity.	15322261:9	2	2	Public
Expression		chrysin ---> CDKN1A	We further showed that chrysin induced p38-MAPK activation, and using a specific p38-MAPK inhibitor, SB203580, attenuated chrysin-induced p21(Waf1/Cip1) expression.	15869744:11	2	1	Public
Regulation		ciprofloxacin --+> JUN	Several cytokine and immediate early (e.g., c-fos and c-jun) mRNAs are upregulated by ciprofloxacin, possibly reflecting a mammalian stress response.	11892896:3	2	1	Public
Regulation		ciprofloxacin --+> MAP3K12	Ciloxan produced significant DLK in more eyes and had higher median scores (70%, 1.0) than Ocuflox (40%, 0.5) or endotoxin (45%, 0.5) (P = .05).	16565003:8	2	1	Public
Regulation		cisplatin --+> ATR	In this study, cisplatin was shown to increase ATR activity and decrease ATM and DNA-PK activity.	12894503:1	2	3	Public
Regulation		cisplatin --+> CDKN1A	Cisplatin induced p53 and its downstream targets, p21(Cip1) (p21) and Bax, in both cell populations.	12492115:7	2	11	Public
Regulation		cisplatin --+> F3	Surprisingly, SU5416 (10 µmol/L) significantly prevented the up-regulation of both tissue factor protein expression and endothelial cell surface tissue factor activity induced by CDDP.	15958585:10121	2	1	Public
Regulation		cisplatin --+> JUN	Down-regulation of PKC by prolonged pretreatment with 12-O-tetradecanoylphorbol-13-acetate was also associated with inhibition of CDDP-induced c-jun expression.	1737349:5	2	5	Public
Regulation		cisplatin --+> MAPK8	This increased sensitivity correlated with weaker cisplatin-induced activation of Jun N-terminal kinase (JNK).	11227217:3	2	31	Public
MolSynthesis		cisplatin --+> SLC6A3	Furthermore, cisplatin was found to be capable of producing a positive direct antiglobulin test (DAT), owing to the nonspecific adsorption of immunoglobulin and complement in vivo.	3420679:3	2	1	Public
Regulation		cisplatin ---> HAX1	The level of HAX-1 protein is regulated by cisplatin or H 2 O 2 treatment.	15371414:10152	2	1	Public
Expression		CIT --+> SLC6A3	This increase of beta-CIT binding reflects increase of DAT synthesis in DA neurons in SNC (96 hr) or other factors such as the impairment of the degradation of DAT in the damaged area in CPu.	8965201:12	2	1	Public
Regulation		CLA ---| FABP4	Previous studies indicated that CLA reduces mRNA levels of leptin ( 6 , 10 ), GLUT4 ( 2 , 6 , 8 ), PPAR-? ( 2 , 6 ), adipocyte lipid-binding protein ( 5 ), and adiponectin ( 10 ) in adipose tissue.	15677499:10210	2	2	Public
Regulation		CLA --+> G6PD	Dietary CLA increased glucose-6-phosphate dehydrogenase (P: < 0.01) and malic enzyme activities (P: < 0.06) in the fat tissues, but did not affect fatty acid synthase activity.	11110857:7	2	1	Public
Regulation		CLA --+> MAPK8	In contrast, trans -10, cis -12 CLA only induced ERK1/2 phosphorylation, not p38 or JNK.	15067015:10237	2	1	Public
Expression		CLEC1 <--- TNF	CLEC-1 is only expressed by DCs that have received maturation signals via CD40-CD40L interaction or TNF-a ( 12 ).	12421943:10275	2	1	Public
Regulation		clofibrate --+> G6PD	Clofibrate-activated glucose-6-phosphate dehydrogenase was found to be located in peroxisomes.	6723909:1	2	1	Public
Expression		clofibrate --+> JUN	It is also shown that clofibrate increases the expression of the proto-oncogenes c-myc and c-jun in the liver, an event which could be critical with respect to carcinogenesis.	17437637:7	2	1	Public
Regulation		clofibrate ---> CGI-58	These data appeared to indicate that CDS activity is regulated differently by clofibrate in these two different PPARa-responsive rodent models.	14594999:10235	2	1	Public
Expression		clozapine --+> EPB41L1	Using comparative immunoblot analysis, we found that treatment with either haloperidol or clozapine increased D2 dopamine receptors, calcium activator protein for secretion, protein 4.1N, and neuronal calcium sensor-1 expression.	16462601:2	2	1	Public
Expression		clozapine --+> FREQ	Using comparative immunoblot analysis, we found that treatment with either haloperidol or clozapine increased D2 dopamine receptors, calcium activator protein for secretion, protein 4.1N, and neuronal calcium sensor-1 expression.	16462601:2	2	1	Public
Regulation		clozapine ---> SLC6A3	This study examined the extent to which local application of the typical neuroleptic haloperidol (HAL) or the atypical neuroleptic clozapine (CLOZ) influences dopamine (DA) transporter function in the dorsal and ventral striatum.	9209113:0	2	1	Public
MolSynthesis		CNTN2 ---| PRKD2	Our data suggest that PKD-2 phosphosphorylation state and TAX-6/calcineurin play pivotal roles in modulating ciliary sensory receptor localization, possibly be regulating PKD-2 recycling and turnover.	16481400:10364	2	1	Public
Regulation		CO2 --+> NARS	A high CO2 increased net assimilation rates (NARs) more than relative growth rates (RGRs) of all species.	11541568:3	2	1	Public
Regulation		CoA ---| G6PD	NADPH, GTP, ATP, acetyl CoA and CoA inhibited G6PDH activity.	8180621:2	2	1	Public
Regulation		CoA ---| PANK2	Acetyl-CoA was a competitive inhibitor of purified PanK2 with respect to ATP.	17242360:3	2	1	Public
Regulation		CoA --+> PC	In the liver, mitochondrial acetyl-CoA also activates the key gluconeogenic enzyme pyruvate carboxylase.	15155769:10038	2	7	Public
Expression		cocaine --+> F3	Cocaine (10(-8)-10(-5) mol/l) increased thrombin-induced TF expression by 24% at 10(-7) mol/l (P < 0.001) without affecting basal TF expression.	16516912:3	2	1	Public
ProtModification		cocaine ---> SLC6A3	The blockade of METH-induced DAT phosphorylation and down-regulation by cocaine indicates that these processes require either active transport or binding of METH to DAT and do not occur in response to passive diffusion of drug through the cell membrane.	16204245:10165	2	1	Public
Regulation		colchicine ---| F3	Cytochalasins B and D, vinblastine, and colchicine, each decreased the generation of tissue factor activity when cells were exposed to endotoxin or phorbol ester.	4089833:6	2	1	Public
Regulation		colchicine --+> JUN	The increase in the level of c- jun transcripts induced by MTC and colchicine was maintained even after 8 h of treatment with both agents (data not shown).	10825137:10185	2	1	Public
Regulation		colchicine --+> MAPK8	The sustained activation of JNK may play a significant role in the apoptosis induced by colchicine.	10516199:4	2	3	Public
Regulation		colchicine --+> RHOA	Treatment of the fibroblasts with nocodazole or colchicine for 10 min resulted in a marked activation of RhoA.	12951326:10155	2	1	Public
Expression		colony stimulating factor --+> ITGAX	Culture of normal neutrophils without colony-stimulating factors resulted in reduced expression of CD11a and CD11c, but up-regulation of CD11b.	7685673:8	2	1	Public
Regulation		Con A ---| F3	Soluble concanavalin A reversibly inhibited thrombomodulin and tissue factor activities to the same extent.	3010487:3	2	1	Public
Regulation		Con A --+> MAPK8	Interestingly, in contrast to the combination of anti-CD3 and anti-CD28 mAbs, Con A significantly upregulated JNK activity in DP thymocytes (Fig. 1 C ).	9815259:10114	2	2	Public
Regulation		COPEB ---| MAP3K12	Western analysis demonstrates that expression of KLF6 via stable transfection in 3T3-L1 cells reduces the level of endogenous DLK protein.	15917248:10167	2	1	Public
Regulation		copper ---| G6PD	EDTA prevented inactivation of Fru-P2ase, G6PD and LDH by ascorbate/Cu(II) and of Fru-P2ase by ascorbate/Fe(III) suggesting a site-specific oxidation catalyzed by a protein-bound metal ion.	1832966:3	2	1	Public
Regulation		copper ---| SAP1	SAP1 and SAP2 were potently inhibited by Zn2+ and Cu2+ .	12473124:10262	2	1	Public
Regulation		copper --+> F12	Zn2+ and Cu2+, but not Co2+, increased the rate of factor XII activation induced by dextran sulfate with optimum effects at approximately 5 and 1 microM, respectively, while Ca2+ acceleration required much higher concentrations (millimolar).	3113477:1	2	1	Public
Regulation		copper --+> MAPK8	Copper is capable of activating the three MAPK pathways (ERK, p38, and JNK), often in a cell type-specific manner ( 25 , 39 ).	14576086:10280	2	1	Public
Expression		copper ---> COPA	Using a copA-lacZ gene fusion the copA promoter was found to be specifically induced by copper, and this induction was shown to be dependent on a MerR-like transcriptional activator encoded by a previously uncharacterized gene, copR (previously ybbI).	11167016:2	2	3	Public
Regulation		corticosteroids ---| JUN	Corticosteroids suppressed phosphorylation of c-JUN and JNK in the CS Group (P =.004 for both) but enhanced phosphorylation of c-JUN and JNK in the CR group (P =.031 for both).	10482829:6	2	1	Public
Regulation		corticosteroids ---| MAPK8	Corticosteroids suppressed phosphorylation of c-JUN and JNK in the CS Group (P =.004 for both) but enhanced phosphorylation of c-JUN and JNK in the CR group (P =.031 for both).	10482829:6	2	2	Public
Regulation		cortisol --+> G6PD	Quantitative analysis of sections of PERI and SQ adipose tissue indicated that HC increased lipoprotein lipase (LPL), esterase and glucose-6-phosphate dehydrogenase (G6PDH) activities.	16353593:3	2	2	Public
Expression		cortisol --+> NOTCH2	In conclusion, cortisol stimulates Notch1 and 2 transcription in osteoblasts.	11948681:7	2	1	Public
Regulation		cortisol --+> PC	Chronic hydrocortisone treatment induced increases in the activities of brain glycerophosphate dehydrogenase and pyruvate carboxylase in vivo; there was no effect on eleven other enzymes of brain glucose and glycogen metabolism.	6776872:3	2	1	Public
Expression		COX8 <--- basic-helix-loop-helix protein	Our results show the involvement of an E box binding basic helix loop helix protein in the cardiac muscle-specific regulation of the COX VIII(H) promoter.	8939982:5	2	1	Public
Regulation		CP --+> GBP2	The 41 transcripts included those encoding cytokines (chemokine, C-X-C motif, and ligands 2 and 10), acute phase reactants (metallothioneins 1 and 2 and ceruloplasmin) and IFN-? induced genes (numerous GTPases known to dominate this response, Gbp2, Gbp3, Iigp, Tgtp , and Gtpi ) ( 31 ).	15615857:10142	2	1	Public
Regulation		creatine kinase --+> DNAJC7	Cyclocreatine phosphate (CCrP) generated by CK, was proposed to be the active form responsible for growth inhibition.	8615639:2	2	1	Public
Expression		creatine kinase --+> TTR	Transgenic mice expressing the human ubiquitous CK-Mit or rat brain CK-BB isoenzymes in their livers were created by incorporation of DNA fragments encoding for the proper CK isoenzyme under transcriptional control of the liver-specific transthyretin promoter as previously described ( 19 , 22 ).	11788345:10060	2	1	Public
Regulation		CREB1 ---| JUN	CREB phosphorylation by GSK-3eta inhibits CREB binding to the somatostatin CRE ( 23 ), reduces c-Jun binding to DNA through phosphorylating the carboxyl terminus of c-Jun ( 22 ), and inhibits eta-catenin signaling by enhancing its degradation ( 24 , 74 , 75 ).	10915780:10262	2	1	Public
ProtModification		CREB1 ---> MAPK8	Coadministration of PD184352 Blocks STI571-associated ERK Activation and Promotes Bcr-Abl Down-Regulation, Phosphorylation of JNK and p38 MAPK, and Dephosphorylation of Stat5, CREB, and p34 cdc2 in K562 Cells.	11782377:10208	2	1	Public
Expression		CREBBP ---| GBP2	In cells expressing a STAT1S727A-mutant CBP recruitment, histone 4 hyperacetylation and RNA polymerase II association with the gbp2 promoter were strongly reduced.	17293456:5	2	1	Public
Expression		CREBL1 <+-- CREB1	Studies were conducted to determine whether overexpression of CREB alters levels of endogenous CREB or CREB-related transcription factors, including CREM and ATF1.	12021407:10203	2	3	Public
ProtModification		CRH ---> PYGB	Previous studies have suggested that the transcription factor CcpA, as well as the coeffectors HPr and Crh, both phosphorylated by the HprK kinase/phosphorylase, are primary mediators of catabolite repression and catabolite activation in Bacillus subtilis.	16267306:0	2	1	Public
Expression		crocidolite --+> F3	These results demonstrate that crocidolite asbestos induces TF expression by Beas-2B cells and suggest that the process involves the PI3 kinase-PKCzeta signaling pathway, representing a newly recognized potential mechanism by which asbestos may contribute to lung remodeling.	15371228:4	2	1	Public
Regulation		CRP --+> DAF	CRP-induced upregulation of DAF required increased steady-state mRNA and de novo protein synthesis.	14967730:3	2	1	Public
Regulation		CRP --+> MAPK8	We conclude that recombinant CRP induces endothelial insulin resistance and dysfunction, and propose a new mechanism by which recombinant CRP induces the phosphorylation of JNK and IRS-1 at the Ser307 site through a Syk tyrosine kinase and RhoA-activation signaling pathway.	17095576:8	2	2	Public
Expression		CSF2 --+> ITGAX	GM-CSF induced the expression of CD11c and CD23 and the release of sCD23.	7950402:5	2	9	Public
Expression		CSF2 --+> JUN	Northern and Western blot analysis demonstrates that the mechanism by which GM-CSF stimulates AP-1 enhancer activity involves increases in c-jun and c-fos mRNA levels, and increases in Jun protein.	1900839:4	2	3	Public
Regulation		CSF2 --+> MAPK8	These data demonstrate that oxidant-induced mitochondrial injury is pivotal in eosinophil apoptosis, and is enhanced by GC-induced prolonged JNK activation that is in turn inhibited by GM-CSF.	12496443:11	2	7	Public
Expression		CSF2 --+> NACA	Cells cultured with GM-CSF were transfected with a retroviral vector that drives the expression of both NACA and EGFP from a single bicistronic transcript (Michiels et al., 2000 ).	15784678:10109	2	1	Public
Regulation		CSF2 --+> NOTCH2	GM-CSF signals through a different pathway, inducing molecule Y, which can interact with the NCR domain of Notch2, but not Notch1.	10194420:10149	2	1	Public
Regulation		CSF2 --+> RHOA	In conclusion, statins inhibited GM-CSF-induced Ras- or RhoA-p38 MAPK signal cascades, thereby suppressing Ox-LDL-induced macrophage proliferation.	15611087:11	2	1	Public
Regulation		CSF3 --+> ITGAX	In contrast, G-CSF only increases the CD11c - precursors (>7-fold).	10861097:10011	2	1	Public
Expression		CST6 |--- MEK	However, pre-treatment of ? Raf-1:ER cells with the MEK inhibitor prior to 1 µ m estradiol stimulation completely blocks the induction of rat cystatin E/M expression ( Fig. 5b ).	131102002:11142	2	1	Public
Expression		CST6 <+-- FGF2	As shown in Fig. 5(a) , treatment of H19-7 cells with bFGF for 48 h can induce rat cystatin E/M expression, consistent with data presented above.	131102002:11139	2	1	Public
Expression		CST6 <+-- papain	Papain solutions were preincubated with increasing amounts of rGST-cystatin M, in a total volume of 50 µl for 5 min, and then added to 2-ml assay buffer containing 2.5-150 µ M substrate.	8995380:10106	2	1	Public
Regulation		CST6 <+-- TNF	Interestingly, TNFa induced many proteinase inhibitors (HE4, CST6, PI3, SLPI, SPINK5, SERPINB1, SERPINB8, SERPINB2, SERPINB3), perhaps to protect keratinocytes from excess inflammation.	15145954:10172	2	1	Public
Expression	1	CTLA4 |--- BCL2L1	The number of T cells proliferating and expressing Bcl-xL is decreased in the presence of CTLA4-Ig (15 µg/ml), here shown after 4 days of coculture with resting vascular endothelium of C57BL/6 origin.	12444119:10183	2	1	Public
Regulation	2	CTLA4 |--- CBLB	Because both CTLA-4 and Cbl-b negatively regulate lipid raft aggregation ( 27 , 28 ), and Cbl-bKO and CTLA-4 KO T cells are resistant to induction of T cell anergy ( 29 , 30 ), it suggests that Cbl-b may be a major mediator of this CTLA-4 signaling pathway.	15585834:10093	2	1	Public
Regulation	3	CTLA4 |--- IgG receptor	The combination of TACI-Ig and CTLA4-Ig resulted in a temporary decrease in serum IgG levels.	15322217:3	2	1	Public
Regulation	4	CTLA4 ---| ITGAX	In addition, CD28 up-regulation was not affected and CD11c induction was only partially inhibited by CTLA4-Ig treatment.	10510347:10199	2	1	Public
Regulation	5	CTLA4 |--- protein phosphatase type 2A activity	Mutations of these lysine residues prevent the binding of PP2AA and enhance the inhibition of IL-2 gene transcription by CTLA-4, indicating that PP2A represses CTLA-4 function.	11994459:5	2	2	Public
Regulation	6	CTLA4 |--- PTPN6	Because SHP-1 has been implicated in negatively regulating the signaling thresholds that influence TCR signaling and activation ( 20 , 21 , 22 ), the potential formation of a CTLA-4/SHP-1 signaling complex may provide an explanation for CTLA-4-mediated T cell suppression in human T cells.	11970985:10047	2	1	Public
Expression	7	CTLA4 |--- TNFRSF4	Error bars represent SE of three mice/group, and engagement of OX40 in WT T cells showed a significant decrease in CTLA-4 expression (*, p = 0.01) compared with the rat Ig control WT group.	14634111:10211	2	1	Public
Regulation	8	CTLA4 |--- TNFSF6	Our first paradigmatic inhibitory TSCP, CTLA-4 * Fas ligand, binds to APC, and in so doing, simultaneously blocks B7 costimulation (via CTLA-4) and sends inhibitory trans signals (via Fas ligand) to T cells with dramatic efficacy.	12857999:6	2	1	Public
Regulation	9	CTLA4 --+> MAPK8	Ab ligation studies have reported an inhibitory effect of CTLA-4 on TCR-induced ERK and JNK activation.	12244135:2	2	5	Public
Regulation	10	CTLA4 <--- CDKN2A	Up-regulation of CTLA-4 on T cells results from increased exocytosis and is dependent on ARF and PLD activity Because data in CHO cells indicated a critical role for ARF-1 and PLD in the efficient export of CTLA-4 to the PM, we examined this process in T cells.	15814706:10205	2	1	Public
ProtModification	11	CTLA4 <--- FYN	In this study, we show that tyrosine kinases p56lck and p59fyn phosphorylate the cytoplasmic domain of CTLA-4 in T-cells.	11676481:3	2	3	Public
Regulation	12	CTLA4 <--- ICOS	Murine ICOS/Fc blocks interactions between ICOS and ICOSL, murine CTLA4/Fc blocks interactions between CD80/CD86 and CD28.	15001466:10073	2	1	Public
Expression	13	CTLA4 <--- interleukin IL2 receptor	Indeed, IL-2R blockade prevented CTLA-4 expression following activation of wild-type T cells, and IL-2-deficient T cells were markedly impaired in their ability to up-regulate CTLA-4.	15494488:10026	2	1	Public
ProtModification	14	CTLA4 <--- LCK	These findings suggest that phosphorylation of CD28 and CTLA-4 by Lck activates distinct intracellular signaling pathways.	9973379:8	2	9	Public
Regulation	15	CTLA4 <--- MAPK8	Alternatively, JNK activation could contribute to CTLA-4 regulation of Th1/Th2 differentiation.	12244135:10138	2	1	Public
PromoterBinding	16	CTLA4 <--- NFATC2	In addition, NFAT1 binds to the promoter of the CTLA-4 gene after stimulation by chromatin immunoprecipitation.	17785820:7	2	1	Public
Regulation	17	CTLA4 <--- phosphatidylinositol 3-kinase	At the same time, we could confirm that SHP-2 can associate with CTLA-4 in murine T-cells indicating that the interaction between the phosphatase and CTLA-4 is an indirect event, possibly mediated by PI 3-kinase/SHP-2 binding.	10694513:7	2	2	Public
Regulation	18	CTLA4 <--- PTPN11	At the same time, we could confirm that SHP-2 can associate with CTLA-4 in murine T-cells indicating that the interaction between the phosphatase and CTLA-4 is an indirect event, possibly mediated by PI 3-kinase/SHP-2 binding.	10694513:7	2	1	Public
Regulation	19	CTLA4 <--- PTPRC	CTLA-4 up-regulation plays a role in tolerance mediated by CD45.	15837814:10447	2	1	Public
ProtModification	20	CTLA4 <--- src family	However, it has been shown that the cytoplasmic tail of CTLA-4 can be phosphorylated by Src family kinases in cotransfection experiments by overexpression ( 12 ).	11238634:10200	2	1	Public
ProtModification	21	CTLA4 <--- tyrosine	Upon TCR ligation, CTLA-4 is tyrosine phosphorylated in a lck and ZAP-70–dependent manner ( 24 ).	12021313:10285	2	3	Public
Expression	22	CTLA4 <+-- CD4	Primed by adult host DCs, CB and adult blood CD4(+) T cells underwent similar changes in the expression of CD45RA/45RO, CD25, CD40L and CTLA-4.	15287945:2	2	35	Public
Expression	23	CTLA4 <+-- CD8A	Our data suggest that in HIV infection CD4+ and CD8+ T cells may be less responsive to B7 costimuli due to two different mechanisms: increase in CTLA-4 expression by CD4+ cells and down-regulation of CD28 by CD8+ cells.	10193417:8	2	4	Public
MolTransport	24	CTLA4 <+-- choline phosphatase	In regulatory T cells, activation of phospholipase D was sufficient to trigger release of CTLA-4 to the PM but did not inhibit endocytosis.	15814706:6	2	1	Public
Expression	25	CTLA4 <+-- CSF2	Studies on the regulation of the costimulatory molecules on DC have produced evidence from several systems that GM-CSF can up-regulate expression of CTLA4 counter receptor (CTLA4-CR) (but not intercellular adhesion molecule 1 (ICAM-1) and heat stable Ag (HsAg)) on DC.	7514631:1	2	1	Public
Regulation	26	CTLA4 <+-- HMOX1	HO-1 induction plus DST led to a significant up-regulation of Foxp3, TGF-beta, IL-10, and CTLA4, which suggests a prominent role for CD4+CD25+ regulatory T cells (Tregs).	16473885:7	2	1	Public
Expression	27	CTLA4 <+-- ICAM1	Costimulation of T cells with ICAM-1 or VCAM-1 induced CTLA-4 expression and up-regulated CD28 expression.	7511623:2	2	1	Public
Expression	28	CTLA4 <+-- IFNB1	Moreover, IFN-beta therapy increases expression of the CTLA4 molecule, which induces a counterregulatory Th2 response.	12859855:2	2	1	Public
Expression	29	CTLA4 <+-- IFNG	Interferon (IFN)-gamma induced the upregulation of CTLA-4 expression via antigen-presenting cells (APC) activation.	11696196:5	2	3	Public
Expression	30	CTLA4 <+-- IL10	IL-10 production was highly correlated with increased expression of Foxp3 (r = 0.53, p = 0.001), GITR (r = 0.47, p = 0.004) and CTLA4 (r = 0.49, p = 0.003), independent of maternal atopy.	16551363:11	2	6	Public
Regulation	31	CTLA4 <+-- IL2	We have previously reported that IL-2 is necessary for optimal up-regulation of CTLA-4, an inducible negative regulator of T cell activation.	15494488:1	2	2	Public
Expression	32	CTLA4 <+-- IL2RA	The SF CD4+CD25bright Treg cells show a marked increase in the expression of CD25, CTLA-4, and GITR compared with their peripheral counterparts.	15128835:10247	2	4	Public
Expression	33	CTLA4 <+-- IL4	Our results show that CD40 or LPS stimulation in the presence of IL-4 induces CTLA-4 expression in purified B cells; the maximum level is reached in both membrane and intracellular compartments after 48-72 h.	11067906:1	2	1	Public
Regulation	34	CTLA4 <+-- INS	Insulin stimulation in vitro induced increased expression of regulatory T-cell markers, Foxp3, CTLA-4, and ICOS only in patients treated with insulin, suggesting that treatment with human insulin activates insulin-specific regulatory T-cells in children with newly diagnosed type 1 diabetes.	17130491:9	2	1	Public
Expression	35	CTLA4 <+-- interleukin IL12	Expression of the T-cell-costimulatory molecule CTLA-4 was depressed in M. tuberculosis-stimulated peripheral blood mononuclear cells from tuberculosis patients, and anti-IL-10 and Il-12 upregulated expression of CTLA-4.	8641800:3	2	2	Public
Expression	36	CTLA4 <+-- LFA-1 (integrin)	T cell antigen receptor (TcR)-induced lymphocyte function-associated antigen 1 function was also dependent on CTLA-4 expression as observed with reduced adhesion/clustering on CTLA-4(-/-) primary T cells.	16126897:3	2	1	Public
Expression	37	CTLA4 <+-- NR3C1	The effects of dexamethasone on CTLA-4 expression were glucocorticoid-specific and completely inhibited by the glucocorticoid receptor antagonist mifepristone (RU486), indicating that the effect of dexamethasone on CTLA-4 expression is mediated through the glucocorticoid receptor.	10526580:10	2	1	Public
Regulation	38	CTLA4 <+-- PNOC	However, on re-stimulated T cells N/OFQ causes inhibition of proliferation, which could be linked with N/OFQ up-regulating CTLA-4 expression.	15020071:3	2	1	Public
Expression	39	CTLA4 <+-- RPSA	Therefore, blockade of CTLA-4 binding to B7 family members results in a significant increase in T cell proliferation, indicating that, despite the low levels of CTLA-4 expression induced by the MLR conditions, CTLA-4 ligation reduces T cell responses to allogeneic EBB in this model.	11086105:10105	2	1	Public
Regulation	40	CTLA4 <+-- T-cell receptor T3 complex	Whereas CD3 stimulation induced phosphorylation of Y319 in ZAP-70, CTLA-4 engagement resulted in a striking inhibition of that phosphorylation site.	11970985:10186	2	3	Public
Expression	41	CTLA4 <+-- TGFB1	TGF-beta accelerated expression of CTLA-4, and time course studies suggested that CTLA-4 ligation of CD80 shortly after T cell activation enables TGF-beta to induce CD4(+)CD25(-) cells to express FoxP3 and develop suppressor activity.	16517699:3	2	5	Public
Expression	42	CTLA4 <+-- TNFRSF18	Interestingly, anti-CD25/GITR treatment caused a greater reduction in CTLA-4 expression than GITR expression, potentially rendering the CD4 + CD25 ? population more responsive to costimulatory than inhibitory signals.	15814720:10295	2	1	Public
Expression	43	CTLA4 <+-- TNFRSF5	We also demonstrated that mAb to CD40 up-regulate the expression of CTLA4 ligands CD80 and B70/B7-2 (CD86) on DC.	8526118:4	2	3	Public
Expression	44	CTLA4 <+-- TNFSF5	A , Modulation of CD40, CD80, CD86, CD28, or CTLA-4 expression by CD40L depletion.	10975872:10267	2	3	Public
Regulation	45	CTLA4 <+-- toxin	To rule out the possibility that dbcAMP, FSK, and CT up-regulate CD152 molecule by inducing activation of T cells, we analyzed the expression of the activation markers CD69 and CD25, after 24 and 48 h, respectively, of culture.	12444128:10077	2	1	Public
Regulation	46	CTLA4 <+-- transforming growth factor	TGF-? regulation of intracellular CTLA-4 in CD4+ T cells does not appear to involve induction of CTLA-4 synthesis, but rather prevention of its degradation (unpublished data).	14676299:10250	2	1	Public
Expression		CTNNB1 --+> MSX1	Pharmacological activation of beta-catenin signaling with lithium (Li(+)) treatment in retinal explants in vitro induced the ectopic expression of the CM markers Otx1 and Msx1.	17574231:2	2	1	Public
Regulation		CTNNB1 --+> NRCAM	We identified Nr-CAM, a neuronal cell adhesion molecule (Grumet et al. 1991 ), as a major target whose expression was dramatically induced by both eta-catenin and plakoglobin.	12183361:10030	2	1	Public
Regulation		CTNND1 --+> SPHK1	In a purified system delta-catenin/NPRAP stimulated SPHK1 in a dose-dependent manner.	15193146:6	2	1	Public
Regulation		CTS1 --+> ACE2	Despite this similarity in DNA binding, Swi5 and Ace2 activate different genes in vivo, with Swi5 activating the HO gene and Ace2 activating CTS1 expression.	10409653:2	2	1	Public
Regulation		CTS1 --+> CDKN1A	Furthermore, the levels of the growth arrest-associated cyclin-dependent kinase inhibitor, p21, were uniformly and strongly increased by Ad-CTS1 in all cell lines (Fig. 3 D ) .	11479223:10141	2	1	Public
Expression		CTSG --+> SAP1	Indeed, degradation of flagellin by NE or CG resulted in the loss of induction of matrilysin and hBD-2 gene expression (Fig. 5 , A , B , and D ).	14688361:10211	2	1	Public
Expression		curcumin ---| F3	Transient transfection studies with TF-promoter plasmids revealed that both, NF-kappa B and AP-1 dependent TF expression, were reduced by curcumin action.	9134658:4	2	3	Public
Regulation		curcumin ---| G6PD	TCE-induced changes in the activities of antioxidative enzyme, such as Cu/Zn-SOD, catalase, glutathione reductase. glutathione peroxidase (GPx) and D-glucose-6-phosphate dehydrogenase (G6PD), were also diminished by curcumin.	11234915:2	2	1	Public
Expression		curcumin ---| JUN	Curcumin (10 microM) suppressed the expression of c-jun in TPA-treated cells.	9589348:8	2	9	Public
Regulation		curcumin ---| MAPK8	Curcumin, a natural inhibitor of JNK signaling, protected the HT22 cells from glutamate-induced death at nanomolar concentrations more efficiently than SP600125.	17131042:4	2	2	Public
Regulation		curcumin --+> CDKN1A	In addition, curcumin significantly up-regulates cell cycle inhibitory protein (p21Waf-1) in normal cells and arrests them in G(0) phase of cell cycle.	15738001:5	2	4	Public
Regulation		cyclin --+> ORC2L	In this study, we observed transient induction of Cdc6, Orc1, Orc2, Mcmd2 and Mcmd3 transcripts as well as most of the cyclins with a pattern similar to transcription factors DP1, p107, E2f1, and E2f2.	12477723:10291	2	1	Public
Regulation		cyclin ---> CDKN1A	Strikingly, late passage T cells overexpressing telomerase accumulated the cyclin-dependent inhibitors p16(Ink4a) and p21(Cip1) that have largely been associated with in vitro growth arrest.	16951325:7	2	7	Public
Expression		cyclin ---> CLGN	The Cln-CDKs promote DNA replication by allowing expression and activation of the other type of CDK-cyclin, the B-type CDKs containing Clb5p or Clb6p cyclins ( 31 , 32 ).	11572976:10026	2	1	Public
Expression		cyclin ---> JUN	Inside the nucleus, an active MAP kinase induces the transcription of early growth-response genes (c- fos , c- jun , c- myc ), which are transcription factors necessary for the expression of G1 cyclins ( 17 , 25 , 26 , 73 ), as noted above.	12225965:10356	2	1	Public
Regulation		cyclin-dependent protein kinase --+> CDKN1A	Additional in vitro studies demonstrated a G1 arrest that was preceded by depletion in cyclin D3, elevation of p21(WAF1) and p27(KIP1) leading to a loss in activity of G1 cdks (cdk2, cdk4), and reduction in pRb phosphorylation.	12429646:4	2	1	Public
Regulation		cyclin-dependent protein kinase --+> CLGN	The Cln-CDKs promote DNA replication by allowing expression and activation of the other type of CDK-cyclin, the B-type CDKs containing Clb5p or Clb6p cyclins ( 31 , 32 ).	11572976:10026	2	1	Public
Regulation		cyclin-dependent protein kinase --+> MCM3AP	We observed that the cell cycle-associated kinase Cdks induced phosphorylation of GANP in vitro .	11526238:10096	2	1	Public
Regulation		cyclin-dependent protein kinase ---> JUN	However, the CDKs modulate c-Jun activation, which then activates death genes required for activation of Bax and the apoptosome.	12091388:10349	2	1	Public
Regulation		cyclodextrin ---| JUN	Interestingly, ? cyclodextrin inhibited NaAsO 2 -mediated protein tyrosine phosphorylation and phosphorylation of ERKs, JNKs, p38 kinase, and c-Jun (Fig. 11 ).	11035063:10174	2	1	Public
Regulation		cyclodextrin ---| RHOA	Cyclodextrin and filipin, agents that disrupt caveolae, abrogated strain-induced RhoA activation in mesangial cells.	17121865:2	2	1	Public
Regulation		cycloheximide ---| CDKN1A	Like UV light, CHX inhibited the p53-mediated induction of p21 WAF1 (Figure 7 B).	10930452:10129	2	1	Public
Expression		cycloheximide ---| DAF	The histamine-induced DAF expression was inhibited by actinomycin D and cycloheximide and accompanied by an increase in the DAF mRNA level, indicating that both transcription and translation are required.	7507966:5	2	1	Public
Regulation		cycloheximide ---| F12	Cycloheximide inhibited the accumulation of both immunoreactive and coagulant factor XII.	2324612:8	2	1	Public
Regulation		cycloheximide ---| F3	Cycloheximide inhibited production of the tissue factor in the cells, but did not affect the expression of the tissue factor activity on the surface of endothelial cells.	2629458:2	2	3	Public
Regulation		cycloheximide ---| ZP4	ZBP synthesis was inhibited (74%) by cycloheximide.	2861013:1	2	2	Public
Regulation		cycloheximide --+> G6PD	The removal of cycloheximide, which was added at the beginning of incubation after the 12th h, restores the ability of the tissues to increase the G3PD activity, and this restoration is not blocked by the addition of actinomycin D, suggesting that the mRNA activity for uterine G6PD accumulated during in vitro inhibition of protein synthesis by cycloheximide.	1086769:6	2	1	Public
Expression		cycloheximide --+> JUN	HMBA induces c-fos and represses cycloheximide-induced c-jun and fra-1 expression.	11448101:6	2	3	Public
Regulation		cycloheximide --+> MAPK8	Although cycloheximide can activate the JNK or p38 MAP kinases in some cells, neither was implicated here.	10637438:4	2	16	Public
Regulation		cycloheximide ---> HDAC4	After either cycloheximide or UV treatment, the inhibition of caspase 3 decreased the degradation of HDAC4, whereas the inhibition of caspase 1 was ineffective.	15205465:10146	2	1	Public
Expression		cyclosporine ---| CTLA4	Moreover, cyclosporin A, which is known to modulate NFAT activation, reduced CTLA-4 protein expression in adult and UCB T cells.	12135671:10	2	1	Public
Regulation		cyclosporine ---| F3	Cyclosporin A, previously shown to enhance thromboplastin synthesis induced in monocytes, also contributes to a higher level of thromboplastin activity in endothelial cells.	3123108:3	2	2	Public
Regulation		cyclosporine ---| MAP3K12	However, cyclosporin A completely inhibited DLK dephosphorylation upon membrane depolarization.	8663324:11	2	1	Public
Regulation		cyclosporine ---| MAPK8	The CSA inhibited NFAT, NFkappaB, and p38 and JNK activities; however, ERK1 and ERK2 were not affected significantly.	15914590:4	2	12	Public
MolTransport		cyclosporine ---| SLC25A5	The transition of the ATP/ADP-carrier to the conformational state characterized by nonspecific conductivity is inhibited by cyclosporin A.	1637915:3	2	1	Public
Regulation		cyclosporine --+> JUN	Cyclosporin A in HK also induced the phosphorylation of both c-Jun and AATYK (data not shown).	16100393:10132	2	1	Public
Regulation		cyclosporine --+> MAPK7	Cyclosporine is able to inhibit the ionomycin-dependent stimulation of Gal4-luc activity, suggesting that calcineurin may play a role in facilitating the ERK5-MEF2 interaction.	11046135:10170	2	1	Public
Regulation		CYCS ---| F12	Preincubation of celite with CHFI or Cytochrome-C prevented the activation of Factor XII and the subsequent activation of Factor VII and the PT.	6202135:3	2	1	Public
Expression		CYCS ---| SLC25A5	In agreement with this, the MT-21-induced cytochrome c release was effectively inhibited in the presence of ANT ligands, and MT-21 could dissociate ANT from a complex with a glutathione S-transferase-cyclophilin D fusion protein.	12063261:4	2	1	Public
Regulation		CYCS --+> MAPK8	Following JNK phosphorylation, cytochrome c is released into the cytosol, leading to the activation of caspase 9 and eventually caspase 3.	12761120:4	2	5	Public
Regulation		CYCS ---> JUN	A similar percentage of neurons released cytochrome c after PI-3-K inhibition that maintained c-Jun phosphorylation for several days (Fig. 6 B ).	11007879:10298	2	1	Public
Expression		cypermethrin --+> JUN	Cypermethrin induced a strong expression of c-Fos and c-Jun in all the thalamic nuclei, except the ventro-posterior complex and substantia nigra, and in all the hypothalamic nuclei.	8856738:2	2	1	Public
Expression		cypermethrin ---> CABIN1	Glucose-induced insulin secretion was suppressed in mouse ?-cells treated with antisense oligonucleotide of kinesin heavy chain ( 15 ) and in isolated rat islets incubated with a relatively specific calcineurin inhibitor, cypermethrin, and adenovirus mediated the expression of a specific calcineurin inhibitor, CAIN ( 16 ).	14962991:10221	2	1	Public
Expression		cytochalasin B --+> JUN	Immunostaining with anti-c-Jun antibodies revealed that treatment with either cytochalasin B or nocodazole induced c-Jun expression in M?ller glial cells only (Fig. 8 B and C).	10022861:10236	2	1	Public
Regulation		cytochalasin B --+> MAPK8	We performed assays specific for these three kinases and found that treatment with cytochalasin B induced activation of JNK and p38 MAPK but not ERK.	10022861:10211	2	1	Public
MolTransport		cytochalasin B --+> RHOA	Cytochalasin B enhanced RhoA translocation (Fig. 6 B ).	9582356:10195	2	1	Public
Regulation		cytochalasin d ---| MAPK8	Either RGDS or cytochalasin D significantly inhibited JNK activation ( Figure 3 D).	12719447:10102	2	3	Public
Expression		cytochalasin d --+> JUN	MIAs and cytochalasin D activate the COX-2 promoter via c-Jun.	10809726:10250	2	1	Public
Regulation		cytochalasin d --+> RHOA	In cardiomyocytes and in Swiss 3T3 fibroblasts, cytochalasin D was shown to activate RhoA ( 16 , 36 ).	12951326:10229	2	1	Public
Regulation		D609 --+> JUN	Like NGF, D609 alone induced c-jun even in the presence of dominant-negative Ras.	9692675:5	2	1	Public
Regulation		D609 ---> MAPK8	We found that SAPK/JNK was phosphorylated during X-ray-induced rapid cell death of MOLT-4 cells and that acid Sphingomyelinase inhibitor D609 suppressed the rapid cell death as well as phosphorylation of SAPK/JNK.	10822128:0	2	2	Public
Regulation		DADLE --+> JUN	Also, DADLE at 1 pM selectively increases c-Jun and c-Fos, but not c-Rel.	15945062:4	2	2	Public
Regulation		DADLE --+> MAPK8	Thus, DADLE stimulated phosphorylation of 71kDa ATF-2 and its association with JNK, suggesting that JNK is activated through DORs.	12747953:6	2	1	Public
Regulation		dads --+> CDKN1A	In a previous study, we have shown that in Caco-2 and HT-29 cells DADS (200 microM) increases global histone acetylation, CDKN1A mRNA, and p21(waf1) protein levels and induces G2/M cell cycle arrest.	17002414:1	2	1	Public
Regulation		dads --+> MAPK8	DADS increased the protein levels of p53, cytochrome c and phosphated JNK within 24 h of treatment and it decreased the levels of Bcl-2 and those factors may have led to the mitochondria depolarization of N18 cells.	16733814:6	2	2	Public
Regulation		DAF |--- papain	Papain treatment of RBC reduced the CD55 content but did not affect CD59 and induced slight susceptibility to complement-mediated lysis.	7539403:5	2	1	Public
Expression		DAF <--- CEACAM1	Peripheral blood flow cytometry revealed decreased expression of CD55 and CD59 on erythrocytes and decreased expression of CD55 and CD66 on neutrophils.	16929542:2	2	1	Public
Regulation		DAF <--- phospholipase C	Phospholipase C mediated cleavage of CD55 demonstrated that CD55 was most likely attached to elastic fibres surrounding the plexus.	15016744:10	2	1	Public
Regulation		DAF <+-- ATP	In control cells, ATP induced an increase in NO production, assessed by diaminofluorescein 2 (DAF-2), an NO-sensitive fluorescent dye, mainly due to Ca(2+) entry.	11120671:2	2	1	Public
Regulation		DAF <+-- CDC2L1	In this study, we demonstrated that the daf-2 mutation also conferred an oxidative stress resistance (Oxr) phenotype, which was also enhanced by the clk-1 mutation.	10428762:3	2	1	Public
Regulation		DAF <+-- MCP	Recently we reported that human respiratory epithelium from the nose to the alveoli expresses three cell-membrane regulators of complement activation: membrane cofactor protein (MCP, CD46), decay accelerating factor (DAF; CD55), and CD59.	8969267:1	2	5	Public
Expression		DAF <+-- membrane attack	In addition, assembly of the membrane-attack complex (MAC) on ECs induced a 3-fold increase in DAF expression, and this was enhanced by cytokines.	10477692:5	2	1	Public
Regulation		DAF <+-- PGE	PGE 2 induces DAF in LS174T cells.	15520008:10102	2	1	Public
Expression		DAF <+-- proteinase activated receptor	Experiments with proteinase-activated receptor-1 (PAR1) and PAR2 activating peptides (APs) showed that DAF expression induced by PAR1-AP was PKC-alpha-dependent; in contrast, PAR2-AP induction of DAF required activation of PKC-epsilon.	16079188:3	2	1	Public
Regulation		DAF <+-- STN	Statin-induced upregulation of DAF required increased steady-state mRNA and de novo protein synthesis.	12386146:4	2	1	Public
Expression		DAF <+-- thyroid stimulating hormone	Thyroid stimulating hormone, phorbol 12, 13-dibutyrate and thyroid stimulating autoantibody enhanced the MACIF and DAF expression.	1279944:5	2	1	Public
Regulation		damgo --+> MAPK8	Morphine as well as DAGO activated c-Jun NH2-terminal kinase (JNK) in T cells.	11727758:3	2	1	Public
Regulation		damgo --+> RHOA	Furthermore, MS, DAMGO and VEGF induced RhoA activation which was inhibited by MNTX or VEGF receptor tyrosine kinase inhibition.	16820176:8	2	1	Public
Regulation		dantrolene ---| PYGB	Dantrolene, an inhibitor of Ca2+ release from the sarcoplasmic reticulum, completely blocked both the activation of phosphorylase and the stimulation of glucose transport by PLC-Cp.	2600081:12	2	1	Public
Regulation		dantrolene ---| RYR1	Dantrolene is an inhibitor of RyR1 used for the treatment of MH.	15677376:10146	2	5	Public
Expression		DCA --+> JUN	Neither DCA nor TCA induced c-Jun expression in hepatocyte monolayers, indicating that these haloacetates selectively affect subpopulations of anchorage-independent hepatocyts.	9653059:6	2	1	Public
Regulation		DCA --+> MAPK8	DCA caused activation of the ERK1/2 and JNK1/2 pathways.	12697808:2	2	4	Public
Regulation		dctp ---| PHKA2	The insect multisubstrate deoxyribonucleoside kinases Bm-dNK and Dm-dNK were only inhibited by thymidine triphosphate, while Xen-PyK was inhibited by thymidine and deoxycytidine triphosphate in a complex pattern depending on the deoxyribonucleoside substrate.	11812127:7	2	1	Public
Regulation		dctp --+> ETF1	Duplex circular phiX174 DNA (RF I) containing some phosphoramidate links in the backbone chain of the (-) strand was synthesized by reaction of 5'-amino-5'-deoxythymidine 5'-triphosphate, dCTP, dGTP, and 3H-dATP with DNA polymerase I and DNA ligase (T4) on a (+) strand phiX174 amber 3 DNA template.	775443:0	2	1	Public
Regulation		dcvc --+> MAPK8	Although both p38 and JNK were activated by DCVC, only inhibition of p38 with SB203580 reduced Hsp27 phosphorylation, which was associated with accelerated reorganization of focal adhesions, cell detachment, and apoptosis.	15944157:4	2	1	Public
Regulation		dcvc ---> JUN	Nevertheless, in GFP-FAT cells DCVC caused an equal c-Jun phosphorylation as well as a p38-mediated Hsp27 phosphorylation, thus excluding a role for localization of active JNK is these stress responses.	15944157:10395	2	1	Public
Expression		defensin --+> ITGAX	Guinea-pig defensins increased the expression of CD11b, CD11c and CD54 (intercellular adhesion molecule ICAM-1) on human neutrophils, and induced adhesion of guinea-pig and human neutrophils.	8907586:2	2	1	Public
Regulation		delphinidin ---| JUN	Delphinidin blocks TPA-induced phosphorylation of MEK1/2 ( A ), SEK1 ( B ) and c-Jun ( C ).	14514663:10132	2	1	Public
Regulation		delphinidin ---| MAPK8	Antioxidants including N-acetyl-L-cysteine (NAC) and catalase effectively block delphinidin-induced JNK phosphorylation, caspase-3 activation, and DNA fragmentation.	12888907:6	2	6	Public
Regulation		denspm --+> CDKN1A	Previously, we reported that induction of p21 waf1/cip1 in DENSPM-treated MALME-3M cells is a biphasic phenomenon that is initiated by p53 and sustained by p53-independent events (7) .	12839950:10238	2	1	Public
Regulation		denspm --+> RHOA	DENSPM induced RhoA, a GTP binding protein, and ZRP in both melanoma cell lines, whereas EGR-1, a transcription factor involved in multiple cellular functions (10) , was mainly induced in SK-MEL-28 cells.	12839950:10095	2	1	Public
Regulation		deoxynivalenol --+> JUN	Supershift EMSAs and Western blot analysis identified specific VT-inducible DNA binding proteins for AP-1 (cJun, phospho c-jun, JunB, and JunD), C/EBP (C/EBPbeta), CREB (CREB-1 and ATF-2), and NF-kappaB (p50 and cRel).	12604842:10	2	1	Public
Regulation		deoxynivalenol --+> MAPK8	VT induced rapid (15 min) and persistent (up to 240 min) phosphorylation of extracellular, signal regulated protein kinases 1 and 2 (ERK1/2) and p38 MAPK as well as a rapid (15 min) but transient (up to 60 min) phosphorylation of c-Jun N-terminal kinases 1 and 2 (JNK1/2).	12377986:4	2	3	Public
Regulation		desipramine ---| JUN	Figure 7 showed that desipramine blocked ceramide formation, c-Jun phosphorylation, and caspase-3 cleavage, whereas SP600125 only abolished the phospho-c-Jun signal and caspase-3 cleavage.	15805541:10167	2	1	Public
Regulation		desipramine ---| MAPK8	Interestingly, we observed that neither U73122 (not shown) nor imipramine or desipramine treatment (Fig. 9 A) could block GROeta-induced JNK1 activation, suggesting that the activation of A-SMase is not necessary for this activation.	10593952:10182	2	1	Public
Regulation		desipramine ---| PYGB	Administration od DMI (10 mg/kg, i.p., twice daily) for 7 days did not alter the cardiac beta-adrenergic receptor density or the affinity for (-)[3H]dihydroalprenolol (3H-DHA) but diminished the activation of myocardial phosphorylase produced by isoproterenol.	6160335:1	2	1	Public
Regulation		desipramine ---| SLC6A3	Specifically, bupropion inhibition of nicotine-evoked [3H]overflow from superfused rat striatal slices preloaded with [3H]DA and rat hippocampal slices preloaded with [3H]NE was determined under conditions in which DAT and NET function was inhibited by inclusion of nomifensine and desipramine, respectively, in the superfusion buffer.	12183670:10044	2	1	Public
Expression		dexamethasone ---| CD14	In contrast, dexamethasone inhibited IL-10-dependent LPS-induced CD14 expression by interfering with IL-10-induced signals but not by blocking IL-10 production.	12414752:8	2	2	Public
Expression		dexamethasone ---| CLC	Dexamethasone (10 -7 M ) was a potent inhibitor of phorbol-12-myristate-13-acetate-induced NNT-1/BSF-3 expression.	14605001:10019	2	1	Public
Regulation		dexamethasone ---| IGFALS	Both dexamethasone and epidermal growth factor (EGF) inhibited ALS production, with maximal effects at 100 nM dexamethasone and 50 ng/ml EGF (both approximately 50% inhibition).	8070348:5	2	1	Public
Regulation		dexamethasone ---| JUN	Dexamethasone-dependent stimulation of c-fos and c-jun was modulated predominantly at the level of transcription.	10395074:2	2	8	Public
Regulation		dexamethasone ---| MAPK7	Dexamethasone also reduced the levels of Erk5 in MM1S cells (data not shown).	15692064:10190	2	1	Public
Regulation		dexamethasone ---| MAPK8	In addition, dexamethasone inhibits JNK phosphorylation induced by TNF-alpha.	10051489:6	2	11	Public
Regulation		dexamethasone ---| RHOA	Western blots demonstrated that dexamethasone treatment down-regulated the level of the RhoA small GTPase prior to the stimulation of the monolayer TER.	12525486:1	2	1	Public
Regulation		dexamethasone ---| SAP1	HBD-2 message was developmentally regulated, induced by the proinflammatory factor IL-1?, and decreased by dexamethasone.	15661923:10180	2	1	Public
Regulation		dexamethasone --+> AMP18	Dexamethasone apparently acts through the type II corticosteroid receptor to induce AMP-18.	15795595:14	2	2	Public
Expression		dexamethasone --+> CDKN1A	Dexamethasone strongly induced the expression of p21Cip1 in both A549 and Calu-1 cell lines.	12204894:10162	2	1	Public
Regulation		dexamethasone --+> CTLA4	Dexamethasone also enhanced CTLA-4 messenger RNA twofold as quantified by ribonuclease protection assay.	10526580:9	2	1	Public
Expression		dexamethasone --+> DAF	However, dexamethasone also induced expression of the complement inhibitor decay accelerating factor (DAF) on DU145 cells.	15009429:4	2	1	Public
Expression		dexamethasone --+> F3	Surprisingly, dexamethasone significantly enhanced the induction of tissue factor expression by peripheral blood mononuclear cells and an established monocytic cell line, THP-1, in response to lipopolysaccharide or tumour necrosis factor-alpha.	8329565:2	2	1	Public
Regulation		dexamethasone --+> G6PD	Under these conditions, insulin, dexamethasone, and fructose increase G6PD specific activity to levels comparable to that seen in an induced animal.	3294782:5	2	2	Public
MolSynthesis		dexamethasone --+> TTR	Thus, with normal cells, dexamethasone maintains RBP, TTR, and albumin production and secretion rates close to initial rates.	3805126:11	2	1	Public
Regulation		dfmo --+> CDKN1A	Western blot analysis revealed that treatment of RASMC with NO or DFMO leads to activation of p42/p44 MAPK and induction of p21(waf1/cip1).	11592976:5	2	1	Public
Regulation		dfmo --+> MAPK8	Activation of JNK-1 was the earliest event; within 5 h after DFMO treatment, JNK activity was increased by 150%.	10069996:9	2	1	Public
Regulation		DFO --+> CDKN1A	In the presence of DF, PMA-induced upregulation of the cyclin dependent kinase inhibitor (CDKI), p21(WAF1/CIP1), was blocked and its expression could be restored in the presence of DF by supplementation with ferric citrate.	11241357:3	2	1	Public
Regulation		DFO --+> MAPK8	We report that the chelator deferoxamine (DFO) strongly activates both p38 MAP kinase and extracellular signal-regulated kinase (ERK) at an early stage of incubation, but slightly activates c-Jun N-terminal kinase/stress-activated protein kinase (JNK/SAPK) at a late stage of incubation.	12657244:2	2	1	Public
Regulation		DHA --+> JUN	Interestingly, the proto-oncoprotein c-jun was increased by DHA treatment.	11470750:7	2	1	Public
Regulation		DHA --+> MAPK8	DHA increased the c-Jun N-terminal protein kinase (JNK) activity until 8 h without activating other mitogen-activated protein kinases.	16963249:3	2	1	Public
Regulation		DHEA ---| G6PD	High G6PD activity was inhibited by DHEA and FA in only approximately 50% of preneoplastic lesions.	11181452:7	2	20	Public
Regulation		DHEA ---| PYGB	Furthermore, treatment of the diabetic rats with an insulin-like compound, vanadyl sulphate, completely abolished the enhanced cardiac phosphorylase activation and restored the increase in ISO-induced cAMP elevation in diabetic heart.	7736346:4	2	1	Public
Expression		DHEA --+> JUN	However DHEA (10[-9] M or 10[-12] M) and 0.2 ng/ml LPS together induced the activation of both MAPKinases and PKC and the expression of c-fos and c-jun.	9506463:5	2	1	Public
Regulation		DHS ---| SPHK1	DMS and threo -DHS have previously been shown to be potent competitive inhibitors of SPHK1 ( 40 ) and have been used to block increases in intracellular SPP levels resulting from various physiological stimuli ( 3 , 4 , 8 , 11 , 13 , 14 , 41 ).	10751414:10162	2	1	Public
Expression		DHS --+> TPSAB1	Moreover, DHS treatment induces transcription of a reporter gene containing the TPS2 promoter or STRE ( st ress r esponse e lement) sequences.	10856229:10023	2	2	Public
Regulation		DHT ---| MAPK8	In addition, DHT can inhibit 2-ME-induced activation of MAP kinases such as JNK/p38 playing central roles in the execution of apoptosis ( Figure 6 ).	12807754:10199	2	1	Public
Expression		DHT --+> CDKN1A	Furthermore, addition of the BRCA1 could further increase the DHT-induced p21 (WAF1/CIP1) expression (Fig. 4 D , lane 4).	11016951:10179	2	1	Public
Regulation		DHT --+> G6PD	PRL given along with TP/DHT further enhanced the androgen action with regard to HK, PK, G-6-PD and 6-PGD of cranial and PFK, G-3-PD, PK, G-6-PD and 6-PGD of caudal lobe.	1387111:5	2	1	Public
Expression		DHT --+> JUN	In addition, DHT significantly up-regulated c-jun expression through extracellular stress-regulated kinase (ERK) activation, and transfection of an antisense oligonucleotide for c-jun or ERK inhibition by PD98059 cancelled DHT-mediated suppression of radiation-induced transactivation of Fas gene and sensitization to Fas-mediated apoptosis.	12963547:4	2	1	Public
Expression		DHT --+> SMTN	DHT significantly upregulated bFGF expression, and E2 enhanced TGFbeta2 and smoothelin expressions.	12390831:3	2	1	Public
Regulation		DHX ---| SLC6A3	Yet, DHX neither acts as an indirect dopamine agonist nor induces release of dopamine nor blocks the dopamine transporter (Mottola et al., 1992 ).	12023552:10400	2	1	Public
Regulation		DHX --+> MAPK8	DHX also stimulated JNK activity (5-fold stimulation at 10 µ M ) (Fig. 2 C).	9730903:10084	2	1	Public
Regulation		diacylglycerol --+> JUN	DAG participates in the activation of the RasGRP/PKC effector pathways leading to activation of the transcription factor AP-1 (reviewed in Ref. 8 ).	15879121:10028	2	1	Public
Regulation		diacylglycerol --+> MAPK8	DAG, on the other hand, activates PKC, resulting in activation of MAPKs, including p38, ERK1/2, and JNK ( 17 ).	15718389:10238	2	3	Public
Expression		diacylglycerol --+> PABPC4	In Cryptococcus neoformans, sphingolipid-derived diacylglycerol has been shown to induce the transcription of the putative virulence factor App1, which inhibits the phagocytosis of fungal cells by alveolar macrophages, as well as to activate the protein kinase C Pkc1, which promotes cell-wall stability and increased melanin production.	16798065:1	2	1	Public
Regulation		diacylglycerol --+> SLC6A3	OAG, a diacylglycerol analog, caused enhancement of DAT phosphorylation at 0.3 and 1 m M .	9182590:10111	2	1	Public
Expression		DIAPH1 --+> PRKD2	These data prompted us to test whether mDia1 may regulate the expression of PKD2 at the spindles.	15123714:10348	2	1	Public
Expression		dibutyryl cyclic AMP ---| F3	Both forskolin and dibutyryl cAMP, which elevate intracellular cAMP by independent mechanisms, inhibited TNFalpha and tissue factor expression at the level of transcription.	8702838:2	2	2	Public
Regulation		dibutyryl cyclic AMP ---| PYGB	In perfused livers exposed to dibutyryl cAMP (100 micromol/l) for maximal activation of phosphorylase, BAY R3401 (125 micromol/l) inactivated phosphorylase by 63% but glucose output dropped by 83%.	10969824:10	2	1	Public
Regulation		dibutyryl cyclic AMP ---| RHOA	Furthermore, theophylline, as well as dibutyryl cAMP and forskolin, suppressed the LPA-induced membrane translocation of RhoA, indicating that they prevented airway hyperresponsiveness by inhibiting RhoA.	12679373:7	2	1	Public
Regulation		dibutyryl cyclic AMP --+> CD14	Forskolin and butyrate had a synergistic effect on CD14 induction and protein kinase A was suggested to play a role in dbcAMP-induced CD14 expression.	7525448:6	2	1	Public
Regulation		dibutyryl cyclic AMP ---> CTLA4	However, CsA did not affect the induction of CD152 mediated by dbcAMP or FSK (Fig. 4 B ), and only partially prevented the up-regulation of CD152 in the presence of both Ion and dbcAMP or Ion and FSK (Fig. 4 C ).	12444128:10108	2	1	Public
Regulation		dibutyryl cyclic AMP ---> JUN	Under these conditions, dbcAMP was found to interfere with the TPA + ionomycin-mediated induction of c-jun encoding the JUN/AP-1 transcription factor.	1851138:4	2	2	Public
Regulation		dibutyryl cyclic gmp ---| JUN	However, SNAP and dibutyryl cyclic GMP effectively blocked C2-ceramide-induced eosinophil apoptosis and the activation of JNK, which was assessed by measuring the phosphorylation of c -jun , a component of the transcription factor AP-1.	10353986:12606	2	1	Public
Regulation		dibutyryl cyclic gmp ---| MAPK8	However, SNAP and dibutyryl cyclic GMP effectively blocked C2-ceramide-induced eosinophil apoptosis and the activation of JNK, which was assessed by measuring the phosphorylation of c -jun , a component of the transcription factor AP-1.	10353986:12606	2	1	Public
Regulation		dicumarol ---| CDKN1A	In a separate study, induction of the p53-induced cell cycle inhibitor p21/cip1/waf1 by aziridinylbenzoquinones was also inhibited by dicoumarol ( 23 ), demonstrating a requirement for quinone reductases in this induction.	10531305:10177	2	1	Public
Regulation		dicumarol ---| JUN	The JNK inhibitor dicumarol suppressed IGF-I-mediated activation of JNK and phosphorylation of c-Jun but did not affect p38 and IkappaB phosphorylation or activation of AKT.	11278392:6	2	2	Public
Regulation		dicumarol ---| MAPK8	In RT112 and LNCap, CDDP induced p53 and p21 expression, while pretreatment of dicoumarol suppressed induction of p53/p21 and resulted in sequential activation of c-Jun N-terminal kinase (JNK) in a time-dependent manner.	16518417:4	2	8	Public
Regulation		dieldrin --+> MAPK8	Several neurotoxicants, including MPP + , rotenone, dieldrin, manganese, and salsolinol, induce increases in superoxide and related reactive oxygen species and subsequent activation of the JNK pathway, which precedes apoptosis ( 29 ).	15155744:10194	2	2	Public
Regulation		dieldrin --+> SLC6A3	Adolescent exposure to dieldrin also increased DAT binding.	11719704:9	2	1	Public
Regulation		DIM --+> JUN	DIM activates both JNK and p38 pathways, induces the phosphorylation of c-Jun and ATF-2, and increases the binding of the homodimer or heterodimer of c-Jun/ATF-2 to the proximal AP-1.CREB-ATF-binding element.	15735741:4	2	1	Public
Regulation		DIM --+> MAPK8	In addition, antioxidants significantly attenuated 3,3'-diindolylmethane-induced activation of p38 and JNK and induction of p21, indicating that oxidative stress is the major trigger of these events.	16651444:6	2	3	Public
Regulation		DIM ---> CDKN1A	Levels of CDK4, cyclin E and p21 Waf1/Cip1 , however, were not significantly affected by DIM treatment.	15661811:10200	2	1	Public
Regulation		diphosphate ---| G6PD	Since ribulose 1,5-diphosphate is a metabolite unique to the reductive pentose phosphate cycle and inhibits glucose-6-phosphate dehydrogenase in the presence of NADPH/NADP+ ratios found in chloroplasts in the light, it is proposed that regulation of the oxidative pentose phosphate cycle is accomplished in vivo by the levels of ribulose 1,5-diphosphate, NADPH, and NADP+.	239745:5	2	1	Public
Regulation		diphosphate ---> PC	Pyruvate decarboxylase (PDC, EC 4.1.1.1) is a thiamin diphosphate-dependent enzyme about which there is a large body of structural and functional information.	11422387:0	2	4	Public
Regulation		dipyridamole ---| F3	The TF activity on monocytes induced by APS IgG (250 mg/L) was inhibited by dilazep (0.15-150 micromol/L) and dipyridamole (0.2-200 micromol/L) in a dose-dependent fashion.	15456541:3	2	1	Public
Expression		DLD ---| F3	Even transient transfection of the Ras-N17 construct into HCT116 and DLD-1 CRC cells and A549 lung carcinoma cells diminished TF promoter activity relative to cells transfected with a control plasmid ( Figure 4H ).	15494427:10165	2	1	Public
Expression		DLD <+-- HGF	Furthermore, HGF appears capable of inducing the maximum capacity for large colony formation of DLD-1-dn-Met cells with significantly reduced Met receptor activity.	12651912:10062	2	1	Public
Regulation		DLD <+-- HIF1A	To generate stable transfectants, Caco2 and DLD-1 cells transfected with either empty pSUPER vector or an siRNA construct against HIF-1a were selected with 2.5 µg/ml puromycin (Sigma, St. Louis, MO) for 14 days, and clones were picked and screened for HIF-1a silencing by immunoblot analysis.	14996738:10077	2	1	Public
Regulation		DLD <+-- histamine	On the protein level, histamine treatment increases phosphorylation of glycogen synthase kinase 3-beta in HeLa cells, murine macrophages, and DLD-1, HT-29, and SW-480 colon cell lines.	14563838:2	2	1	Public
Regulation		DLD <+-- IFNG	Abstract Introduction Materials and Methods Results Discussion References In this study, we demonstrate that IL-18BPa is released by IFN-?-activated DLD-1 colon carcinoma/epithelial cells.	11739524:10195	2	1	Public
Regulation		DMAP ---| JUN	DMAP pretreatment completely abolished the TNF-alpha-induced phosphorylation of JNK/SAPK and of c-Jun, which is one of the targets of activated JNK/SAPK .	10506145:10170	2	1	Public
Regulation		DMAP ---| MAPK8	TNF-alpha-dependent phosphorylation of JNK is inhibited by DMAP .	11694522:10196	2	4	Public
Regulation		dmnq --+> JUN	Western blot analysis showed up-regulation of c-Jun in response to DMNQ.	10453032:10255	2	1	Public
Regulation		dmnq ---> MAPK8	GSNO-induced caspase-3 and JNK1/2 activation is abrogated by DMNQ .	10496957:10188	2	1	Public
MolTransport		DMSO --+> CFL1	However, this conclusion was called into question because in myotubes, nuclear translocation of cofilin was induced by dimethyl sulfoxide, but no change of the phosphorylation state of cofilin could be demonstrated ( 6 ).	8824278:10021	2	1	Public
Regulation		DMSO --+> PYGB	It was found that 2-methyl-2,4-pentanediol (MPD), polyethylene glycols (PEGs) of various molecular weights, and dimethyl sulfoxide (DMSO) activated glycogen phosphorylase b to different extents, by stabilizing its most active conformation, while sucrose acted as a noncompetitive inhibitor and ethylene glycol as an uncompetitive inhibitor with respect to glucose-1-P.	10211820:4	2	1	Public
Expression		DMSO ---> JUN	Furthermore, we show that c-jun and junD, but not junB, are expressed at high levels in the neuronal cell types obtained after dimethyl sulfoxide treatment.	1809375:4	2	1	Public
Regulation		DMSO ---> MAPK8	Furthermore, we also observed that DMSO and forskolin, two agents that inhibit the proliferation of 7TD1 cells, inhibit in parallel cyclin D2 and JNK1.	11082292:5	2	2	Public
Regulation		dnqx ---| JUN	On the other hand, c-Jun phosphorylation was significantly increased 3h after reperfusion, which was inhibited by DNQX, but not ketamine or nifedipine.	16448753:4	2	1	Public
Regulation		dnqx ---| MAPK8	Stimulation of SAPK/JNK activity by kainate, however, is minimally attenuated by the NMDA antagonists and is completely blocked by DNQX.	9133371:10248	2	1	Public
Expression		docetaxel ---| MAPK8	Epidermal growth factor receptor, activated epidermal growth factor receptor, and activated c-Jun NH(2)-terminal kinase expression was lowered by docetaxel.	12473607:14	2	1	Public
Regulation		docetaxel ---| SPHK1	In vitro, docetaxel and camptothecin induced strong inhibition of SphK1 and elevation of the ceramide/S1P ratio only in cell lines sensitive to these drugs.	16357178:2	2	1	Public
Regulation		docetaxel --+> CDKN1A	Docetaxel also induces apoptosis with down-regulation of bcl XL and bcl-2 and up-regulation of p21 WAF1 and p53 ( 9 , 10 ).	15767548:10034	2	1	Public
Regulation		docetaxel --+> JUN	Taxotere activates transcription factor AP-1 in association with apoptotic cell death in gastric cancer cell lines.	12517777:10448	2	1	Public
Regulation		DON --+> MAPK8	DON markedly induced phosphorylation of p38, JNK 1/2, and ERK2.	15588914:3	2	5	Public
Expression		DON ---> JUN	Here, we present the results of apoptosis induction, phosphorylation of c-Jun N-terminal kinase (JNK) and p38 mitogen-activated protein kinases (MAPKs), and expression of the c-Jun protein after DON treatment, in a pre-B lymphocyte REH cell line.	17411352:1	2	1	Public
Regulation		dopamine --+> JUN	Injections of DA produce a strong and prolonged activated protein 1 (AP-1) activity that contains c-fos, c-jun, and phosphorylated c-jun protein.	10419543:3	2	4	Public
Regulation		dopamine --+> MAPK8	Cotransfection of RasN17, a dominant negative Ras mutant, prevented DA-induced activation of both ERK and JNK.	9721723:5	2	8	Public
MolTransport		dopamine ---> RHOA	Preliminary experiments from our laboratory demonstrated that treatment of lactotropes with DA released RhoA from the membrane to the cytosol, suggesting DA-induced inactivation of RhoA in lactotropes ( 52 ).	10433202:10307	2	1	Public
MolTransport		dopamine ---> SLC6A3	In vitro, modafinil inhibited [(3)H]dopamine (IC(50) = 6.4 microM), [(3)H]norepinephrine (IC(50) = 35.6 microM), and [(3)H]serotonin (IC(50) > 500 microM) transport via the human DAT, NET, and SERT.	16885432:8	2	1	Public
Regulation		doxorubicin ---| Myh6	Anthracyclines have been shown to suppress expression of several GATA-regulated genes, including cardiac adriamycin-responsive protein (Jeyaseelan et al., 1997 ), brain, and atrial natriuretic proteins (Chen et al., 1999 ), alpha-myosin heavy chain (Saadane et al., 1999 ) and calsequestrin (Arai et al., 1998 ).	12527808:10036	2	1	Public
Regulation		doxorubicin --+> ATR	This could be due to the fact that adriamycin may activate both ATR and ATM, whereas UV only activates ATR, and subsequently gives rise to partial inhibition.	11514540:10148	2	1	Public
Expression		doxorubicin --+> CDKN1A	Doxorubicin was also able to induce the transcription of WAF1/CIP1 gene in SKN cells (not expressing p53) or in SK23a cells at 37 degrees C (expressing mutated p53), indicating that the expression of this gene also, in some tumor-cell lines, is not necessarily or uniquely induced by wild-type p53.	7729953:7	2	3	Public
Regulation		doxorubicin --+> CNK	Caffeine not only blocked the activation of Plk3 by adriamycin but also inhibited the basal kinase activity of this protein (Fig. 3 , A and B ).	11551930:10124	2	1	Public
Regulation		doxorubicin --+> JUN	Although death and CD95-L expression are repressed in NPA fibroblasts, strongly induced activation of JNK/SAPKs and c- jun after treatment of control and mutant cells with doxorubicin was found (Figure 5 and data not shown).	9321399:10091	2	1	Public
Regulation		doxorubicin --+> MAPK8	Doxorubicin at 50 nM induced a marked increase in MRP1 expression in 24 hr, and stimulated c-jun N-terminal kinase (JNK) activity.	15880572:5	2	7	Public
Regulation		doxorubicin --+> RYR1	DXR is an antineoplastic anthraquinone that has been shown to potently activate RyR1 (Abramson et al., 1988 ) and the RyR2 (Pessah et al., 1990 ).	10220560:10191	2	1	Public
Expression		doxycycline ---| CNK	Plk3 Is Essential in Doxycycline-induced Apoptosis? To determine whether Plk3 plays an essential role in doxycycline-induced apoptosis, we inhibited Plk3 expression in doxycycline-stimulated cells using Plk3 siRNA.	15671037:10192	2	1	Public
Regulation		doxycycline ---| MAPK8	Doxycycline markedly inhibited the TGF-beta1-induced production of MMP-9 and activation of the Smad, JNK1/2, ERK1/2, and p38 signaling pathways.	15728539:8	2	2	Public
Regulation		doxycycline --+> CDKN1A	We established a doxycycline-inducible WAF1/Cip1 expression system in two glioblastoma cell lines and examined the role of WAF1/Cip1 in their response to the chemotherapy agents 1,3-bis(2-chloroethyl)-1-nitrosourea (BCNU) and cis-diamminedichloroplatinum (cisplatin), in an isogeneic background.	9537261:1	2	2	Public
Expression		doxycycline --+> CTLA4	CTLA-4 expression in these transfectants was induced by overnight incubation with 100 ng/ml doxycycline (Sigma, St. Louis, MO).	10604992:10055	2	1	Public
Regulation		doxycycline --+> PON3	PON1 and PON3 messages are induced by doxycycline in HeLa-Tet-PON1 and HeLa-Tet-PON3 cell lines, respectively (Figure 3A ).	11304470:10123	2	1	Public
Expression		doxycycline --+> SLC25A19	Expression of DNC was induced by removing doxycycline from culture medium.	15539640:10053	2	1	Public
Regulation		doxycycline ---> JUN	To identify AP-1-responsive target genes, we used a doxycycline-inducible c-Jun system in Rat1a cells.	15192124:1	2	2	Public
Expression		doxycycline ---> RHOA	The absence of immunodetectable FLAG-tagged V14 RhoA without added doxycycline ( Fig. 2 A , lane 1 ) indicated that V14 RhoA expression in VSMCs was tightly controlled by doxycycline.	15814590:10131	2	1	Public
Expression		DRD2 ---> EPB41L1	FLAG-tagged D2 receptors (Fig. 5 G) and endogenously expressed protein 4.1N (Fig. 5 H) exhibited coexpression (Fig. 5 I) in these cells.	12181426:10169	2	1	Public
MolTransport		DRD2 ---> RGS19	Therefore, D2R could selectively sort GAIP at the PM to orient toward the linked Galpha proteins and optimize its GTPase activity.	15356268:10264	2	1	Public
Regulation		DRD2 ---> SLC6A3	If activation of D 2 receptors reduces PKC activity, DAT phosphorylation would be reduced and DA transport activity would be increased.	9182590:10208	2	4	Public
Regulation		DTR --+> DAF	Heparin-binding epidermal growth factor-like growth factor (HB-EGF) treatment increased cell surface and total DAF protein, increasing the signal by 260% on flow cytometry and by 200% on Western blot analysis.	11889210:9	2	1	Public
Regulation		DTR --+> EREG	Furthermore, EGF and HB-EGF both enhanced epiregulin protein production in the culture medium.	10681561:10191	2	1	Public
Expression		DTR --+> ITGAX	Using mice carrying a transgene encoding a diphtheria toxin receptor (DTR) under the control of the murine CD11c promoter, which allows inducible ablation of DC, we showed that DC are required for efficient priming of CTL after STxB-OVA vaccination.	16568496:2	2	3	Public
Regulation		DTR --+> MAPK8	It has been reported that heparin-binding epidermal growth factor expression is induced by activated c-Raf-1 or Ras and activates the Jnk pathway in the process of stimulating proliferation ( 12 , 42 ).	9582373:10226	2	1	Public
Regulation		DUSP5 <--- TP53	Finally, DUSP 5 is a dual-specificity phosphatase, whose expression is regulated by p53.	14688408:10183	2	1	Public
Regulation		DUSP5 <+-- IL2	Because IL-2 can activate ERK-1/2 as well as induce DUSP5 expression, we hypothesized that DUSP5 induction might be part of a negative feedback loop controlling IL-2-induced MAPK activity.	12435740:10146	2	1	Public
Regulation		DUSP5 <+-- MAP2K2	Furthermore, hVH-3 blocked the kinase activity of wild-type ERK1 that was induced by MEK2 (data not shown).	7836374:10094	2	1	Public
Expression		DUSP5 <+-- MAPK1	Because IL-2 can activate ERK-1/2 as well as induce DUSP5 expression, we hypothesized that DUSP5 induction might be part of a negative feedback loop controlling IL-2-induced MAPK activity.	12435740:10146	2	1	Public
Expression		DUSP5 <+-- MAPK3	Because IL-2 can activate ERK-1/2 as well as induce DUSP5 expression, we hypothesized that DUSP5 induction might be part of a negative feedback loop controlling IL-2-induced MAPK activity.	12435740:10146	2	1	Public
Regulation		DUSP6 ---> MAPK8	Among MKPs, MKP 3 (MKP-3) tightly binds to ERK via the N-terminal ERK-binding domain (NBD) and negatively modulates ERK activities but not p38 and JNK ( 8 , 19 , 44 , 45 , 60 ).	14701731:1031	2	1	Public
Regulation		DVL1L1 --+> MAPK8	In addition, Dvl and Axin can activate the mitogen-activated protein kinase JNK via distinct mechanisms, through interaction with MEKK1/4 and Rac GTPase, respectively.	15262978:1	2	1	Public
Regulation		DXR --+> JUN	In addition, the DXR-induced phosphorylation of c-Jun, a known downstream target of JNK was partially blocked by the dominant negative form of PKCd, further demonstrating that protein kinase Cd is upstream of JNK phosphorylation and activation.	15917298:10286	2	1	Public
Regulation		DXR --+> MAPK8	Despite that DXR leads to the activation of JNK, the signaling cascade leading to this activation has not been delineated.	15917298:10037	2	1	Public
Regulation		E2 --+> ETR101	Elevated levels of prostaglandin E(2) apparently facilitate the production of immediate-early 2 protein.	11867761:8	2	1	Public
Expression		E2F1 --+> JJAZ1	Finally, we demonstrate that the ChET 9 promoter contains a consensus E2F binding site, can be activated by E2F1, and drives expression of an mRNA that is upregulated in colon and liver tumors.	11564866:7	2	1	Public
Regulation		E2F1 --+> ORC2L	In this study, we observed transient induction of Cdc6, Orc1, Orc2, Mcmd2 and Mcmd3 transcripts as well as most of the cyclins with a pattern similar to transcription factors DP1, p107, E2f1, and E2f2.	12477723:10291	2	1	Public
PromoterBinding		E2F1 ---> RRM1	The absence of an association of E2F1 with the Cdc6 and RR1 promoters is not due to an inability of anti-E2F1 antibody to detect this protein when bound to chromatin since the same samples did show an association of E2F1 with the E2F1 promoter (Figure 5 D).	12411495:10177	2	2	Public
PromoterBinding		E2F3 ---> RRM1	ChIPs and analysis of DNA were as described in (B). ( D ) E2F3 but not E2F1 binds to the Cdc6 and RR1 promoter at G1/S.	12411495:10152	2	3	Public
Regulation		ebselen ---| G6PD	Glucose 6-phosphate dehydrogenase in rat liver microsomes was inactivated by ebselen, accompanied by a slight decrease in the thiol groups of microsomal membrane protein.	7655415:3	2	1	Public
Regulation		ebselen ---| MAPK8	TNF-alpha-induced JNK activation was inhibited by ebselen, whereas ERK1/2 and p38 were not affected.	14720501:4	2	4	Public
Regulation		EDG5 ---> SPHK1	S1P 2 is a negative regulator of SphK1.	15870293:10237	2	1	Public
Expression		EDN1 --+> ETF1	Phenylephrine, angiotensin II and endothelin-1 also induced cMG1/ERF-1 expression.	10601634:2	2	1	Public
Expression		EDN1 --+> F3	ET-1 stimulated in vivo the expression of the pro-inflammatory proteins COX-2 and tissue factor in the myocardium and in leukocytes by a mechanism GPIIb/IIIa platelet receptors.	12504820:9	2	1	Public
Regulation		EDN1 --+> NACA	Collectively, these data indicate that ET-1 activated I(NaCa) through a PKC-dependent pathway.	11733942:9	2	1	Public
Regulation		EDN1 --+> RHOA	Isometric tension and Western blot were used to examine ET-1-induced contraction and RhoA activation.	12181127:1	2	10	Public
Expression		EDN1 --+> SPHK1	Furthermore, serum starvation induced a decrease in SphK1 activity that was prevented by ET-1 without affecting the level of SphK1 protein expression.	16959847:9	2	1	Public
Regulation		EDN1 ---> MSX1	In contrast, pharyngeal arch expression of the homeobox gene Msx1, which is not regulated by ET-1 signaling, was maintained in these embryos.	12648486:5	2	1	Public
Regulation		EDTA ---| ACE2	ACEH activity is inhibited by EDTA but not by classical ACE inhibitors such as captopril, lisinopril, or enalaprilat.	10924499:5	2	1	Public
Expression		EDTA ---| COPA	EDTA (200 µ M ) decreased the activation of the copA promoter to background levels by all metals (Fig. 4 ).	12446701:10116	2	1	Public
Regulation		EDTA ---| G6PD	EDTA prevented inactivation of Fru-P2ase, G6PD and LDH by ascorbate/Cu(II) and of Fru-P2ase by ascorbate/Fe(III) suggesting a site-specific oxidation catalyzed by a protein-bound metal ion.	1832966:3	2	2	Public
Expression		egcg ---| JUN	The EGCG pretreatment inhibits the Ang II-induced phosphorylation of ERK 1/2, JNK 1/2, or p38 MAPK, and the expression of c-jun or c-fos mRNA.	17079869:5	2	1	Public
Regulation		egcg ---| MAPK8	The EGCG pretreatment inhibits the Ang II-induced phosphorylation of ERK 1/2, JNK 1/2, or p38 MAPK, and the expression of c-jun or c-fos mRNA.	17079869:5	2	2	Public
Regulation		egcg ---| SLC6A3	In parallel, treatment of EGCG decreased membrane-bound DAT by 15% to 60%.	16733047:4	2	1	Public
Regulation		egcg --+> CDKN1A	We found that EGCG upregulates p21WAF1 in an oral carcinoma cell line, OSC2, by cDNA microarray.	15816520:1	2	5	Public
Regulation	1	EGF ---| IGFALS	This study demonstrates that rat hepatocytes secrete immunoreactive ALS under GH regulation, and that EGF and corticosteroid inhibit ALS production and mRNA levels.	8070348:8	2	1	Public
Regulation	2	EGF ---| PYGB	EGF and insulin inhibited phosphorylase activation by exogenous cyclic AMP, and inhibited cyclic AMP accumulation induced by forskolin.	3030262:6	2	3	Public
Regulation	3	EGF --+> CFL1	Following EGF stimulation, a PLC-dependent step releases activated cofilin (cf a ), which then associates with F-actin to promote F-actin severing.	15615780:10102	2	2	Public
Regulation	4	EGF --+> ETR101	The immediate early gene pip92 (also known as Chx1 or ETR101) is rapidly and transiently induced by serum, EGF, NGF, PDGF, FGF, TPA, and membrane depolarization [ 11 - 13 ], and is functionally implicated in the neuronal differentiation process [ 14 ].	10903500:10032	2	1	Public
Expression	5	EGF --+> G6PD	The presence of forskolin plus IBMX nearly suppressed the increase in DNA synthesis and G6PD expression induced by EGF, showing a very high expression of PEPCK.	1315282:2	2	1	Public
Regulation	6	EGF --+> PRKD2	EGF induces PKD2 activity by reducing PIP 2 .	16135816:10206	2	1	Public
Regulation	7	EGF --+> SAP1	Net-b complexes, as well as Sap1 and Elk1, are induced by epidermal growth factor (EGF) stimulation of cells cultured in low serum.	9315625:5	2	1	Public
Regulation	8	EGF --+> SPHK1	Epidermal growth factor (EGF), an important growth factor for breast cancer progression, activated and translocated SphK1 to plasma membrane.	16194537:2	2	2	Public
Regulation	9	EGF ---> ARHGEF7	EGF-dependent phosphorylation of Cool-1 enables it to act as a nucleotide exchange factor for Cdc42 and to form a complex with the E3 ligase Cbl, thus regulating Cbl-catalysed EGFR degradation.	16892055:2	2	1	Public
Expression	10	EGF ---> DAF	These results indicate that EGF regulates DAF expression in HT-29 cells via the signaling pathway that depends on the activation of MAP kinase.	11528371:8	2	1	Public
Expression	11	EGF ---> MI-ER1	In NIH3T3 mouse fibroblasts that overexpress either ER1 or ER2, EGF activated these chimeric receptors and induced colony formation of these cells in soft agar (Fig. 1 D ).	11799110:10044	2	1	Public
Expression	12	EGF ---> MSX1	However, in contrast to BMPs, EGF did not induce Msx-1, Msx-2, and Bmp-4, but modulated the effects of BMPs on the expression of Msx-1 and Msx-2 in these mesenchymes.	10633853:12	2	1	Public
Regulation	13	EGF ---> RGS19	ATA (but not EGF ) stimulates GAIP phosphorylation.	12609989:10105	2	1	Public
[truncated: 3,634 more rows]

## Sheet: CommReg up in WT-Entities
Type	Name	Description	Notes	Connectivity	Owner	Alias	Found In Groups	GO ID	bkgColor	# of Relations	# of Entities
[truncated: 1,666 more rows]

## Sheet: Direct Reg up in dwarf-entites
Type	Name	Description	Notes	Connectivity	Owner	Alias	Found In Groups	GO ID	bkgColor	# of Relations	# of Entities
[truncated: 490 more rows]

[truncated: 3 more sheets: Direct Reg up in dwarf, CommReg up in dwarf-entites, CommReg up in dwarf]
